# Supplementary material for: Coordinated Metabolic Transitions During Drosophila Embryogenesis and the Onset of Aerobic Glycolysis
Source: G3 (Bethesda). 2014 Mar 12;4(5):839–50. doi: 10.1534/g3.114.010652 (PMC4025483; doi:10.1534/g3.114.010652)
Supplement: Supporting Information [file supp_g3.114.010652_TableS1.xlsx]

## Sheet: RNAMetabolite_SVD_U_11122013.tx
Supplemental Table 1. SVD analysis of the ModENCODE embryonic RNAseq timecourse
Genes	Pattern 1	Pattern 2	Pattern 3	Pattern 4	Pattern 5	Pattern 6	Pattern 7	Pattern 8	Pattern 9	Pattern 10	Pattern 11	Pattern 12
CG11023	-1.66424e-05	-1.12196e-05	9.49729e-06	4.73636e-05	5.90456e-06	-7.26655e-05	2.86956e-05	9.906e-06	2.33557e-05	4.84581e-05	-7.37964e-05	2.89193e-06
l(2)gl	-0.00297075	-0.0013726	0.000684807	0.00602216	-0.00155078	-0.00538836	0.00940433	0.000664075	-0.000330761	-0.00173018	-0.00455652	0.0034736
Ir21a	-1.7017e-05	3.2048e-05	1.06919e-05	-1.60038e-06	-3.19171e-05	1.1169e-05	5.12455e-05	-3.62366e-05	-4.66353e-05	6.32923e-05	3.84295e-05	-3.16863e-05
noncoding_12	-8.37089e-06	1.27055e-05	5.82e-06	1.47878e-05	1.24044e-05	-5.43278e-06	4.6461e-05	2.0903e-05	8.30035e-05	-9.80495e-06	6.34849e-05	-6.96705e-05
Cda5	-0.000630329	0.00201	0.00181941	0.001424	0.000748272	-0.000760215	0.00222337	-0.00129709	-0.000615031	-0.000167768	0.0006496	-0.00106956
dbr	-0.000526423	-9.42653e-05	-0.000374661	0.000223916	-0.000883739	8.72032e-05	0.00187322	0.000769116	-3.08711e-05	-0.000263501	-0.00061786	0.000594302
galectin	-0.000671023	0.001532	-0.000427887	0.000426108	-0.00212597	0.00177242	0.00333076	-0.000334581	-0.000691459	0.00157317	0.0017658	-0.00274576
CG11374	-1.11475e-05	3.23417e-05	6.79671e-06	-3.08274e-06	-5.84389e-06	-2.4775e-05	7.00765e-05	-2.75996e-05	-1.05152e-05	3.7694e-05	3.71775e-05	-7.72818e-05
net	-0.000234769	-0.000391644	-0.000360372	0.000730628	-8.39374e-05	-0.00126753	0.000269734	-0.000627402	0.00265911	0.00225385	-0.00281997	0.00283673
CG11376	-0.000734105	-0.000782612	-0.000495426	0.000262388	-0.000175136	-0.00184074	0.00278984	0.00203932	-8.36344e-05	-0.000898336	-0.00136418	0.00316382
CG11377	-0.000886766	-0.00106025	0.000457095	0.00104146	-0.000675681	0.00262524	0.00195908	0.000964008	-0.00479028	0.00231496	-0.00266921	0.00369797
Nhe1	-0.000473101	-2.09912e-05	-0.000156932	0.000161698	-0.000747585	0.0011699	0.00164176	0.00117597	-0.00133767	0.000334823	-0.000517263	-0.000616602
M(2)21AB	-0.00747061	0.00194303	-0.0133084	-0.00364325	-0.0162892	0.000540844	0.00980334	0.000125442	0.0109055	-0.00996027	0.0157904	-0.0150663
CG13694	-0.000104461	0.000344992	0.00017723	0.000305656	0.000760911	0.000198091	0.000236996	0.000349204	0.000251913	-8.49673e-05	-0.000337924	3.52721e-05
CG4822	-0.000301481	-0.000258764	0.000860648	-0.00180848	0.000127384	-0.000162701	0.00255379	0.00306252	0.00187623	-0.00187161	-0.00237107	-0.00119886
CG3164	-0.0047266	0.00715961	-0.000578636	-0.0150383	-0.00179931	-0.000548585	0.0111232	0.0119066	0.00453946	-0.000821269	0.000178163	-0.00959188
Gs1	-0.00510856	0.00240208	0.00817319	-0.00220369	-0.0072203	0.0183082	0.0113759	0.00160207	-0.00326236	-0.00166392	0.000244937	-0.00821172
CG31976	-4.51137e-06	1.53237e-06	-7.77169e-06	-1.55708e-05	-3.3703e-06	-6.15618e-06	-5.1195e-06	-1.74703e-05	-1.47767e-05	-2.01161e-05	1.12775e-05	4.73015e-05
CG31975	-4.45671e-05	0.00015466	-0.000288925	-0.000163416	-0.000223456	-0.000125307	-1.28402e-05	-0.000120143	-0.000150017	7.90277e-05	6.25387e-05	-0.000227791
CG31974	-0.000146279	0.000392154	-0.000652322	-0.00037086	-0.00046873	-0.000424678	8.68839e-05	-0.000137152	-0.000566555	0.000293537	0.000381562	-0.000910968
CG11454	-0.000867363	-0.0006308	5.12738e-05	0.000129719	0.000256717	0.000301598	0.000548875	0.000727823	-0.00330394	0.0012793	-0.00173837	-0.000293033
CG42399	-6.23934e-05	-6.08494e-06	7.04092e-05	0.000119461	6.09346e-05	-0.000209732	3.67135e-05	-3.94569e-05	-0.000125159	1.99471e-05	-0.000140436	-3.01179e-06
CG3709	-0.00020225	-0.000243899	-0.000160669	9.78837e-05	-0.000149814	0.000144955	0.000744197	0.000200095	8.89779e-05	-0.000258082	1.77709e-05	-6.73366e-05
CG11455	-0.00515112	0.00452362	-0.00601863	-0.00434549	-0.00259806	-0.00343939	0.00560929	-0.00204415	-0.00340364	0.0154636	-0.00664579	-0.00605451
CG3436	-0.00142444	-0.00229613	-0.00125547	0.00221704	-0.000188925	0.00014493	0.0020636	0.000281175	-0.00243528	0.000535499	-0.00267699	0.00143779
CG33635	-0.000183462	-0.000226749	-0.000133292	0.000208003	-0.000189052	0.000235777	0.000720949	0.000128087	-2.01476e-05	0.000262981	-0.000325719	0.000355347
spen	-0.00166768	4.81103e-05	-0.00176929	0.0028353	-0.00308694	-0.00136189	0.00168916	0.00266967	0.000750008	-0.00280446	0.00326562	0.00549028
noncoding_67	0	0	0	0	0	0	0	0	0	0	0	0
mRpL10	-0.00144091	0.000275151	0.00121212	-0.000386051	-0.00261783	0.00718809	0.00315511	0.000254754	0.00214291	0.000612016	-0.00281362	-0.00181905
CG11617	-0.000187631	0.000532184	0.000664515	0.000178578	-0.000378016	-0.000361485	0.000550159	-0.000338264	-0.000146632	0.000166165	0.000310386	-0.000437155
CG11490	-0.000493987	-0.000233706	-0.000591416	0.000884318	-0.00153494	0.0021171	0.00121499	-0.000254402	0.000755445	-0.00107239	0.00163245	-0.000240503
kis	-0.00235784	-0.00314989	-0.00256411	0.00545834	-0.00285299	-0.00344183	0.00251297	0.00312482	-0.0036477	-0.00368473	-0.000328739	-0.00133977
psnoRNA:kis-a	0	0	0	0	0	0	0	0	0	0	0	0
CG13693	0	0	0	0	0	0	0	0	0	0	0	0
Rpp30	-0.000358797	-0.000484956	-3.11051e-05	-0.000219638	0.00034012	-0.000187219	0.000363345	0.000376505	-0.00080462	-0.000454171	3.07258e-05	-0.000796745
CG3645	-0.000712172	-0.000669584	-0.000373861	0.00112517	-0.000544971	0.000834809	0.000779352	0.000436018	-0.00112516	0.00120715	-0.00237114	-0.000122636
chr2L_259967_260321.0	-9.64273e-06	3.91027e-05	-1.96775e-05	-1.83587e-05	-5.16338e-05	-5.90992e-05	0.000157935	-0.00015947	-6.1896e-05	0.000206056	0.000285204	-0.000308321
chr2L_260442_263316.0	-7.92154e-05	0.00022334	5.80943e-05	-0.00010285	-0.000236198	-0.000223124	0.000506296	0.000290006	0.000113227	3.72901e-05	0.000118778	-0.000443494
CG17075	-9.82419e-05	0.000275223	0.000219942	-3.23976e-05	-0.000311523	-0.000208605	0.000214329	0.000484793	0.000145691	4.59097e-06	-4.42419e-05	-5.59762e-05
chr2L_267102_267482.0	-5.39112e-05	0.000152554	8.7847e-05	-4.79195e-05	-0.000204469	-0.000151761	0.000249872	8.51102e-05	2.07333e-05	-0.000133772	-6.37876e-05	-0.000113807
CG3345	0	0	0	0	0	0	0	0	0	0	0	0
mbm	-0.00128873	-0.0011245	-0.00174708	0.00091666	-0.0015785	0.00124104	0.000594253	-0.000803772	-0.000193749	-0.00523781	0.00428185	-0.00272811
CG11555	-0.00100787	-0.00115971	-0.000750578	0.00101493	-0.00127015	0.000957654	0.00285661	0.00118224	0.000588477	-0.00213462	0.00147631	0.00129489
CG17078	-0.000978969	-0.00201538	-0.000887555	0.00242452	-0.000934346	0.0029712	0.00231927	0.00116744	-0.00557298	0.00296692	-0.00478347	0.00147515
smo	-0.000722624	-0.00125783	-0.00108981	0.00214893	-0.00101992	-0.000589097	0.000733615	-0.000964053	0.00348282	-0.000408259	0.000345832	0.00113621
CG11601	-0.000521287	-0.000173559	0.000129615	0.000208562	-0.00114413	0.00138037	0.00117752	0.000258089	0.00156963	0.000354098	-0.000343578	-0.000247599
CG3625	-0.00376249	-0.00329243	0.00172887	-0.00881353	0.00846777	-0.00475541	0.00604527	0.00918058	-0.0100368	-0.00616981	0.00339929	0.00816354
CG11592	-0.000263078	0.000514923	0.000355466	-0.000327135	0.000137332	-0.000145158	0.000654569	0.000388964	0.00012127	-0.000310059	0.000321022	0.000128528
CG11562	-0.000557237	-0.000371177	6.13337e-05	0.000958108	-0.00137498	0.0024972	0.00147504	0.00013456	0.00150774	-0.000398375	0.000329948	-0.000288526
U2af38	-0.00332823	-0.004851	-0.00327788	0.00684517	-0.00350895	-0.000169291	-0.00071855	-0.00498509	0.00725547	-0.00186889	0.00152928	-0.00273222
Hop	-0.00198837	-0.0022383	-0.00157796	0.0019349	-0.00437835	0.0144921	0.00772174	0.00376898	-0.0115138	0.0010059	-0.00174168	0.00308095
Pi3K21B	-0.000403027	-0.000141672	-0.000365839	0.000503012	-0.00143657	0.00370189	0.0020877	0.000770673	-0.00210523	0.000591923	-0.00118035	0.000343863
Plc21C	-0.000615767	0.000362666	-0.00033255	0.000228536	-0.00177485	0.00198987	0.00184879	0.000989733	-8.25857e-05	-0.000154084	0.000608637	0.000261166
noncoding_105	0	0	0	0	0	0	0	0	0	0	0	0
CG11912	-0.000169776	0.000773351	-0.000932564	-0.000207834	-6.19287e-05	-8.46735e-05	-8.7608e-05	0.000236638	-1.8765e-05	0.00101264	0.000765195	-0.000865437
CG11911	-0.00298874	0.0130723	-0.0215275	-0.0105199	-0.0139159	-0.00563649	-0.00316208	-0.00447248	-0.00543923	0.00699638	0.00674282	-0.0121272
CG33127	-0.00120964	0.00526242	-0.00526512	-0.00146337	-0.002097	-0.00113534	-0.00103188	-0.00128834	-0.00139107	0.000254688	-0.000238588	-0.0015078
CG31920	-6.4817e-06	5.20221e-07	9.3677e-07	9.21423e-06	-1.10971e-05	1.67442e-05	1.26609e-05	5.66156e-06	-1.79161e-05	-5.24765e-05	1.14558e-05	1.83845e-05
CG33992	0	0	0	0	0	0	0	0	0	0	0	0
CG31921	0	0	0	0	0	0	0	0	0	0	0	0
Ent1	-0.00124605	-0.000590385	0.00112526	-0.000781673	0.000217179	0.000176564	0.0033641	0.00288367	-0.00188128	0.00208328	-0.00470224	0.00143842
al	-0.000449355	0.00033782	0.000688066	-0.00110244	0.000395149	-0.00017152	0.000538234	0.00227508	-3.9222e-05	-0.000809896	0.000643272	-8.35672e-05
CG4213	-0.000185741	0.000253896	0.000239082	-0.000444444	0.000104713	-0.000136085	0.000888254	0.00077529	0.000523263	-0.000252178	-0.000394606	-0.00037908
RpI135	-0.00053111	-0.000331084	-0.000513529	-0.000435762	-6.31834e-05	-0.000649051	0.0008282	0.00108391	-0.00171295	-0.00094978	0.000335093	0.000699589
alpha-Adaptin	-0.00114763	-0.000747094	5.43337e-05	-8.59832e-06	-0.00120907	0.00437791	0.00385255	0.00305037	-0.00512197	0.000165859	-0.00121541	0.000904327
ebi	-0.0016325	-0.00203685	-0.00164629	0.00469338	-0.00443145	0.00529875	0.00260644	-0.00114273	0.00624477	-0.00426458	0.00870577	-0.00420236
CG13690	-0.0009151	-0.00243256	-0.00181845	0.00467136	-0.00129309	0.00100186	0.00048536	-0.00196867	0.000587157	0.00385754	-0.00379449	0.00121912
RpLP1	-0.0911558	0.0100778	-0.016064	-0.0104937	-0.0224557	-0.0490104	0.0160989	0.0187985	-0.029056	-0.0221563	0.0088069	0.0115058
CG11885	-0.000925496	-0.00185498	-0.00107557	0.00246465	-0.00128376	0.00162752	0.00107063	-0.000686086	0.00113228	0.00217471	-0.00307665	0.00149316
CG13692	-2.36284e-05	2.181e-05	2.61993e-05	-2.89655e-05	2.98184e-05	-4.30653e-05	0.000108031	2.88665e-07	-3.66637e-05	-8.51861e-05	-2.38235e-05	9.74942e-05
BBS8	-5.05115e-05	-6.13959e-06	9.62286e-05	-2.99071e-05	1.11411e-05	-0.000109792	1.46309e-05	6.44201e-05	-1.94353e-05	0.000109683	-0.000186279	9.53228e-05
ex	-0.000650183	-0.000465257	0.000363115	-0.000748546	0.00102958	-0.00135404	0.0009662	0.00286811	-0.00248893	-0.00230102	0.00263591	0.00195907
MIP16286	0	0	0	0	0	0	0	0	0	0	0	0
crq	-0.000827126	-0.00124534	-0.000581344	0.00204189	-0.00176199	0.00586272	0.00334333	0.00163782	-0.00631097	0.00075802	-0.00122893	-0.000530816
CG4164	-0.00218288	-0.00287351	0.000275237	0.00115169	0.000515389	0.000987414	0.00164902	0.000644212	0.00177778	-0.00386947	0.00277995	-0.00389213
CG4133	-0.000747371	-8.73388e-05	0.00151262	-0.00103443	0.000567546	-0.000855972	0.000432624	0.00146307	0.000344714	-0.000293282	-0.000422106	-0.00133889
CG4297	-0.000106879	0.000186468	0.00028173	-0.000115966	-0.000138698	-0.000117088	0.000487634	0.00043009	0.000245637	-0.000202272	-0.000161817	-0.000239838
MED15	-0.00134526	-0.00166212	-0.00123733	0.0021377	-0.00155083	-0.000163999	0.000340624	-0.000395585	0.00109506	-0.00245429	0.000973645	-0.00121952
cbt	-0.00130404	0.00242768	-0.000288526	-0.000194063	0.00282938	0.00153466	0.0028851	0.00316901	-0.00293929	-0.00216185	0.00652027	0.00724672
chr2L_479146_479357.0	-7.53753e-05	-3.39774e-05	0.000306622	-0.000113545	0.000126915	-8.13849e-05	3.92717e-05	-0.000713379	-0.000736664	-0.000390544	0.00102344	0.000994815
chr2L_481217_481542.0	-2.23883e-05	6.65644e-05	-2.95278e-05	-2.14787e-05	-8.51674e-06	-3.65739e-05	7.07482e-05	-3.94762e-05	-4.70851e-05	0.000128914	0.000229169	-1.41124e-05
chr2L_482081_482970.0	-2.42774e-05	5.72716e-05	-2.53376e-05	-2.49289e-05	3.27965e-05	-2.26393e-05	5.32524e-05	7.94859e-05	-3.40863e-05	9.26018e-05	0.000215088	-4.82737e-05
chr2L_483328_484045.0	-2.34619e-05	6.79944e-05	-4.69945e-05	-1.84618e-05	9.6839e-06	-3.296e-05	5.12581e-05	6.43485e-05	-3.08002e-05	0.000130072	0.000224682	-9.78026e-05
ush	-0.000859225	-0.00098503	0.000182659	0.000616009	0.000594469	-0.00254299	0.000522078	0.00174574	-0.00306437	0.00206358	-0.00350026	0.00282259
lwr	-0.00860753	-0.0119679	-0.00829544	0.0175149	-0.0015145	-0.00940834	-0.00190231	-0.00496084	-0.00402791	0.00661274	-0.012837	0.00293158
Spp	-0.0057939	-0.00564767	0.00790132	-0.00547836	6.51605e-05	-0.000846328	0.00175789	0.00611883	-6.94695e-05	-0.0026894	0.00286652	-3.87856e-06
nAcRbeta-21C	-0.000473865	0.000339403	4.96075e-05	-0.00117582	0.000706164	-7.14298e-05	-0.000261074	0.00142831	-0.000666726	-0.000798694	5.42561e-05	-0.00118719
Ets21C	-9.69428e-05	0.000221589	0.000127114	-6.48551e-05	-0.000144958	-7.98743e-05	-7.50809e-05	0.000162198	0.00013986	2.63635e-05	-0.000110655	7.28223e-05
rempA	-9.44497e-05	-2.53591e-05	0.000130023	-0.000274119	7.66098e-05	9.10383e-05	0.000171042	0.000284741	-7.46259e-05	-8.75178e-05	0.000155972	7.08716e-05
CG2789	-0.00105926	0.00134516	-0.00308892	0.00175528	-0.00593028	0.0129913	0.00470236	0.00100489	-0.00399872	0.00457639	-0.00264649	-0.000836446
CG11835	-5.33674e-06	-9.12965e-06	-7.71734e-06	2.25235e-05	-3.22181e-06	-2.1406e-05	-9.94947e-06	-1.41425e-05	2.40144e-05	-6.71887e-06	-2.70916e-05	-2.8907e-05
CG2794	-0.00040432	-0.000136222	1.18591e-05	-0.000358474	0.000133741	-0.000127185	0.000299617	0.000495693	-0.000999447	-0.000153128	-0.000482593	-0.000364127
Nle	-0.00107276	-0.000851655	-0.000562872	-0.00142322	0.00110548	-0.00130374	-0.000757604	-0.000221171	-0.00364331	0.00124955	-0.00304139	0.000795766
CG2807	-0.00173907	-0.00254038	-0.00120894	0.00281617	-0.000761574	-0.00232079	0.000509824	-0.000820967	-0.000111659	0.00256123	-0.00374366	0.0038936
Ipk2	-0.000337169	-0.00035345	-0.000612913	0.00127084	-0.00191737	0.00494263	0.00198588	0.000585898	-0.0028062	0.00125547	-0.00137739	0.00043411
CG2813	-0.00264165	-0.002439	0.00250661	-0.00685734	0.00371912	0.00394688	0.00552853	0.0043194	0.000875893	0.000270773	-0.00419952	-0.00278967
Ptth	-1.02211e-05	1.1987e-05	1.81362e-05	-1.29013e-05	-4.69745e-06	-9.91735e-06	1.41175e-05	2.77686e-05	1.91892e-05	4.13547e-05	5.65628e-07	-4.44795e-05
Pph13	-7.54569e-06	1.80395e-06	6.39727e-06	-1.55642e-05	1.53063e-06	-7.54782e-06	1.17312e-05	3.65138e-06	8.28148e-06	-1.81059e-05	2.40108e-05	-7.32943e-06
Gsc	-7.90374e-05	-9.20662e-05	-2.71523e-05	8.68637e-05	8.98326e-05	-0.000157904	-5.21842e-05	7.37934e-06	-0.000167633	6.82979e-05	-0.000101085	-4.06595e-05
CG13689	-0.000341146	-0.000440557	-0.000111205	-0.000366136	0.000525823	-0.000541265	0.000807031	0.000359318	3.33395e-05	0.00043021	-0.000614767	0.000748852
lectin-21Cb	-1.35843e-06	-1.73354e-06	-2.13627e-06	9.65762e-06	-9.16261e-07	-8.30757e-06	-4.37013e-06	-2.32319e-06	2.34159e-05	2.1932e-05	-9.48058e-06	1.37849e-05
lectin-21Ca	-8.94756e-07	9.75366e-08	-1.40067e-06	3.53641e-06	8.67378e-07	-3.17534e-06	4.33338e-06	-2.12514e-06	-3.5918e-06	1.17656e-05	-1.97202e-05	2.91049e-05
CG2839	-8.85819e-07	-1.83375e-07	1.84456e-07	1.38196e-06	1.33504e-06	-1.33868e-06	3.92669e-06	-3.06603e-06	-2.00309e-06	1.72019e-06	5.18125e-07	1.22995e-05
ds	-0.000425799	-0.000671149	0.000182294	-0.000357275	0.00107969	-0.00150651	0.000427753	0.00189945	-0.00344218	-0.0014091	0.00120253	0.000694708
Hsp60B	-6.96215e-07	-1.18274e-07	1.31601e-06	6.52199e-07	-7.65909e-07	-1.72361e-06	-4.63824e-07	6.17914e-06	-1.88972e-06	8.55153e-06	-6.52307e-06	-6.62934e-06
Eaat2	-0.000135307	0.000548334	-0.000194597	3.0956e-05	-6.0778e-05	-0.000158281	0.000285667	-0.000201834	-0.000124881	0.00059078	0.000628402	-0.000718654
GABA-B-R3	-0.000105427	0.000282524	-0.000247481	0.000177486	-0.000413104	0.00068417	0.000241327	2.47283e-05	-0.000291522	0.000222985	2.23981e-06	-3.51024e-05
CG12506	-0.00041559	0.00182533	-0.0031241	-0.00159915	-0.00196391	-0.00118289	0.00124679	-0.000590247	-0.00070943	0.00692959	0.0070757	-0.00699375
CG13946	-2.50115e-07	3.92151e-07	-2.82329e-07	2.59127e-06	5.11666e-07	6.81275e-06	1.39673e-06	3.39763e-06	-1.32843e-06	3.09145e-06	-8.86795e-07	1.25372e-06
CG13947	-0.000766207	0.00321539	-0.00491891	-0.00244289	-0.00255563	-0.00148944	0.00120506	-0.000580057	-0.000920072	0.00873087	0.00866546	-0.00864314
Gr21a	-8.98712e-06	2.90756e-05	1.44174e-05	4.85973e-06	1.40666e-06	-1.82559e-06	-2.70384e-07	5.98479e-06	7.65156e-06	9.50607e-06	-1.7839e-05	-2.20067e-06
CG3544	-3.0289e-06	5.55921e-06	-1.91671e-06	1.03074e-05	-1.84925e-06	1.46361e-05	-4.82609e-06	6.63764e-06	2.00574e-06	-6.20751e-06	-1.10753e-05	-1.43703e-06
Pkg21D	-0.000172046	0.000743306	-0.000229484	0.000328156	0.000629171	0.000113034	7.66027e-05	0.000175778	8.63271e-05	0.000310194	0.000126197	-0.000236039
chr2L_799858_800348.0	-2.42446e-07	-8.35629e-09	8.5943e-07	1.52835e-07	9.09671e-07	-7.87475e-07	2.12127e-06	-3.44806e-06	-3.88895e-06	-4.77299e-06	9.27167e-06	1.3816e-05
Nnf1b	-0.000202203	-0.000315485	-0.000267908	0.000584199	-0.000535921	0.00081701	0.000428635	-0.000212201	0.000175773	9.72111e-05	-5.28065e-05	0.000154433
KH1	-0.000512911	-0.000586595	4.16776e-05	0.000739469	-0.00093901	0.000915485	0.000468771	-0.000399522	0.00151919	2.89314e-05	0.000479302	0.000582955
CG3883	-0.000341876	-0.000519363	-0.000270413	0.000491678	-0.000137144	0.000246232	5.10027e-05	-0.000334874	0.000212516	-8.81178e-05	0.000277584	-0.000449523
CG3639	-0.000243016	4.1219e-05	8.46816e-05	0.000101386	-0.000195948	0.000245133	0.000282096	0.00040073	-0.000805084	0.00021555	-0.000148722	-0.00053611
CG15880	-2.92874e-05	-2.3886e-05	-2.45338e-05	2.20284e-05	-2.70452e-05	1.56123e-05	5.68563e-05	-1.905e-07	8.04878e-05	-2.17954e-05	-5.79176e-05	4.55168e-05
CG3876	-0.000293224	-0.000187836	-0.000323484	0.000488606	-0.000872697	0.0012645	0.000689587	-0.000257984	0.00112998	-0.000703239	0.00110269	9.99553e-05
Clp	-0.000602819	-0.00115147	-0.000839038	0.00238722	-0.00159297	0.00288088	0.000837754	-0.000695941	0.000485979	0.00177292	-0.00189964	0.000540341
CG3662	-0.00540636	0.00133728	-0.0019961	0.0057058	-0.00310258	-0.00397909	0.00173448	0.000623123	0.00570221	0.0107612	-0.00606927	0.00410149
CG3862	-0.000276963	-0.000234216	6.90552e-05	6.35757e-05	-0.000300693	0.000871371	0.000560218	0.000227004	-0.000191501	-0.000244891	-6.81268e-05	-0.00100271
dock	-0.00157857	-0.00123848	0.00081547	0.0012794	-0.00156243	1.44432e-05	0.00271094	0.00239901	0.00164862	-0.000162818	-0.00205343	0.000346277
drongo	-0.00278606	-0.00204877	-0.000320771	0.00750104	-0.004385	-0.00676646	0.000145021	0.00119805	0.00235696	0.0192916	-0.0220491	0.0120295
CG4291	-0.0004313	-0.000577414	-0.000240701	0.000375953	0.000164581	0.0006901	0.000133317	-0.000229288	-0.00127839	0.000796742	-0.000865817	-3.54938e-05
kraken	-0.0016989	0.0018148	-0.00221296	0.000683093	-0.00524808	0.00548789	0.000552425	0.000323171	0.000898132	0.000156784	0.0019127	-0.000405907
CG13949	-3.52102e-05	-6.8932e-06	7.32969e-05	-0.000159052	4.28318e-05	1.05007e-05	0.000204311	0.000239926	0.00012091	-0.000168252	-0.000137444	1.7469e-05
chr2L_858412_858976.0	-1.89486e-05	2.36454e-05	5.60073e-05	-2.95377e-05	-5.65925e-05	-4.42366e-05	2.83497e-05	0.000136764	2.1651e-06	-2.19865e-05	9.47087e-06	-1.75375e-05
chr2L_859035_859430.0	-1.81758e-05	1.53503e-05	5.43222e-05	-6.39749e-05	-5.31755e-05	-2.54729e-05	5.30741e-05	0.000129498	6.19408e-05	-1.27036e-05	-3.93588e-05	1.7351e-05
CG13950	-7.3398e-05	0.000106382	0.000158358	-0.000141987	-0.00014626	-9.65494e-05	3.77815e-05	0.00026215	-7.17653e-06	-7.42325e-05	3.21968e-05	1.24962e-05
aru	-0.00160539	8.85829e-05	0.00215925	-0.00394853	0.000468608	-4.83341e-05	-0.000241561	0.00365158	-0.000569687	-0.000370014	-0.00273252	-0.00347725
snoRNA:Me28S-U1230	0	0	0	0	0	0	0	0	0	0	0	0
dbe	-0.00206769	-0.00232308	-0.00153919	0.000526154	-0.000140892	0.000482016	0.000166211	-0.00141436	-0.00213263	0.00125792	-0.00149155	0.0011583
PNUTS	-0.00157675	0.000216568	-0.00084161	0.000822773	-0.00127727	0.00175267	0.00196612	0.00179988	-0.00493658	-0.000771914	-0.00121722	-0.00392757
ninaA	-1.39659e-05	4.12727e-05	-1.17144e-05	-3.57313e-06	-8.7922e-06	-1.33359e-05	6.47702e-07	-4.48356e-06	-1.01058e-05	-3.1785e-05	-4.39348e-05	4.66957e-05
CG15824	-8.62019e-07	3.75486e-07	-3.90463e-07	1.5189e-07	2.9712e-07	-1.1812e-06	8.00468e-07	1.24478e-06	1.02476e-06	-1.63912e-06	3.09625e-06	6.29041e-06
Lsp1beta	-3.95445e-06	-4.87681e-06	-1.04895e-06	5.50654e-06	1.36408e-05	-1.45751e-05	-1.88779e-05	1.57338e-05	-8.10366e-05	-4.44709e-05	7.48788e-05	-6.93467e-05
snRNA:U1:21D	0	0	0	0	0	0	0	0	0	0	0	0
GluRIIC	-0.000295914	0.00062899	0.00124674	-0.000119216	-0.0008223	-0.000478363	0.000525254	0.00124594	0.000544227	0.000435032	-0.000117826	-0.000353089
CG4341	-0.00036126	0.00103717	0.000389324	-0.000101295	3.01581e-05	-0.000124872	0.000286936	0.000654353	0.000361887	0.00012536	-0.000433606	-0.000291342
ia2	-0.000756566	0.00321778	-0.00320349	-0.000959881	-0.00134812	-0.000774433	-0.000439284	-0.000671307	-0.000848347	0.000553113	0.000324527	-0.00136636
CG4375	-1.04992e-06	-2.78708e-06	-8.43524e-07	-1.26914e-06	5.4509e-06	-1.7453e-06	-3.6188e-06	-1.70861e-06	-1.24328e-05	-1.12229e-05	3.44934e-05	2.66219e-05
CG4415	-0.000252377	-0.000301497	-0.000137247	0.000605542	-9.7676e-05	0.000207716	0.000299315	-0.000444566	0.00102511	0.00133758	0.000362419	-0.00125432
S	-0.00139236	-0.00262271	-0.00113852	0.00374319	-0.00150355	0.00159068	0.00147108	0.00143696	-0.00527728	0.00348773	-0.00310117	0.00292532
asteroid	-0.000334361	-0.000350994	-0.000341369	0.000249235	-0.00047937	0.00120775	0.000749781	0.000390423	-0.00128818	-0.000310055	0.00039915	0.00019629
Atg4	-0.00159834	-0.000793207	-0.000489676	0.000836215	-0.000496584	0.00122728	0.00134525	0.000505587	0.00140672	-0.00100204	0.00194848	-0.00235449
CG4629	-0.000200672	0.000651712	-6.27958e-05	0.000136562	0.000114864	-0.000168636	0.000201231	-0.000192334	-4.03585e-05	0.000270449	2.75455e-05	-0.000238959
noncoding_229	0	0	0	0	0	0	0	0	0	0	0	0
CG34016	-3.63169e-06	1.25142e-05	3.0709e-07	-1.13585e-06	-1.4489e-05	-4.25698e-06	-1.78389e-05	4.17409e-06	-5.18754e-06	-7.34537e-06	-4.75769e-06	2.98551e-05
CG4644	-0.000552933	4.27119e-05	1.4745e-05	-3.93388e-05	-0.0011218	0.0015106	0.000948668	0.000622501	-0.000610783	-0.0009983	0.0010927	0.00108168
CG14339	-2.0992e-06	-1.97721e-06	-4.50936e-06	3.38111e-06	-6.89872e-07	-1.03551e-05	-1.3808e-06	-2.58389e-06	3.39341e-06	2.55437e-05	-4.91073e-06	3.33811e-05
CG14340	-2.25271e-06	-2.65965e-06	-5.44925e-06	6.08464e-06	-3.26194e-06	-1.06155e-05	-5.41638e-06	-8.7165e-06	7.54946e-06	1.42935e-05	-8.10096e-06	4.99599e-05
Pino	-0.00223153	0.000560532	-0.00576819	0.00480023	-0.00545838	0.00663577	0.00332055	-0.00237034	0.00624985	0.004331	0.00400418	0.00228784
CG4552	-0.000844847	-1.02885e-05	0.000457861	0.000219507	-0.00106673	0.0027662	0.0012976	0.00139887	-0.00173914	0.000146424	-0.000271974	-0.000126972
Iris	-6.70515e-07	-2.25228e-07	-1.92721e-06	-2.89838e-07	-1.15205e-06	-3.75322e-06	2.86452e-06	-2.68138e-06	4.59938e-07	1.16787e-05	1.34352e-05	1.02668e-05
CG4577	-0.000347261	0.00149236	-0.00133079	-0.000235712	-0.000228837	-0.000204465	-0.00024238	0.000134279	-0.000156849	0.000772659	0.000494784	-0.00070155
chr2L_1135766_1136432.0	-3.34251e-05	0.000142919	-3.6443e-05	5.39472e-05	0.000105297	-2.15403e-05	0.000169868	9.1165e-05	4.39167e-05	0.000735745	0.000697169	-0.000583608
chr2L_1136532_1137444.0	-4.58647e-05	0.000190994	-0.000118105	5.86767e-06	2.31312e-05	-9.95294e-06	-3.03668e-05	8.72147e-05	1.59736e-05	9.36185e-05	3.66082e-05	-4.74265e-05
chr2L_1137733_1138620.0	-4.29215e-05	0.000179065	-0.000112658	-8.46615e-06	-1.17957e-05	-4.42226e-05	8.62488e-05	-9.95912e-06	-2.05369e-05	0.000315727	0.000295314	-0.000299098
CG4726	-0.00247018	0.00422355	0.00080211	-0.0067345	-0.00289343	-0.001411	0.000498859	0.00188223	-0.00118411	-0.00165308	0.00347109	0.00360216
CG4749	-0.000305463	-0.000359188	3.91264e-06	0.000655735	-0.000670246	0.000917317	0.000411174	-0.000210458	0.00116929	1.27266e-05	3.06363e-06	-0.000265486
Tfb4	-0.000685876	-0.00135074	-0.000735905	0.00241199	-0.0015238	0.00223541	0.000748101	-0.000573818	0.00158382	0.000458611	0.000618803	0.000212275
CG4764	-0.00166678	-0.0020633	-0.00013988	0.00210266	-0.00134879	0.00327527	0.00110106	-9.89554e-05	0.0020704	-0.00135395	0.00380126	-0.00230283
capt	-0.00455079	-0.00263581	-0.00266357	0.00888717	-0.00868559	0.0103717	0.00204435	-0.0065615	0.0218872	-0.00162528	0.00470727	0.00115958
SD10843	-0.000118868	-0.000188092	-0.000480348	0.000987746	-0.00162597	0.00393028	0.00147543	0.000362141	-0.00165284	0.000822728	-0.000978117	0.000390234
Tango14	-0.00114405	-0.000280959	-2.2917e-05	0.00130247	-0.00220542	0.00672644	0.0018626	0.000811635	-0.00372757	0.000640607	-0.000724942	-0.000166259
CG5080	-0.00626283	-0.00431812	0.0242919	-0.0381774	0.00308081	0.0105042	0.0126529	0.0313003	0.0395117	0.0097171	-0.0481073	-0.0364451
CG4785	-0.000739153	-0.00115773	-0.000404985	0.00144166	-0.000960103	0.00160552	0.000248087	-0.000659972	0.0016075	-0.00128453	0.00231808	-0.00190947
CG14341	-0.000672637	-0.000865676	-0.000372673	0.00141868	-0.000868203	0.00119969	0.00091651	-0.000571218	0.0034328	-0.000748093	0.00130019	-0.000193557
Plap	-0.000746007	-0.00146674	-0.000916755	0.0029579	-0.0025066	0.00571987	0.00199189	-0.000349279	-0.00115891	0.0027354	-0.00267861	0.0013826
CG31922	-0.000139115	-0.000124813	-2.3248e-05	-0.000304832	0.000141549	-0.000120897	0.000583502	0.000541007	-0.000147745	-0.000417383	0.000160568	-0.000465799
CG5118	-0.00036654	-0.000339296	-0.000139311	-0.000322522	0.000206648	0.000621817	0.000617351	0.000772946	-0.00241547	-0.000762709	0.00104872	0.000295166
CG4887	-0.00112053	-0.00114591	-0.000627238	0.00127606	-0.00102468	2.50823e-05	0.000459676	0.000321663	-0.000721783	-0.00237499	0.00200062	-0.000641661
CG4896	-0.000465238	-0.000480867	-8.13967e-06	0.00027646	-7.32106e-05	0.000879902	0.000653292	0.000687103	-0.00225588	0.000325832	-0.000586771	7.29838e-05
CG5126	-0.000459112	-0.000844182	-0.000550568	0.00123037	-0.000635369	0.00187686	0.000619649	-0.000417416	-0.000221046	0.000431273	0.000549866	0.000776719
Tgt	-0.000441401	-0.000545189	-0.000103392	0.000413105	-0.000312434	0.00149882	0.000261217	0.00038529	-0.00234486	0.00121569	-0.00159379	0.000628079
CG5001	-0.00127715	0.0048786	-0.00311933	-0.00103433	-0.000817003	-0.000636249	-0.000426721	0.00180398	0.00040364	0.00112274	-0.000740138	-0.00149778
CG5139	-2.5753e-07	-2.73048e-07	-1.01494e-06	2.89185e-07	-3.2688e-07	-8.44508e-07	2.44248e-07	-1.45446e-06	2.82404e-06	-1.02019e-06	1.34727e-05	3.44373e-06
chr2L_1199311_1199719.0	-0.000303512	0.00131364	-0.00217308	-0.00110401	-0.0014275	-0.000765637	0.00050781	-0.000537991	-0.000557209	0.00307103	0.00317995	-0.0034913
CG5011	-0.00152759	0.00622539	-0.00782147	-0.00388562	-0.00557478	-0.00209201	-0.00244981	-0.00159981	-0.00213291	-0.0022235	-0.00274057	-0.000307368
CG14342	-0.000120007	0.000425003	0.000177643	0.000152094	6.09455e-05	-8.15475e-05	0.000211416	-7.61548e-05	-2.70501e-05	0.000163889	0.000141092	-0.00023512
CG42329	-3.5327e-05	5.27255e-05	7.49909e-05	-7.18013e-05	-2.55881e-05	-3.64489e-05	0.000149263	0.000118242	8.69273e-05	-7.88667e-05	-0.000130194	-3.53109e-05
CG5397	-0.000244386	0.000554649	-3.79913e-06	-0.000588789	6.36932e-05	8.94066e-05	0.000231781	0.000858689	0.000707747	0.000342539	-0.000724575	-0.000701588
robo3	-0.000386142	0.000986034	0.0010929	-8.25019e-05	-0.000626388	-0.000483428	0.000747828	0.00127132	0.000580952	0.000278012	-0.000294309	-0.000541518
a5	-2.01998e-07	-3.09745e-08	-1.55271e-07	1.06042e-06	7.84374e-07	-4.80831e-08	6.10329e-07	1.90676e-06	6.08596e-06	-2.81601e-06	2.25994e-06	-3.1185e-06
CG5440	-5.48843e-08	2.00085e-07	5.43147e-07	2.94342e-07	-1.2961e-08	-2.99134e-07	1.18013e-06	-1.95536e-06	-6.3337e-07	-1.26282e-06	-3.68821e-07	-3.33503e-07
CG33923	-5.82874e-07	2.46197e-06	-4.8883e-06	-2.90071e-06	-4.5883e-06	-8.96156e-07	-4.31045e-06	-2.23075e-06	-1.91211e-06	-1.26474e-05	-1.24817e-05	9.0027e-06
CG33922	0	0	0	0	0	0	0	0	0	0	0	0
Cdlc2	-1.0456e-06	3.04377e-06	-4.70732e-06	-2.16065e-06	-2.80692e-06	-1.69501e-06	-5.09457e-06	2.52874e-06	-5.70558e-06	-4.03911e-06	4.86257e-06	3.93004e-06
CG5556	-1.04187e-07	-2.34213e-07	1.64768e-08	-4.74308e-07	4.10983e-07	-3.20737e-07	1.12142e-06	1.37364e-06	-6.34803e-07	-2.1842e-06	3.77562e-06	6.59608e-06
CG5561	-1.75125e-06	4.82318e-06	-9.55139e-06	-4.54502e-06	-5.42676e-06	-9.08953e-06	1.87818e-05	-2.37203e-07	-4.45746e-07	5.02776e-05	5.30989e-05	-4.81078e-05
CG31924	-9.57013e-07	9.52024e-07	-9.26892e-08	-6.8307e-07	8.83605e-07	-2.55336e-06	2.51825e-06	3.13337e-07	-4.36945e-06	1.50415e-06	-6.83709e-06	-1.84535e-05
CG5565	-5.59747e-06	1.86441e-05	-2.93876e-05	-1.66282e-05	-8.90337e-06	-1.83842e-05	4.59332e-05	2.02184e-05	-1.71488e-06	0.000155632	0.000155355	-0.000152357
CG31659	-9.06061e-06	2.12808e-05	-1.39173e-05	-2.82242e-05	-1.52281e-05	-2.28043e-05	7.20995e-05	5.23594e-05	2.27565e-05	0.000121224	0.000119864	-0.000113987
NLaz	-0.000240213	0.000290866	0.000463365	-0.000773218	0.000134916	9.40753e-05	0.000612041	0.000938729	0.00088161	0.000763699	-0.000269416	-0.00100978
CG14346	-2.14575e-05	-2.08855e-05	1.99895e-06	1.52858e-05	-1.72666e-06	-3.00546e-05	3.34888e-06	-4.88859e-05	3.54496e-05	0.000116539	-0.000159166	0.000147116
lea	-0.00255735	-0.0046727	-8.83566e-05	0.00348119	0.00368327	-0.0124696	-0.00109357	0.00450839	-0.0135286	0.00132601	-0.00265058	0.00265498
noncoding_292	-0.00211035	-0.00454677	-0.000851872	0.0040575	0.00367726	-0.0127481	-0.00138388	0.00516114	-0.0166777	0.00772944	-0.0151298	-0.00286551
chr2L_1428435_1429155.0	-4.32559e-07	-4.30954e-07	-6.81646e-07	1.70843e-06	2.08424e-07	-4.18941e-06	1.28394e-06	-2.05873e-06	-7.25559e-06	5.72828e-06	-6.49315e-06	-1.16681e-05
snRNA:U3:22A	-1.35916e-06	6.36764e-07	2.56026e-06	-6.71732e-06	1.66369e-05	1.31547e-05	-8.68407e-06	-4.82409e-06	1.25297e-05	2.11949e-05	-1.43974e-05	-1.86137e-05
MIP12608	-2.42039e-06	5.06372e-06	-8.2842e-06	-6.88493e-06	-3.71183e-06	-5.02321e-06	9.30875e-06	-9.85985e-06	-3.05133e-06	5.8673e-06	3.32125e-05	-1.83083e-05
CG31928	-1.36761e-05	5.71945e-05	-1.82764e-05	1.80252e-05	3.74736e-05	9.14916e-07	2.18447e-05	1.99154e-05	9.5961e-06	7.78607e-05	5.27954e-05	-5.4746e-05
CG33128	-0.000415766	0.00170446	-0.00283121	-0.00162462	-0.00235214	-0.000989664	-0.000139302	-0.000945362	-0.00096062	0.001353	0.00160048	-0.00227918
CG31926	-3.51864e-06	6.81163e-06	-1.42473e-05	-8.45707e-06	-2.87289e-06	-6.1694e-06	-4.60521e-06	7.96039e-06	-1.40346e-05	-1.69869e-06	3.65148e-05	2.4032e-05
CG31661	-3.57162e-07	-8.68211e-07	-2.7309e-08	-9.53862e-07	1.21244e-06	-2.21009e-07	4.51057e-07	8.94477e-08	2.08899e-06	-1.85747e-06	6.80345e-07	-2.05607e-06
CG18131	-2.43017e-05	-2.85349e-05	-2.73674e-05	8.22836e-05	-0.000108029	0.000179065	6.335e-05	-1.39766e-05	2.23575e-05	-2.23702e-05	-1.95216e-05	0.000109831
CG7420	-0.000270176	-0.00033341	-0.000377321	0.000786884	-0.000535674	0.000880929	0.000399822	-9.94278e-05	-0.000224878	0.000725267	-0.000539618	2.74832e-05
noncoding_300	-2.57984e-05	-7.43758e-06	-8.43714e-05	2.61051e-07	-4.73717e-05	-0.000130132	7.81943e-05	-2.54015e-05	0.000100668	0.000263207	-0.000338208	-5.78108e-06
CG18132	-1.28057e-06	-3.96008e-06	-3.88963e-06	1.02424e-05	-2.38221e-06	-9.06318e-06	-2.25787e-06	-8.43362e-06	3.30516e-05	-1.28375e-06	-1.18104e-06	-8.28798e-06
halo	-0.00258277	-0.00778486	-0.00848138	0.0238201	-0.00994618	-0.00518684	-0.00988448	-0.0263931	0.0978852	-0.0372169	0.0557367	-0.0512114
Or22a	-1.29654e-05	-2.38408e-05	-3.82824e-05	7.43486e-05	1.70568e-06	-9.79506e-05	-7.94944e-06	-4.75857e-05	6.3623e-05	0.000158898	-0.000193525	5.72908e-05
Or22b	-4.06244e-06	5.97737e-07	-1.17572e-05	1.34439e-05	-9.12146e-06	-1.38467e-05	3.74497e-06	-2.16572e-05	3.61275e-05	2.30686e-06	1.65345e-05	1.46838e-05
CG14351	-0.0014085	0.00109709	0.00190252	-0.00531141	-0.000303062	-0.000152221	0.00261758	0.00678562	0.003134	-0.00349411	-0.00363673	0.00124694
CG10869	-3.64699e-07	-1.09547e-06	-1.2235e-06	3.69463e-06	-2.5191e-06	2.81832e-06	-4.18464e-07	-3.24463e-06	1.27914e-05	-6.62969e-06	9.59462e-06	-8.68557e-06
CG31935	-0.000252194	-0.000162255	-3.94794e-05	0.000352714	-0.000422796	0.00107672	0.000792308	0.000539368	-0.000851175	0.000324392	-0.000356833	-0.000233995
CG14352	-0.000279916	-0.000422071	-0.000207761	0.000366978	-0.000643439	0.00209733	0.00108207	5.76262e-05	0.000569153	-0.000269244	0.000769963	-1.26411e-05
RFeSP	-0.00825539	0.00920396	-0.00342903	0.00045994	-0.00369122	0.0064588	-0.00496596	0.00249747	0.00417901	-0.00398643	-0.0112142	-0.00187999
chinmo	-0.00149856	0.0052756	0.00209347	0.00243149	0.00288815	-0.000247851	0.00253394	0.00269479	0.00111293	0.00203942	0.00155984	-0.00113555
cpb	-0.00266822	-0.00296886	-0.000851267	0.00478589	-0.00231473	-0.00023085	0.00235618	-0.000479636	0.00310652	-7.51091e-05	0.000641289	0.00134394
CG17660	-0.00119777	-0.000951146	-9.36922e-05	0.00101799	-0.000765463	0.00169168	0.00188218	0.00223681	-0.00591413	0.0017213	-0.00215544	0.00198681
mRpL48	-0.00226133	0.000775331	0.000777114	0.00136624	-0.000936503	0.00243001	5.16105e-05	0.00175252	0.00103511	6.68746e-06	-0.00315333	0.000645541
frtz	-0.000432698	-0.000430967	6.67689e-05	0.000376979	-0.000133362	0.00120136	0.000617366	0.000838342	-0.00250581	-8.55887e-05	-0.000128021	-0.000584574
CG18317	-0.000485713	0.000410938	-5.88838e-05	0.000183779	-8.39952e-05	0.00131677	0.000883668	0.000603339	-0.00138165	0.000376086	-5.66047e-05	-0.000553004
Eno	-0.0104675	0.0149401	-0.0194293	0.00541802	-0.0466025	0.0800215	0.0236643	0.0111189	-0.00440931	0.0117321	-0.0215145	-0.014507
Rrp40	-0.000949127	-0.00122158	-0.0010214	0.000633013	0.000188269	-0.000293419	0.000551837	0.000587223	-0.0037787	0.00196342	-0.00297581	0.000973054
CG31937	-0.0012113	-0.000397592	-0.0012571	0.00370503	-0.00370897	0.00315836	0.00123097	-0.00189443	0.00584169	0.00213269	0.00012624	0.00196857
CG17652	-0.000500471	-0.000378573	-0.000635609	0.000128335	7.86997e-05	-2.26454e-05	0.000529491	-0.000175877	0.000183692	0.00047972	-0.000491606	0.000925065
CG17646	-0.0006305	0.000421607	0.000747452	-0.00203389	-0.000623165	0.000230619	0.00171849	0.00279825	0.00102301	-0.000680435	-0.00200897	-0.00103803
CG17712	-0.000902561	-0.000897921	0.000502243	-0.000722992	0.000399218	0.00194746	0.000975613	0.000666523	-0.00345265	0.00209535	-0.00277876	-0.000305961
CG17648	-1.4164e-07	-4.75399e-07	-4.92698e-07	1.11429e-06	1.19729e-07	-2.11642e-06	4.0814e-07	-7.02309e-07	-4.10307e-07	7.01004e-06	-8.85775e-06	8.27279e-06
Gr22f	-9.21306e-07	-2.0583e-06	-1.01938e-06	4.21884e-06	1.10116e-06	-8.46047e-06	2.03686e-06	-1.40637e-06	6.98615e-08	2.29341e-05	-2.96265e-05	2.91016e-05
CG17650	-5.60415e-05	-8.35517e-05	-0.000100539	0.000192658	-0.000189849	0.000341607	0.00028904	-3.28196e-05	-0.000141345	0.000253706	-0.000249633	0.000556062
Gr22e	-1.01521e-06	4.16305e-06	-5.25261e-06	-1.79509e-06	-2.55226e-06	-2.36406e-06	2.03121e-06	4.48936e-07	-7.84201e-07	1.7722e-05	1.36362e-05	-1.21967e-05
Gr22c	0	0	0	0	0	0	0	0	0	0	0	0
Gr22b	-4.03343e-08	1.73877e-07	-3.82963e-07	-2.59823e-07	-3.44898e-07	-2.64297e-07	5.31576e-07	-1.86243e-07	-1.29916e-07	1.97965e-06	2.10719e-06	-1.94196e-06
Gr22a	-2.39091e-07	1.09557e-06	-6.45495e-07	1.77012e-07	5.6124e-07	-3.82772e-07	2.00705e-06	-3.25902e-07	-7.74951e-08	6.01852e-06	6.15905e-06	-5.75661e-06
CG31933	-2.26641e-08	1.24026e-07	2.08665e-08	2.05527e-07	4.52278e-07	1.76443e-07	-1.25503e-07	4.81419e-07	2.22326e-07	3.27115e-07	6.90369e-08	5.74211e-08
CG31664	-0.00011212	0.000469519	-0.000542995	-0.000252478	-0.000425961	-0.000201398	-1.75644e-05	-0.000317629	-0.000224869	-1.40445e-05	4.72696e-05	-0.000265407
c-cup	-3.04528e-07	7.41225e-07	-9.69347e-07	-7.0812e-07	-8.80044e-07	-3.51705e-07	-1.57411e-06	-2.42937e-06	-2.61887e-06	-1.10544e-05	-3.85887e-06	1.41882e-05
CG31665	-0.000357081	0.00139496	-0.00047771	2.26816e-05	-5.71879e-05	-0.000269505	0.000403762	-0.00015447	-0.000114578	0.000828497	0.000636616	-0.00106362
CG31663	-0.000196133	0.000690424	-0.000204142	-0.000107417	-0.000149969	-0.000138621	8.05375e-05	5.4869e-05	7.19598e-06	-2.49477e-05	-0.000199184	-0.000149417
CG7295	0	0	0	0	0	0	0	0	0	0	0	0
CG15358	-2.7257e-06	6.99229e-06	1.7322e-05	6.22973e-06	-3.03518e-06	-6.09635e-06	1.22409e-05	-1.98212e-05	-8.51628e-06	2.4882e-06	1.42697e-05	4.77831e-06
CG7337	-0.00140134	0.00113543	9.30338e-05	0.000634516	-0.00152312	0.000469902	0.000651688	0.0026707	-0.00355934	-0.000260221	0.00401482	0.000926245
tRNA:G3:22BCa	0	0	0	0	0	0	0	0	0	0	0	0
CG15357	-4.11357e-07	-6.62258e-08	9.5104e-07	1.02479e-06	3.38017e-07	-1.79243e-06	-1.0923e-06	6.46437e-06	-1.74909e-06	2.54332e-06	-4.29208e-06	-6.28959e-06
CG33673	-1.65524e-07	-4.07661e-07	9.93814e-08	-7.47021e-07	1.08395e-06	3.48216e-07	-1.33804e-06	-6.95148e-07	-2.14855e-06	-1.95579e-07	-1.61738e-06	-1.03888e-05
CG31670	-9.6397e-05	-0.000123315	-1.95255e-05	0.000104053	0.000143445	-0.000391803	-4.10667e-05	0.000166838	-0.000305627	0.00010677	-0.000365815	-0.000245853
tRNA:CR31942	0	0	0	0	0	0	0	0	0	0	0	0
CG10908	-0.00212358	-0.00166205	0.00319999	-0.00284939	0.00156779	0.00242026	0.00106093	0.00146187	-0.00612191	0.00246699	-0.00315198	0.00115601
CG15356	-0.000520841	-0.000591336	-0.000184446	0.00133682	-0.00150306	0.00403123	0.00163885	0.00139385	-0.0036525	-0.000776932	0.00103641	-9.29232e-05
CG15362	-0.00015588	-0.000192329	6.09476e-05	-6.6272e-05	-0.000345806	0.00165932	0.000662397	0.000220274	-0.000682299	1.7688e-05	-0.000285567	0.000376499
CG7289	-0.000727702	-0.000628165	0.000137278	-0.000193132	6.2008e-05	0.00178119	0.00144235	0.00157001	-0.00374144	-8.9884e-05	3.11378e-05	0.000316212
Got2	-0.00292673	0.00670357	-0.00616584	0.00274553	-0.0144963	0.0229134	0.00713532	0.00340712	-0.0112188	0.00365277	-0.00956335	0.00401549
Npc2a	-0.00361531	0.0016463	0.00238366	0.0068504	-0.0102552	0.00980107	0.00348726	-0.0012206	0.0118678	0.00160753	0.00371132	0.00282284
Obp22a	-1.59767e-07	-4.13096e-07	-1.37112e-07	-4.23448e-07	1.04117e-06	-2.75017e-07	-1.45762e-08	9.85575e-08	-3.06117e-06	-2.77737e-06	1.10897e-05	1.6089e-05
CG33543	-8.76195e-05	0.000367608	-0.000255539	-4.14318e-05	-8.55298e-05	-7.91518e-05	1.07889e-05	-6.87749e-05	-6.87777e-05	0.000165279	0.000132186	-0.000211108
noncoding_375	-4.09307e-06	1.70038e-05	-1.78801e-05	-9.29646e-06	-1.71182e-05	-1.22129e-05	1.78795e-05	-2.3264e-05	-1.13647e-05	3.00037e-05	4.0246e-05	-4.75283e-05
chr2L_2000414_2000927.0	-1.31991e-06	4.91843e-06	-7.83461e-06	-7.21527e-06	-1.33847e-05	-7.98296e-06	9.87721e-06	-1.24543e-06	-3.19213e-06	5.84763e-05	5.99384e-05	-5.01949e-05
CG15353	-6.72477e-06	1.05662e-05	-1.00106e-05	-2.85358e-05	2.32682e-06	5.96518e-06	-9.06898e-06	-2.08923e-05	-7.42123e-06	5.21218e-06	1.95138e-05	1.99504e-05
Nplp4	-0.000370808	0.00157884	-0.00325922	-0.0020385	-0.00286925	-0.00154475	0.00158399	-0.00142483	-0.00114931	0.00697574	0.00755432	-0.00767163
tRNA:CR31943	0	0	0	0	0	0	0	0	0	0	0	0
tRNA:CR31944	0	0	0	0	0	0	0	0	0	0	0	0
CG4238	-0.000209141	2.98801e-05	-0.000506896	0.00100337	-0.00138939	0.00340326	0.00118647	0.000119671	-0.000928444	0.000492523	-4.07319e-05	-3.38653e-07
tRNA:CR31939	0	0	0	0	0	0	0	0	0	0	0	0
tRNA:CR31940	0	0	0	0	0	0	0	0	0	0	0	0
tRNA:CR31669	0	0	0	0	0	0	0	0	0	0	0	0
tRNA:G3:22BCb	0	0	0	0	0	0	0	0	0	0	0	0
CG42296	-0.000159974	8.90881e-05	0.00118582	-0.000276503	-0.0016221	-0.000516344	-0.00104807	0.00187291	0.00022754	0.0011417	0.00091097	0.000875723
lectin-22C	-2.36282e-06	-6.99595e-06	-5.19275e-06	9.82556e-06	3.5681e-06	-1.12232e-05	-7.47654e-07	-1.59843e-06	-1.5079e-05	4.96196e-06	1.44727e-05	5.66318e-05
Su(dx)	-0.00146994	-0.00102426	-0.00130775	0.00231566	-0.001813	0.00397873	0.00249088	0.000946159	-0.00279326	0.000405696	-0.00126302	-5.95018e-05
CG31672	-0.000165036	-0.000278253	-0.000342261	0.000491915	-0.000246616	6.80711e-05	0.000129093	-0.000127895	-0.000427992	3.01978e-05	-0.00019127	0.000122685
Or22c	-5.03023e-06	-1.16391e-05	-1.33341e-05	3.25395e-05	-1.8956e-06	-4.01883e-05	-4.68839e-06	-2.51938e-05	3.66844e-05	5.01524e-05	-7.20923e-05	4.62539e-06
dpr3	-5.82948e-05	0.000245609	-0.000218285	-3.77228e-05	-4.81087e-05	-3.97633e-05	-4.79886e-05	-2.46757e-05	-3.5226e-05	4.3172e-07	-5.27609e-05	-3.0723e-05
CG12674	-3.11919e-07	-8.48516e-07	-2.94405e-07	4.92333e-08	9.29468e-07	5.51337e-07	-5.97828e-07	-8.86406e-07	-3.83808e-06	2.93897e-06	-3.25353e-06	-9.21852e-07
chr2L_2083600_2083983.0	0	0	0	0	0	0	0	0	0	0	0	0
noncoding_394	0	0	0	0	0	0	0	0	0	0	0	0
CG4259	-4.06637e-05	0.0001525	-0.000213238	-7.80665e-05	-9.97532e-05	-8.15629e-05	4.06615e-05	-5.18969e-05	-0.000101449	0.00028205	0.000299954	-0.000370756
GlyP	-0.00552845	0.0135405	-0.00204824	0.0029696	-0.0193343	0.0187669	0.00926858	0.0100781	-0.00417813	0.0111002	-0.000370573	-0.0054393
tho2	-0.00140092	-0.00170941	-0.00102279	0.00218343	-0.00135503	-0.000553032	0.000955903	-0.000674035	0.00175245	-0.000857184	-0.000220593	0.000818705
CG11723	-0.000536969	-0.000945922	-0.000512575	0.0014508	-0.000480124	0.00069943	0.00072231	-0.000462478	9.6344e-05	0.00166125	-0.00197167	0.00102936
CG7261	-0.000442229	-0.000770932	-0.000277013	0.000868118	-0.000404554	0.00127211	0.000790361	0.00021195	-0.000699716	0.000422846	-0.000508815	0.000102983
AIF	-0.00110256	-0.000651608	0.000160725	0.000965904	-0.00232353	0.00550491	0.00316172	0.00189653	-0.00397389	0.000115427	-0.00196659	4.71193e-05
CG15382	-0.000527169	-0.00150498	-0.00172413	0.00482362	-0.00246016	0.000176612	-0.0020489	-0.00547829	0.0216553	-0.0106985	0.0155542	-0.0137899
aop	-0.00265951	-0.00430973	-0.00166732	0.00189445	0.00248036	-0.00718915	-8.48072e-05	0.00445165	-0.0170502	-0.000833632	-0.00483608	-0.00747981
chr2L_2181678_2185539.0	-1.47247e-05	-3.93146e-05	-2.11151e-05	5.01283e-05	4.18941e-05	-0.000109355	-4.82604e-05	2.73628e-05	-0.000241195	-1.08805e-05	-7.3132e-05	-0.000288382
tRNA:CR31946	0	0	0	0	0	0	0	0	0	0	0	0
CG10874	-0.00106209	-0.000952757	-0.000723406	0.000849657	-0.000553234	0.00216073	0.00198432	0.00123275	-0.000800263	-0.0004028	-7.85635e-05	-0.000478577
CG34172	-1.64607e-06	-2.74862e-06	-1.19898e-07	-9.45841e-06	4.70315e-06	1.25207e-06	9.62681e-06	3.99785e-06	1.4207e-05	-8.22703e-06	2.07518e-05	1.21981e-05
CG31668	-5.43204e-05	0.000194215	-4.80618e-05	6.39033e-06	1.97857e-05	-1.36117e-05	1.62878e-05	-2.23866e-05	7.44599e-06	-0.000102823	-0.000121833	1.58338e-05
CG33124	-9.88355e-05	0.000416352	-0.000260131	-7.85494e-06	-1.14711e-05	-5.73549e-05	3.60956e-05	-0.000201554	-0.000109811	-0.00021564	-0.000189766	4.38492e-06
CG15385	-6.00194e-05	0.000157738	9.16298e-05	-4.25167e-05	-5.63812e-05	-3.82895e-05	0.000114805	2.55217e-05	4.93676e-05	6.05855e-05	-2.29763e-05	-0.000165391
Uch	-0.000767313	-0.00142273	-0.00146746	0.0061581	-0.00899278	0.0230104	0.00884035	0.0022516	-0.00845954	0.00471528	-0.00503218	0.0033117
CG34174	-0.000214615	-0.000467181	-0.000286656	0.000613298	-0.000244003	0.000265925	0.000389328	-0.00011726	0.000792698	-9.94682e-05	-0.000140412	-0.000455768
CG10880	-0.000854989	-0.00111378	-0.00141598	0.00234182	-0.00195796	0.00109177	0.000930185	-0.00190254	0.00394169	0.000100294	-0.000231183	0.00217884
CG15386	-0.00113769	0.000568879	-0.00087361	-0.000782669	-0.00141106	0.000430823	0.00391697	0.00150118	0.00168128	0.00153259	-0.00787593	-0.0128211
CG42371	-0.000109512	-0.000283156	-9.39831e-05	-0.000290252	0.00071367	-0.00018851	-9.99125e-06	6.75561e-05	-0.00209828	-0.00190374	0.0076014	0.0110282
mio	-0.000676359	-0.00118019	-0.000857155	0.00204324	-0.000446752	-0.000673341	8.50739e-05	-0.000756788	0.00121356	0.00195443	-0.00198244	0.00102286
CG7082	-0.000774534	0.000630471	-0.00143288	-0.000816121	-0.000506261	0.00104744	0.00071375	0.000494498	-0.00094236	-0.00125225	0.00250236	0.000109978
CG15387	-0.000835607	-0.00165002	-0.000329956	-0.000863023	0.00199012	-0.000701144	0.00153298	0.00178365	-0.00507719	-0.00115195	0.000865665	0.00300598
l(2)s5379	-0.00325341	-0.00027207	0.00203817	-0.00198987	-0.000966713	0.00324271	0.00731837	-4.81471e-05	0.00633048	-0.00577171	0.00408678	-0.00733641
noncoding_427	-6.05411e-05	9.59846e-05	-0.000239865	-3.65689e-05	-0.000240719	-0.000140149	-0.0002332	-0.000158077	0.000380449	-0.000425472	-0.000183957	4.75263e-05
CG10882	-0.00188433	-0.000593338	0.00299773	-0.00117838	-0.00149306	0.00156748	0.0026095	0.00540036	-0.00294334	-0.0029233	0.00222977	-0.000648568
CG31679	-1.80328e-06	-3.15827e-06	-3.75932e-06	7.4029e-06	-5.0902e-07	-1.04486e-05	2.12815e-06	-7.68748e-06	5.97862e-06	2.0217e-05	-7.03406e-08	2.22204e-05
CG32463	-8.53169e-07	-1.9153e-06	-1.83333e-06	4.65485e-06	-7.32967e-07	-6.61604e-06	1.38663e-06	-2.46695e-06	7.74302e-06	6.19199e-07	-5.15956e-06	-1.54531e-05
CG31682	-9.45129e-07	-1.72431e-06	-2.58493e-06	3.82512e-06	-2.85071e-06	-1.58259e-06	-1.9829e-07	-3.63434e-06	5.64461e-06	1.01863e-05	4.88365e-06	-5.83324e-06
CG4267	-0.000237456	0.000530331	-0.00108384	0.000132091	-0.00118105	0.00172482	0.000465577	-0.000158157	-0.000957136	4.845e-05	-0.000557424	0.000219892
CG31686	-7.84625e-06	1.29665e-05	-1.86513e-05	-2.73263e-06	-1.31701e-05	-2.75944e-05	1.58019e-05	-9.03815e-06	-1.62934e-05	2.33234e-05	5.59893e-05	9.73671e-05
noncoding_433	-1.85247e-09	-6.21759e-09	-6.44385e-09	1.45734e-08	1.5659e-09	-2.768e-08	5.33793e-09	-9.18528e-09	-5.36628e-09	9.16821e-08	-1.15848e-07	1.08197e-07
Ser12	-6.47586e-08	-1.96199e-07	-9.3148e-08	2.5522e-07	2.79216e-07	-5.03692e-07	-6.19729e-07	5.90617e-07	-2.4902e-06	-1.38224e-06	-6.94208e-08	-7.16198e-06
CG17239	-6.08159e-08	2.62171e-07	-5.7743e-07	-3.91759e-07	-5.20036e-07	-3.98505e-07	8.01507e-07	-2.80817e-07	-1.95886e-07	2.98491e-06	3.17721e-06	-2.92807e-06
CG17234	-2.24957e-07	1.67057e-07	3.88216e-07	-1.22235e-06	-1.81366e-06	-1.18344e-06	2.42445e-06	4.39282e-06	1.66717e-06	1.75757e-06	1.53565e-06	-2.80992e-06
CG17012	-8.23658e-08	-2.52035e-07	-2.7514e-07	7.99702e-07	-3.40168e-07	-2.20144e-07	-4.92264e-07	-1.02302e-06	4.07938e-06	-2.08454e-06	2.94069e-06	-2.61876e-06
CG4270	-2.35589e-07	-6.09143e-07	-2.02182e-07	-6.24408e-07	1.53529e-06	-4.05534e-07	-2.14938e-08	1.45331e-07	-4.51395e-06	-4.09545e-06	1.63526e-05	2.37245e-05
CG34049	0	0	0	0	0	0	0	0	0	0	0	0
CG17242	-3.68178e-07	5.68824e-07	8.82349e-08	7.32319e-07	1.19644e-06	-5.22479e-07	-1.10012e-06	3.13173e-06	-7.2986e-07	6.56008e-06	7.41828e-06	9.40224e-06
chr2L_2278153_2279251.0	0	0	0	0	0	0	0	0	0	0	0	0
CG4271	-3.63912e-07	-2.61338e-08	2.08909e-06	5.81474e-07	-2.6438e-06	-2.63612e-06	3.10845e-07	1.53271e-06	1.0384e-07	5.07495e-06	-5.88589e-06	6.46884e-06
CG31681	-1.831e-07	-1.79022e-07	3.61716e-07	3.06324e-07	7.19268e-07	-8.5592e-07	5.45703e-07	-1.25808e-06	-4.22938e-06	-3.70023e-06	4.73522e-06	7.71095e-07
MB8.chr2L.pasa.2	-2.08064e-07	-5.7039e-07	-2.88764e-07	-1.0912e-07	1.11739e-06	-9.14189e-07	1.06044e-07	-1.0613e-07	-3.30257e-06	-8.04346e-07	8.89266e-06	1.91738e-05
CG17237	-6.67709e-07	-1.50341e-06	-1.16227e-06	2.60589e-06	2.4514e-06	-4.32875e-06	-8.36975e-08	1.91938e-06	-3.07737e-06	2.11143e-06	2.94058e-07	1.14599e-05
robl22E	-6.98796e-07	-1.93283e-06	-1.14467e-06	1.6402e-06	9.69937e-07	-7.95496e-07	-2.67399e-06	-6.51372e-06	1.39342e-05	-4.60727e-06	1.48803e-05	7.0749e-06
CG31949	-1.94685e-07	-4.94254e-07	-1.54333e-07	-2.64247e-07	6.32451e-07	-1.17301e-06	1.63828e-06	1.59474e-06	-1.11386e-06	-5.99187e-07	2.42044e-06	1.23268e-05
CG16995	-2.04205e-06	5.29524e-06	-1.24505e-05	-8.71229e-06	-5.93415e-06	-6.84482e-06	1.06373e-05	-4.61948e-06	-2.6774e-06	5.1392e-05	3.72162e-05	-2.61381e-05
CG9967	-0.000318386	-0.000531825	-0.000156826	0.000602757	-0.000515994	0.00146774	0.000589231	-0.000129347	0.000313898	1.66917e-05	-0.000145459	-1.37078e-06
eys	-0.000183635	0.000500569	0.00040308	-2.25176e-05	-0.000258493	-0.000202248	0.000213444	0.000362876	0.000147086	0.000177382	-4.02801e-05	-0.000177341
Rab5	-0.00326643	-1.47267e-05	0.000387128	-0.000799534	-0.00189698	0.00448514	0.00530336	0.00523821	-0.00164213	-0.00583298	0.0114851	-0.00348174
CG4272	-0.00104226	-0.000859017	-0.000938807	0.00233591	-0.00263918	0.00187359	0.000871134	-0.000546158	0.00258717	-0.00343239	0.00271958	-0.00113448
CG3597	-5.60027e-05	-0.000124305	-5.44675e-05	0.00016287	7.11267e-05	-0.000307012	-5.48214e-05	-7.08693e-06	-8.84954e-05	0.000288488	-0.000509438	-0.00035813
CG3609	-0.00608438	0.0145615	-0.0224224	-0.0118795	-0.0203962	0.000107822	-0.00902332	-0.00347068	0.00575304	-0.0105506	-0.0176717	0.00427975
CG15390	-0.00016312	-0.00017603	-0.000250698	0.000325066	-0.000252775	0.000125161	0.000475521	-3.53052e-05	0.00071733	-3.85249e-06	-0.000245605	0.000275839
CG9866	-0.000796007	-0.000489018	-0.000501673	0.00100157	-0.00115101	0.000574009	0.000164628	-0.000247347	0.00121732	-0.00115529	-0.000412719	-0.000124159
CG9867	-0.000786099	-0.00136215	-0.000554145	0.0015382	0.000567124	-0.00147039	-0.000398865	0.000258303	-0.00378064	0.00172542	-0.00172729	-0.000215915
CG9870	-2.38915e-05	-3.68187e-05	-4.05133e-06	8.66604e-05	-0.000145504	0.000402351	0.000220181	9.40108e-05	-0.000200731	2.02545e-05	-9.27841e-05	7.99599e-05
CG3557	-5.70943e-07	5.88613e-07	-1.95287e-07	-1.69441e-06	-1.2811e-06	-7.0964e-07	-2.31787e-06	3.07486e-06	-2.18345e-06	1.27495e-06	5.19649e-06	-5.92928e-07
chr2L_2389605_2390708.0	0	0	0	0	0	0	0	0	0	0	0	0
chr2L_2391513_2392180.0	-0.000205445	0.000709198	-0.000479721	-0.000321964	-0.000128835	-0.000157548	0.000411638	0.000281834	0.000168495	0.000411715	0.00013176	-0.000906831
VGlut	-0.000260586	0.00098159	-0.000162225	2.24594e-05	-0.000206934	-0.000302487	0.000474987	-0.000345996	-0.000184158	0.000462008	0.000493622	-0.000821554
CG18641	-0.000191475	0.000684396	0.000966136	0.000645208	0.000101745	-0.000305867	0.000950877	-0.00138036	-0.000480491	-0.000248034	0.000301263	-0.000409542
CG31948	-5.73869e-07	1.35726e-06	1.67841e-06	1.10626e-06	1.81797e-06	-1.82997e-06	7.93061e-06	-2.94335e-06	-1.2794e-06	-2.03716e-06	2.38984e-06	1.91539e-06
CG34448	-5.81923e-06	2.70364e-05	-3.09673e-06	2.36944e-05	5.10774e-05	1.8386e-05	-1.45025e-05	4.41073e-05	1.9705e-05	2.39979e-05	-1.39278e-07	1.70036e-05
CG34447	-2.05834e-05	8.98301e-05	4.67409e-05	0.00010547	0.00016581	3.63904e-05	4.34892e-05	4.28395e-05	2.96594e-05	0.000105017	7.87526e-05	-4.66798e-05
CG9886	-0.000173105	5.63142e-05	1.32303e-05	2.54534e-05	-7.56228e-05	-0.000229918	0.000108923	-0.000243297	-0.000340836	0.00022382	-4.21787e-05	-0.000437065
dpp	-0.000597767	-0.000561867	-0.000213665	0.00064243	0.00102379	-0.00200681	-0.000401639	0.000292629	-0.000960348	0.000878362	-0.00144266	0.000867962
tRNA:Y1:22Fb	0	0	0	0	0	0	0	0	0	0	0	0
tRNA:Y1:22Fa	0	0	0	0	0	0	0	0	0	0	0	0
Slh	-0.00109617	-0.00030692	0.00104505	-0.00155482	0.000262364	0.00219395	0.00106421	0.00108809	-0.0013103	0.000470199	-0.000968272	-0.000642564
CG15393	-5.57738e-05	-0.000111597	-8.48402e-05	0.000168695	-2.95765e-05	-0.000152031	-0.000119053	-0.000176029	0.000736741	-0.000143028	7.13991e-05	-0.000233356
oaf	-0.00104096	-0.00115538	-0.00165184	0.00438723	-0.0034039	0.00587517	0.00238955	-0.000202094	-0.00117346	0.00199325	-0.00198683	-0.000960578
CG3528	0	0	0	0	0	0	0	0	0	0	0	0
chr2L_2532935_2533689.0	0	0	0	0	0	0	0	0	0	0	0	0
CG3515	-1.23451e-07	-9.19944e-08	-1.79068e-07	-6.96549e-07	2.1094e-07	-1.59208e-07	4.98961e-07	3.96879e-07	-6.03449e-07	6.86165e-07	1.90632e-07	-6.03538e-06
Cyp309a1	-0.000295737	0.00110966	-0.000291086	0.000243063	0.000504321	-7.97112e-05	0.000393235	-0.000185225	-0.000116224	0.000663956	0.000597962	-0.000614112
Cyp309a2	-8.8341e-05	8.0069e-05	0.000337846	0.000121377	-4.42765e-05	-0.000182325	0.000173527	-4.02012e-05	0.000145045	-9.46933e-05	-9.68641e-05	-8.39105e-05
Rad1	-0.000192427	-0.00041226	-0.000214659	0.000561322	-0.000176835	0.000789628	0.00023885	-1.68884e-05	-0.00135039	0.000538521	-0.000471241	0.000155393
CG34314	0	0	0	0	0	0	0	0	0	0	0	0
CG3227	-0.00222349	-0.0040496	-0.00453144	0.00953375	-0.00565636	0.00154502	-0.00214605	-0.00789048	0.0232654	-0.0131047	0.0157281	-0.0167932
CG9883	-0.00204662	-0.00527195	-0.00550694	0.0161254	-0.0106853	0.010332	-0.00166949	-0.0133731	0.0527173	-0.0269008	0.039807	-0.0318475
CG3214	-0.00366899	0.00341542	-0.00227583	0.000370624	-0.000979554	-0.000762964	0.00360838	-0.000197138	-0.00224358	0.000412439	0.000875998	-0.00230184
p16-ARC	-0.00190862	-0.00198124	-0.000997239	0.00251989	-0.000303051	1.81729e-05	0.000848849	0.000113816	-0.00286594	0.00343453	-0.00320241	0.00224889
Drp1	-0.00142235	-0.00137614	0.000353089	0.00137845	-0.0017123	0.0058993	0.00316855	0.00264397	-0.00924189	0.00164732	-0.00190886	0.000279279
CG15394	-1.56986e-05	5.68885e-05	-0.000106562	-6.9494e-05	-7.51092e-05	-4.32889e-05	4.38997e-05	-1.68064e-05	-2.06373e-05	0.000149993	0.00017657	-0.000168714
CG15395	-1.86994e-07	3.38141e-07	-3.17666e-07	-8.08439e-07	6.54783e-07	6.95557e-07	-6.37854e-07	8.6479e-07	1.16379e-06	-2.69106e-06	-4.84343e-06	1.41759e-06
MIP22329	0	0	0	0	0	0	0	0	0	0	0	0
CG9962	-1.24859e-07	6.05448e-07	4.97336e-07	9.74408e-07	1.63142e-06	4.08182e-07	4.60553e-07	2.29444e-07	3.15265e-07	2.06989e-07	-3.57282e-08	-5.04709e-08
CG33125	-1.33827e-07	1.13788e-07	-1.01972e-07	2.69545e-07	-3.26721e-07	-9.24946e-07	1.37792e-06	-1.32952e-06	-3.264e-08	7.81485e-07	8.96737e-07	-3.10416e-06
Prosbeta4R1	-6.60526e-08	6.14034e-08	7.32627e-07	-5.28823e-08	-1.17214e-06	-2.40046e-07	-1.30572e-06	1.09868e-06	9.3866e-08	1.41644e-06	8.40459e-07	6.85378e-07
Or23a	-3.51856e-07	-8.25683e-08	-7.67901e-07	-2.6248e-07	2.6071e-07	-2.42062e-06	4.2143e-06	4.69807e-06	3.86136e-07	4.07768e-06	-4.32989e-06	-4.02847e-06
Prosbeta4R2	0	0	0	0	0	0	0	0	0	0	0	0
CG9879	-4.10205e-08	2.24479e-07	3.7767e-08	3.7199e-07	8.18594e-07	3.19351e-07	-2.27152e-07	8.71337e-07	4.02395e-07	5.92057e-07	1.24952e-07	1.03928e-07
Gr23a	-7.80659e-07	3.1978e-06	-1.03051e-06	5.85297e-07	1.82829e-07	2.15254e-07	-3.12152e-06	4.90068e-06	1.18549e-06	6.99003e-06	3.96941e-06	-8.76359e-07
CG31690	-0.000183157	0.000312104	0.000520112	-0.000305091	-0.000119522	-8.79732e-05	0.000390809	0.000735351	0.000466015	2.1098e-05	-0.000524156	-0.000421612
CG15398	-6.11339e-07	-1.58069e-06	-5.24651e-07	-1.6203e-06	3.98398e-06	-1.05234e-06	-5.5775e-08	3.77124e-07	-1.17134e-05	-1.06274e-05	4.2434e-05	6.15635e-05
CG31689	-0.000848875	0.00201992	-0.000303275	0.00258729	-0.000493486	0.00684417	0.0034422	0.00205519	-0.00166678	0.00295426	2.88786e-06	-0.000510573
Hrs	-0.00132249	-0.000507475	-0.000293094	0.00227812	-0.0027105	0.00557793	0.000804429	-0.000695776	0.00348956	-0.00313216	0.00556447	-0.00338171
CG9961	-0.000102024	-0.0002238	-2.44328e-05	-2.98748e-05	0.000289037	-0.000236864	-7.04098e-05	-2.29474e-05	-0.000529547	0.000110239	-4.86236e-05	0.000196226
Cwc25	-0.00108255	-0.00145178	-0.00201727	0.00381621	-0.00246142	0.000721953	0.00134818	-0.00131787	0.00406855	-0.000483059	0.00145538	-0.00159189
Pgk	-0.00358709	0.00793761	-0.0031667	0.00266936	-0.0112014	0.0165191	0.00455084	0.00300454	-0.00672043	0.00523295	-0.00659985	-0.000296995
chr2L_2749106_2751087.0	-7.91546e-05	-9.91552e-05	-5.82851e-05	6.67154e-05	8.69875e-05	-0.000149016	-1.74366e-05	-2.16661e-05	-0.000129422	-3.81958e-06	5.23367e-05	-0.000181131
CG9894	-0.0177571	-0.0297369	-0.0194752	0.0237587	0.0283327	-0.0616467	-0.0136799	0.012257	-0.0846716	-0.0335696	0.0218055	-0.0757732
CG9960	-0.000829304	8.43264e-05	0.00125576	-0.00227696	0.000296917	0.00349709	9.34169e-05	0.00113703	-0.00138675	0.000935932	-0.00666417	-0.0157115
snapin	-0.000293581	-0.000841706	-0.000603543	0.000827955	0.000723369	-0.00133831	-0.000335434	-0.00119762	0.00088953	-0.0019259	0.010096	0.0163736
Trn-SR	-0.000797159	-0.00109182	-0.000415949	0.00119154	-0.00108653	0.00155391	0.000198241	-0.000967382	0.00202113	-0.00139732	0.00228839	-0.00157555
CG3077	-0.000560565	0.000189122	0.000941432	0.000451458	-0.000372527	0.00204263	0.00151856	0.00130322	-0.000635325	-2.47928e-05	0.000566962	-0.000510581
aph-1	-0.0022425	-0.00259906	-0.000272824	0.00235068	-0.00210631	0.00103819	0.00182403	-0.000665357	0.00445109	-0.00155887	0.00292506	-0.00022744
Taf10b	-0.00243535	-0.0033617	-0.000870204	0.00254632	-4.73375e-05	-0.000419708	-0.000557746	-0.00302338	0.0015464	0.00313598	-0.000919837	0.000390505
Taf10	-0.00193152	-0.0022176	-0.00100683	0.00262415	0.000115122	-0.000565815	0.00092772	0.000204641	-0.000733304	0.00183004	-0.00265615	6.54155e-05
colt	-0.00229661	-0.000528563	0.000639462	0.00246443	-0.0027944	0.00319192	0.00145415	0.000389801	0.00457194	-0.000780365	-0.00200109	-0.00468226
CG2862	-0.00316039	-0.00361701	-0.00250632	0.00744095	-0.00444609	0.00807193	0.00238555	-0.00335864	0.00660171	0.00297875	-0.00559992	-0.000990132
CG15399	-5.12148e-06	-1.14875e-05	-5.58632e-06	2.04961e-05	8.40267e-06	-3.59575e-05	-6.8471e-07	-1.04235e-05	-2.21791e-05	6.21267e-05	-7.62205e-05	5.17641e-05
Syt1	-0.000879678	0.00326726	-9.48502e-05	0.00029906	-0.000942843	-0.0008863	0.000304376	-0.00033293	-0.00047723	0.000501043	0.000222836	-0.0005702
daw	-0.00065494	0.00255266	-0.000629216	0.000232313	-0.000151134	-0.000432122	0.000164777	-0.000145325	-0.000225032	0.00105897	0.000682876	-0.000934894
CG2964	-5.87176e-07	-8.11484e-07	-9.82473e-07	4.9156e-07	1.66945e-06	-2.35606e-06	-5.72922e-07	-3.3038e-06	-1.29795e-06	6.34674e-06	-5.31506e-06	1.59671e-05
CG15400	-8.19678e-05	3.78377e-05	0.000175193	-0.000225324	1.85378e-05	-7.5935e-05	0.000326321	0.000188838	0.00022836	5.13761e-05	-0.000369669	-9.92037e-05
Duox	-0.000789916	3.99871e-05	0.0012912	0.000700735	-0.00260657	0.00711685	0.00336609	0.00285651	-0.00274701	0.000728777	0.000358744	0.00305537
CG3123	0	0	0	0	0	0	0	0	0	0	0	0
CG3119	-0.000137404	0.000544127	0.000195793	0.000368129	0.000576528	6.59021e-05	0.000387325	-0.000373097	-1.42433e-05	-0.000155462	-0.000191666	-0.000230266
Cpr23B	-0.000499701	0.00195646	0.00323654	0.00286758	0.00246009	-0.000182064	0.00322384	-0.00408362	-0.00105429	-0.00189901	-0.000276852	-0.000346993
CG2975	-9.53621e-05	0.000364153	5.15693e-05	0.000150837	0.000237189	6.76795e-06	0.000174882	-7.91879e-05	2.01971e-06	0.000110955	6.118e-05	-0.000203916
CG18558	-9.41539e-06	3.88954e-05	1.63329e-06	2.03019e-05	2.98088e-05	-3.10574e-06	3.62748e-05	-1.78203e-06	3.16742e-06	5.51079e-05	4.63963e-05	-5.55774e-05
CG18557	-2.5195e-06	5.62392e-06	5.88429e-06	-3.37249e-07	2.06732e-06	-2.94636e-06	1.15306e-05	4.87931e-06	1.23355e-07	-7.42328e-06	-3.76389e-06	-1.32327e-05
CG3117	-3.16893e-06	1.04117e-05	-2.03813e-06	-6.7885e-07	7.31751e-06	1.42845e-06	4.34731e-06	3.19782e-06	3.17849e-06	-6.08089e-07	-1.56938e-06	2.64456e-06
CG2983	-2.64851e-06	1.02691e-05	-2.57523e-06	7.69245e-07	2.42877e-06	-3.07206e-06	1.32294e-05	-4.00387e-07	8.05479e-07	2.03401e-05	2.02009e-05	-2.56858e-05
CG3104	-0.000262588	0.000573981	-6.19669e-05	4.85894e-05	-0.00106702	0.00114426	0.000507496	0.000374046	-0.000457642	-0.000483405	-0.00134727	0.0005217
oho23B	-0.0917064	0.00132153	0.00881728	-0.0705533	0.0709673	0.0714091	-0.0272313	-0.0320148	0.0443892	-0.0274984	-0.0255359	0.000492155
CG2991	-0.0016689	0.000592055	0.00137916	-0.000601786	-0.00139555	0.00189752	0.00295961	0.00252442	-0.000815951	-0.00276908	0.00561745	-0.000228342
CG31694	-0.00274446	0.000868616	0.000714108	0.00406421	-0.00380903	0.00399464	0.0048763	0.000464568	-0.00683564	0.00746302	-0.00616963	0.00570243
CG8813	0	0	0	0	0	0	0	0	0	0	0	0
CG8814	-0.000995629	0.000328098	0.000872841	0.00175133	-0.00217133	0.00461485	0.00235874	0.000687718	-0.00193888	0.00126742	-0.00152479	0.000439267
Prx6005	-0.000512439	-0.00045734	-0.000340151	0.000896133	-0.000742398	0.000675072	0.00070056	-0.000695019	0.00109033	0.000794891	-0.000662574	0.00134005
CG31950	-0.00110641	-0.00175681	-0.000125661	0.000358648	0.00113182	0.00049782	-0.000425721	-0.00102812	-0.000189518	0.00311763	-0.00407544	-0.000639973
betaggt-II	-0.000895679	0.000159975	-0.000373046	0.000682977	-0.00052341	0.000139493	-0.000434942	6.28321e-05	0.000665055	0.000695902	-0.00173701	-0.000452977
NTPase	-0.00370794	0.000673281	-0.000378157	0.00655209	-0.00602033	-0.00147024	0.000822978	-0.0048388	0.0056138	0.00243905	-0.00326531	0.000405359
lilli	-0.000970916	-0.000183481	-0.000343743	0.00126702	-0.00212378	0.00108484	0.000592508	0.000709336	0.000335059	-0.00260751	0.000795202	0.00092343
Rbp9	-0.000288978	0.00074928	0.000394387	-7.19125e-05	-0.00022748	-0.000149412	0.000569194	0.000289706	0.000350311	0.000260775	0.000165082	-0.000710766
Ts	-0.000661657	-0.00148335	-0.00100769	0.0032423	-0.00218709	0.00595454	0.00230621	0.000200206	-0.00611304	0.0043513	-0.00555137	0.000689962
Rrp1	-0.00148896	-0.00372312	-0.00152337	0.00249801	0.00281848	-0.00197206	-0.00083024	0.00194635	-0.0169252	0.000881197	-0.001448	-0.00485693
gammaTub23C	-0.00108985	-0.00257399	-0.00183257	0.00460751	-0.00151096	0.00160035	0.000663809	-0.00193356	0.00325658	0.00138071	-0.000305868	-0.00070248
CG9641	-0.000507533	-0.000888238	-0.000422732	0.00156474	-0.00289511	0.00975171	0.00375537	0.00118008	-0.00485467	0.00093344	-1.87832e-05	0.00212624
CG3165	-0.000573013	-0.000973313	-0.000508268	0.000780039	-9.45023e-05	0.00127944	0.000928858	0.000363585	-0.00321571	0.000186439	0.000360307	0.00108959
CG9643	-0.000984754	-0.00120679	-0.000478537	0.00120208	-0.00028321	-0.000705793	0.000321361	-0.000107535	-0.00109853	0.00227915	-0.00207041	0.00190046
Chd1	-0.00143556	-0.00130184	-0.000811233	0.00291368	-0.00207322	0.00582966	0.00234658	0.000943776	-0.00367514	-0.0001808	0.000360892	-0.00170997
Bem46	-0.000704758	-0.00102269	-0.000489904	0.00189708	-0.000569911	-8.59972e-05	0.00061054	-0.000415436	0.00035604	0.00250809	-0.00313074	0.00166415
okr	-0.000338864	-0.000852953	-0.00066117	0.00177893	-0.00061716	0.000531227	0.000357057	-0.000579745	0.000359334	0.00127176	-0.00132505	0.000593101
CG3558	-0.00146509	-0.000218157	-1.41741e-05	0.00209496	-0.00175438	0.00281895	0.00127127	0.00170856	-0.00110233	0.00235887	-0.00227648	0.000571729
CG17265	-0.000725071	-0.00026829	0.00058537	0.000163768	0.000390729	-0.00147842	-0.000748253	0.00147439	0.000309962	0.000402149	9.99625e-05	0.000666572
CG17224	-0.00118072	0.000275045	0.00406158	-0.0032305	0.000959722	0.000229805	0.00177491	0.00100445	0.0015974	-2.77512e-05	-0.00271522	-0.000220511
CG17264	-3.79046e-05	4.97144e-06	0.00017645	1.3281e-05	-0.000168108	-0.000113882	-0.000132582	0.000136925	3.73819e-05	0.00014522	5.42897e-05	-3.15144e-06
alpha4GT1	-0.000632829	-0.000625377	-0.000627034	0.00111345	-0.00163033	0.00257514	0.00130431	-0.000161433	-5.44809e-05	-0.000678879	0.00106337	-0.000558027
CG3542	-0.00101878	-0.00145312	-0.00106787	0.00165327	-0.00109107	0.000540534	0.000687241	-0.000172839	1.45964e-05	-0.00222149	0.00101623	-0.00153129
CG3605	-0.00221683	-0.00345235	-0.00210834	0.00502458	-0.00143706	-0.00167493	0.00157879	-0.000435337	0.00191812	0.00158568	-0.00202623	0.00233501
CG17219	-0.000196441	-0.0002942	-0.000245565	0.000143436	-6.98839e-06	-0.000665515	0.000572299	0.000249058	0.0001852	0.000209261	-0.000708849	0.000983129
GABPI	-0.000773492	-0.000963942	-8.30686e-05	0.00103846	-0.0012981	0.00269926	0.000870418	-0.0003622	0.00110144	-4.62206e-05	0.00160499	0.000102531
CG17258	-1.25476e-05	-1.28228e-05	1.49219e-05	-4.4543e-05	2.04578e-05	-9.02894e-06	2.53329e-05	3.70268e-05	8.12053e-06	-4.74971e-05	-9.76775e-07	1.63211e-05
CG17259	-0.00286779	-0.00103994	0.00157305	-0.00306662	-0.00208444	0.0102986	0.00262913	0.00404343	-0.00871593	-0.00116128	-0.00218631	-0.00144806
CG17260	-0.00027597	-0.000136306	-0.00034105	0.000507508	-0.00103479	0.00199904	0.000629359	-0.000192612	-0.000170015	-0.000661352	0.000446374	0.000516477
cnir	-0.000273985	-0.000276411	0.000115779	-0.00020829	-0.000135062	0.00113101	0.00107895	0.0006358	-0.000667724	-5.08233e-05	-0.000289946	0.000361251
CG17221	-0.00044636	0.000140534	-0.000335645	-0.000167118	-0.000155289	0.000801434	0.000128249	0.00023418	-0.00116995	0.00111909	-0.000233076	-0.00132213
CG17261	-3.92796e-05	1.69677e-05	-9.97993e-05	1.33359e-06	-7.45271e-06	-8.70755e-05	3.22131e-05	2.56639e-05	-6.42427e-05	0.000130813	0.000147985	-0.000200629
v(2)k05816	-4.54504e-05	0.000162765	-5.53682e-05	1.14459e-05	-1.39979e-05	-3.7009e-05	-1.31172e-05	6.84125e-05	9.38757e-06	0.000198968	0.000131333	-8.79515e-05
snRNA:U5:23D	-8.37407e-07	-2.14897e-06	-1.25045e-06	3.02454e-06	-2.52103e-06	-3.08099e-06	5.60428e-06	3.66582e-06	3.25279e-05	-2.1865e-05	1.22931e-05	-1.93829e-05
CG3523	-0.003137	0.0132829	-0.0196517	-0.00834396	-0.00985688	-0.00421386	-0.000398916	-0.000751556	-0.00321436	0.0164049	0.01528	-0.0187576
toc	-0.00103283	0.000777038	-0.000113706	0.00141078	-0.00184401	0.00313839	0.00304346	0.000249421	0.00203704	-0.00142044	-0.000259428	-0.00168402
chr2L_3100376_3100896.0	-2.97725e-05	-3.78766e-07	0.00016053	-9.37301e-05	-5.04578e-05	-7.48725e-05	0.000290114	0.000101082	4.78497e-05	-0.000288757	-0.000142781	-4.41505e-05
chr2L_3101041_3101514.0	-1.22804e-05	-2.1366e-05	2.65036e-05	-0.000114989	2.86459e-05	-8.14905e-07	0.000222193	0.00023042	0.00018548	-0.000155537	-0.000280274	-0.000143568
chr2L_3101669_3101932.0	0	0	0	0	0	0	0	0	0	0	0	0
chr2L_3103395_3103653.0	-7.39356e-06	-1.19588e-05	1.52041e-05	-5.99249e-05	-6.35382e-06	-4.15015e-05	0.000229477	0.000271027	0.0001354	-0.000204444	-0.000190148	-4.82693e-05
chr2L_3104100_3104562.0	-1.324e-05	2.82505e-06	5.97578e-05	-2.60094e-05	9.69134e-06	-6.40405e-05	0.000287131	3.25533e-05	5.86313e-07	-0.000317704	-1.33988e-05	0.000176365
chr2L_3104687_3105122.0	-6.8895e-06	-1.11435e-05	1.41676e-05	-5.58395e-05	-5.92064e-06	-3.86721e-05	0.000213832	0.000252549	0.000126169	-0.000190506	-0.000177185	-4.49785e-05
chr2L_3106943_3107159.0	-9.36215e-06	-1.73385e-05	1.26424e-05	-6.35101e-05	8.68264e-06	-4.37254e-05	0.000219981	0.000261455	8.64661e-05	-0.000235593	-2.50353e-05	0.000182065
PpD6	0	0	0	0	0	0	0	0	0	0	0	0
CG15403	0	0	0	0	0	0	0	0	0	0	0	0
CG12400	-0.00355064	0.00300997	-0.00201514	-0.00412377	-0.000783226	0.00207985	0.000827166	-0.00267562	0.00247311	-0.000531534	-0.00416304	-8.40475e-05
Mad	-0.00237426	-0.00163498	-0.000796857	0.00199053	-0.00401128	0.00634238	0.00101966	-0.0016239	0.00330653	-0.00826416	0.0109842	-0.00334287
gkt	-0.000210597	-0.000501682	-0.00040802	0.0011324	-0.00082673	0.00203778	0.000818746	3.66686e-05	-0.00147558	0.00128453	-0.00133971	0.00100498
noncoding_655	0	0	0	0	0	0	0	0	0	0	0	0
CG31953	-5.38112e-06	-3.62047e-07	-8.93238e-07	1.44634e-05	-1.49244e-05	5.38304e-05	2.01615e-05	2.78497e-05	-2.23784e-05	2.29451e-05	-2.38065e-05	-1.63419e-05
Hydr2	-0.00107376	-0.000754947	-0.000813708	0.00154659	-0.00225267	0.00539815	0.0022294	-2.29011e-05	-0.000232256	0.000389769	0.00104638	-0.000962838
tRNA:S7:23Eb	0	0	0	0	0	0	0	0	0	0	0	0
CG34406	-0.000265994	-0.000562861	-0.000409323	0.000880654	-0.00010805	-0.000404537	0.00016177	-0.000137943	-0.000453495	0.000696554	-0.000687656	0.000304652
tRNA:S7:23Ea	0	0	0	0	0	0	0	0	0	0	0	0
CG31698	-2.02064e-06	-2.81001e-06	-3.1976e-06	6.12801e-06	2.88477e-06	-5.67463e-06	-3.94464e-06	8.85737e-06	-1.70181e-05	-4.5514e-06	3.12445e-05	-3.09091e-05
CG15404	-1.85578e-06	-5.27994e-06	-2.98762e-06	4.0747e-06	5.59165e-06	-1.29194e-05	8.5147e-07	6.39351e-06	-2.04211e-05	-6.21766e-06	1.41451e-05	2.97649e-05
CG34393	-6.02386e-05	0.000211812	-3.75764e-05	3.25021e-05	3.01179e-05	-3.73546e-05	1.18782e-06	4.45903e-05	-4.64517e-05	6.46099e-05	0.000100014	-7.88471e-05
chr2L_3210520_3211409.0	-1.19434e-06	4.71617e-06	5.32484e-06	6.56642e-06	1.20394e-05	3.15168e-06	4.31683e-06	1.27099e-06	3.30504e-06	1.67138e-06	-2.18137e-06	-1.91158e-06
noncoding_664	0	0	0	0	0	0	0	0	0	0	0	0
chr2L_3268204_3268702.0	-1.4089e-07	-3.64286e-07	-1.20911e-07	-3.73416e-07	9.18152e-07	-2.42522e-07	-1.2854e-08	8.69124e-08	-2.69948e-06	-2.44921e-06	9.77937e-06	1.4188e-05
CG3347	-2.75536e-07	8.43334e-07	1.2031e-06	7.21959e-07	2.19498e-07	-8.17332e-07	2.68261e-06	-3.58646e-06	-1.82876e-06	-3.6704e-07	4.0016e-06	7.3083e-07
CG3332	-0.000388833	0.00166212	-0.00254235	-0.00122345	-0.00163946	-0.000664579	-0.000459179	-0.000430399	-0.000622143	0.000897093	0.000798811	-0.0013696
CG9664	-0.000106397	-2.46648e-05	8.31318e-05	-0.000238055	0.000103348	-0.000158644	-1.83072e-05	0.00020624	-0.000540765	-0.000459709	0.000640736	0.000555523
CG9663	-0.000669598	-0.00043707	-0.000388695	-0.000232092	0.00115983	-0.000771294	0.000198948	0.000459706	-0.00358105	0.000240819	0.000408539	0.00168112
CG15406	-0.000128167	0.000513472	-0.00092524	-0.000502329	-0.00066881	-0.00033362	7.00353e-05	-0.000231244	-0.000261149	0.00103454	0.000996144	-0.00115081
CG3277	-0.000254531	0.000891139	-0.000456538	-0.000129631	-0.00025197	-0.00018523	-5.1349e-05	0.000157923	-5.27036e-05	0.000396678	7.22093e-05	-0.000243124
CG3326	-9.63291e-05	-0.000237782	-0.000230705	0.000596646	-0.000384837	0.000651653	0.000261838	-0.000127426	-0.00016161	0.000422788	-0.000455592	0.000368489
CG8837	-0.000154768	0.000614078	-0.000786537	-0.000423151	-0.000549261	-0.000184291	-0.000272397	-0.000160175	-0.000184655	-0.000372321	-0.000513268	5.1354e-05
CG33281	-0.00011722	0.00041935	-0.000381572	-0.00028108	-0.000485692	-0.000226645	-7.18143e-06	-0.000204845	-0.000176922	0.000170254	0.000151351	-0.000313085
CG33282	-9.65417e-06	4.2194e-05	-5.41864e-05	-1.94393e-05	-2.17703e-05	-1.1161e-05	-6.48581e-06	-1.81531e-06	-9.99176e-06	3.17239e-05	2.90464e-05	-3.2918e-05
CG3285	-0.000223304	0.000587062	-0.000189195	-0.000492127	-0.000374495	-0.000285836	0.000551954	0.000388731	0.000190986	0.00103244	0.000626955	-0.00118083
CG15408	-1.84948e-05	4.46005e-05	-7.42334e-05	-6.97831e-05	-7.3827e-05	-4.68941e-05	2.05213e-05	9.81297e-06	-1.18167e-05	1.57482e-05	-6.27297e-05	1.01163e-05
E23	-0.000421831	-0.000649932	-0.000133761	1.97593e-05	-0.00197636	0.00638299	0.00373755	0.00231056	-0.00052953	-0.000492915	-0.00213466	0.000203148
CG8838	-4.65524e-06	-3.96871e-06	-9.11773e-06	7.21138e-06	-1.4255e-05	4.41699e-06	1.10567e-05	-6.01778e-06	2.74659e-05	-1.77733e-05	1.39865e-05	-1.03193e-05
CG34394	-0.000704943	9.20798e-05	0.000158785	0.000971986	-0.00135811	0.00284736	0.00164723	0.0013805	-0.000164728	-0.000719297	0.00148945	0.000466073
noncoding_691	-1.18843e-05	8.86101e-06	-4.87166e-05	1.63622e-05	-4.77467e-05	3.5895e-05	-3.49391e-05	-7.90296e-06	9.98315e-05	-0.00017142	-3.61625e-05	8.39574e-05
CG15412	-2.98707e-05	4.81797e-05	-5.87727e-05	-2.88954e-05	-5.66228e-05	-6.01291e-05	-1.06742e-05	2.10765e-05	4.46389e-05	1.40286e-05	3.94532e-05	-8.72699e-05
CG9662	-0.0007244	-0.00153089	-0.000757801	0.00254714	-0.00141863	0.00201251	0.00103776	-0.000946208	0.00357846	-0.00144654	0.00277999	-1.38043e-05
Ptpa	-0.000480086	-0.000742316	-0.000483573	0.00138746	-0.000889906	0.00194637	0.000962323	-7.08485e-05	-0.000922025	0.00104812	-0.000989482	0.000593162
Sfp23F	0	0	0	0	0	0	0	0	0	0	0	0
CG42460	-5.87737e-07	-5.48526e-07	8.05485e-07	-3.44708e-06	4.43389e-06	2.17177e-06	2.17883e-06	3.26818e-06	2.99791e-06	-9.95624e-07	1.60365e-06	7.20049e-06
CG34175	-5.03314e-07	1.49605e-06	1.61834e-06	3.62174e-07	-1.15228e-06	-8.58966e-07	1.00625e-06	-7.35073e-07	-2.70588e-07	-8.52008e-06	-7.62084e-06	4.91391e-06
pgant2	-0.00112401	0.00204751	0.00365431	-0.000747591	0.00225633	0.000427244	0.00313505	0.00499759	0.00352493	0.000173144	-0.0030214	-0.00240018
CG8840	0	0	0	0	0	0	0	0	0	0	0	0
CG31952	0	0	0	0	0	0	0	0	0	0	0	0
CG2772	-8.84678e-05	0.000381237	-0.000612852	-0.000292679	-0.000370129	-0.000140776	-0.000132714	-0.000100574	-0.000146347	2.85544e-05	1.63951e-05	-0.000170368
CG2774	-0.000781906	-0.000176651	0.00118489	-0.00186933	-0.000654025	0.00518723	0.0026062	0.00116399	-0.000380396	0.000956358	-0.00240214	8.51389e-05
CG12795	-0.000728458	-0.000905511	-0.00102906	0.00273236	-0.00406001	0.0117754	0.00456607	0.00111493	-0.00481823	0.00212223	-0.00191908	0.00109477
noncoding_704	-0.000388757	-0.000604879	-0.000631478	0.00219863	-0.00333148	0.00907498	0.0030537	0.00122409	-0.00423885	0.00225299	-0.00233689	0.00103392
Cog3	-0.000325575	-0.000278752	-2.92992e-05	0.000301041	-0.000561621	0.00165846	0.000893267	0.000505223	-0.00101766	0.000347547	-0.000481328	0.000209966
sec5	-0.000520106	-0.000338134	2.58505e-05	-0.0001974	3.90143e-05	0.00146745	0.000750382	0.000649514	-0.00179469	0.000443827	-0.000435216	-0.00037804
CG3246	-0.00165678	0.00112063	0.00388014	-0.00333723	0.000132583	-0.000959698	-0.000270411	0.0024607	-0.00218154	-0.000216537	0.00257792	-0.000206163
msl-2	-0.000451931	-0.00067514	-0.000355254	0.000869131	0.00021904	-0.00153013	-0.000420992	-0.000312764	0.000982766	-0.000701658	0.00041235	-0.00239779
Pdsw	-0.00756625	0.00619737	-0.00251334	0.00180809	-0.00477839	0.00362033	-0.00215636	-0.00355096	0.00743319	0.00823746	-0.0079942	-0.00239464
CG3238	-0.00107087	-0.0024131	-0.00179474	0.0036805	-0.000921255	0.000136934	-3.42874e-05	-0.00182012	0.000708938	0.000967895	-0.000948466	-0.000213822
CG31776	-4.61524e-06	1.37797e-06	-1.26911e-07	-3.15724e-06	1.47765e-06	-1.50137e-05	2.02206e-05	6.68406e-06	-6.94892e-06	2.24094e-05	2.17296e-06	-7.60196e-06
pgant4	-0.000238872	0.000898615	-0.000303284	0.000178656	0.000112067	-0.000170653	2.2738e-05	-6.85123e-05	-0.0001677	0.0003499	9.51538e-07	-0.000158148
noncoding_714	-1.20468e-05	1.94708e-06	2.20626e-06	-3.20882e-06	1.10886e-05	-3.01142e-05	-1.33569e-05	2.69164e-05	-7.12666e-05	8.11435e-05	3.49168e-05	-5.49022e-05
Thor	-0.00475768	0.0109746	-0.00942166	-0.00194767	0.00157555	-0.00546106	0.000193411	0.0119675	-0.00213878	0.0156563	-0.00404775	-0.00940416
CG15414	-6.27056e-05	0.000254149	6.65538e-06	0.000150073	0.00031717	7.63349e-05	8.26695e-05	7.33174e-05	8.28325e-05	-2.31727e-05	-0.000119223	-7.57457e-08
tim	-4.6534e-05	9.44325e-05	0.000227204	1.87554e-05	-1.08955e-05	-4.6943e-05	0.000160009	-0.000118527	-1.08852e-05	-0.000106436	-6.08534e-05	4.68504e-06
CG31954	-7.98365e-06	3.55946e-05	2.91494e-05	5.1707e-05	8.16472e-05	1.99459e-05	1.63649e-05	2.26179e-05	1.74252e-05	2.88647e-05	6.23121e-06	-8.08326e-06
CG33123	-0.000810045	-0.000633655	0.000367181	-8.83136e-06	-0.00138009	0.00431957	0.00298406	0.00233896	-0.00384897	-0.000297111	-0.00126906	0.00044593
CG17593	-0.00235693	-0.000151932	0.00249041	-0.00135048	-0.00125267	0.00623238	0.00402924	0.00109556	-0.00265442	-0.000358806	-0.00393777	-0.00386776
CG3213	-1.40545e-06	-9.93869e-07	2.4325e-06	1.16422e-06	9.32184e-07	-2.46386e-06	4.44783e-07	5.91266e-07	-8.70233e-06	-8.05636e-06	8.43455e-06	-3.907e-06
CG8851	-1.20154e-06	-1.52637e-06	1.8529e-06	-2.60724e-06	8.99845e-07	-2.14689e-06	-3.51556e-06	2.62318e-06	-5.89972e-06	2.44963e-07	-3.67408e-06	-1.38902e-05
noncoding_728	-2.24002e-07	6.67346e-07	4.90579e-07	6.65946e-07	2.9112e-06	1.52843e-06	-1.65208e-06	2.60465e-06	1.61547e-06	3.2212e-06	-2.13625e-07	-1.3634e-06
Sr-CIV	-1.68059e-05	3.21977e-05	-2.94223e-05	7.16183e-06	-5.63928e-06	-3.77821e-05	3.60083e-05	-1.50961e-05	6.36591e-06	5.60101e-05	-2.39979e-05	4.12332e-05
CG8852	-0.000129684	0.000442503	-0.000369257	-0.000180464	-0.000448854	-0.000286092	9.31137e-05	-0.000219074	-0.000176776	0.000462745	0.000258917	-0.000351698
Spindly	-0.000389183	-0.00105838	-0.000687325	0.00147136	0.000152331	-0.000234739	0.000243432	0.000373046	-0.00413459	0.00175155	-0.00230064	0.000625901
CG8853	-2.06424e-05	-3.93602e-06	1.05347e-05	-6.08812e-06	3.09876e-05	-6.25126e-05	8.73871e-05	7.70021e-05	1.74599e-05	4.97774e-05	-0.000117728	-4.32379e-05
drm	-0.00285985	-0.00240468	0.00312745	-0.00426298	0.00386036	-0.00733884	0.00702489	0.0104691	-0.00439462	-0.0013438	-0.0124483	-0.00406151
MIP22653	-1.00759e-06	6.95785e-07	2.84284e-06	-3.87494e-07	1.01142e-06	-1.21961e-06	3.79022e-06	-5.86101e-06	1.04519e-06	1.26477e-06	4.70148e-06	-8.15764e-06
sob	-0.000490027	-0.000631645	0.00023783	-0.000548066	0.00120988	-0.000985514	-0.000162359	0.000785793	-0.00164976	-0.000782426	0.000429251	-0.00103763
odd	-0.000925636	-0.0016952	-0.000685099	0.00213526	0.000660567	-0.00341676	-0.00104013	-0.00108897	0.00459676	-0.00186365	0.0017179	-0.00466176
Dot	-0.000150627	0.000158888	0.00033961	-0.000346962	4.59994e-06	-9.60429e-05	0.000903709	0.000528285	0.00040289	-0.000479388	-0.000450985	-0.00035076
CG15418	-1.7196e-06	8.41229e-07	-6.08071e-06	-4.81567e-06	-6.42907e-07	-6.78408e-06	9.21739e-06	3.32388e-07	4.80655e-06	3.67244e-05	-2.08402e-05	9.27774e-07
for	-0.0026557	0.000498777	-0.0032203	0.00462636	-0.0093953	0.00638579	0.00298469	-0.00199738	0.00589461	-0.00719236	0.00630278	-0.0042932
chr2L_3627636_3627855.0	-1.52508e-05	-4.96435e-05	-4.34086e-05	0.000101425	2.92732e-05	-0.000194023	-1.48987e-05	-9.08463e-06	-0.000212217	0.000420022	-0.000663257	9.20604e-05
CG34340	-5.27581e-05	7.24352e-05	0.000125734	-0.000125415	-2.74272e-06	-1.29418e-05	0.000126352	0.0002288	0.000135296	-3.40117e-05	-0.000152482	-9.37115e-05
chr2L_3667472_3667893.0	0	0	0	0	0	0	0	0	0	0	0	0
Sfp24Ba	0	0	0	0	0	0	0	0	0	0	0	0
CG42463	0	0	0	0	0	0	0	0	0	0	0	0
Sfp24Bb	-2.44961e-07	-6.33376e-07	-2.10226e-07	-6.49249e-07	1.59637e-06	-4.21667e-07	-2.23489e-08	1.51113e-07	-4.69352e-06	-4.25838e-06	1.70032e-05	2.46683e-05
Sfp24Bc	0	0	0	0	0	0	0	0	0	0	0	0
CG16704	-0.000314235	0.00132908	-0.0024494	-0.00135635	-0.00176888	-0.000844119	0.000280087	-0.000649987	-0.000703759	0.00268066	0.00293751	-0.00320325
CG3513	-7.54832e-06	5.59174e-06	-6.81682e-06	-3.24512e-05	-1.84212e-06	-7.71906e-06	2.36647e-05	4.10093e-05	-1.93636e-06	-9.09543e-05	-5.21515e-05	6.77375e-06
Acp24A4	-7.88209e-07	3.37771e-06	-4.08282e-06	-8.1337e-07	-3.07364e-07	6.55254e-07	-5.53546e-06	2.22866e-06	-3.55327e-07	-9.7501e-06	-1.09394e-05	9.70415e-06
CG16713	-0.000704944	0.00307761	-0.00493354	-0.00233419	-0.00292431	-0.0012715	-0.000401271	-0.000913724	-0.00115534	0.00275935	0.00268223	-0.00373647
CG16712	-0.00578733	0.0251901	-0.0373426	-0.0160857	-0.0188612	-0.00759371	-0.00747666	-0.00365769	-0.00728014	0.00873848	0.00555672	-0.0156934
CG3604	-0.00165883	0.00698851	-0.010649	-0.00550905	-0.0076221	-0.00324534	-0.00100951	-0.00181852	-0.00268469	0.0062403	0.00595261	-0.00827424
CG10031	-0.000402398	0.00178223	-0.00204211	-0.000580128	-0.000547784	-0.000409758	0.000117055	-0.000346442	-0.00040104	0.00149772	0.00137327	-0.00187419
CG42464	-3.52843e-06	1.52299e-05	-4.081e-06	1.10565e-05	1.77624e-05	2.81421e-06	6.05112e-06	6.12578e-07	1.05207e-05	1.09475e-05	1.64603e-05	-1.84019e-05
CG42465	-8.9002e-07	3.84583e-06	-3.52018e-06	-1.65593e-06	-2.67566e-06	-3.93887e-06	1.11253e-05	-7.00567e-06	-2.92872e-06	2.58317e-05	2.94491e-05	-2.88596e-05
Sfp24C1	-3.87623e-07	1.82155e-06	-2.33037e-06	-4.86599e-07	3.80373e-07	-6.81546e-07	2.68258e-06	1.5619e-06	4.40452e-07	1.4534e-05	1.38739e-05	-1.20937e-05
CG42467	-1.15625e-07	4.98448e-07	-1.09783e-06	-7.44825e-07	-9.88708e-07	-7.57651e-07	1.52385e-06	-5.33897e-07	-3.72425e-07	5.675e-06	6.0406e-06	-5.56695e-06
CG2816	-6.10201e-05	0.000262067	-0.000291637	-0.000101404	-0.000148963	-6.2788e-05	-9.1146e-05	-0.000148102	-0.000109339	-0.000314028	-0.000293126	0.000160916
CG31778	-0.000215452	0.000832091	-0.000420294	-0.000212793	-0.000600512	-0.000436832	0.000541064	-0.00104846	-0.000503168	-0.000388215	1.51416e-05	-0.00060407
CG31777	-0.00114142	0.00294211	0.00273623	9.55269e-05	-0.000321471	-0.000424251	0.000914453	0.000404584	0.000963943	0.00177275	-0.00167824	-0.00145547
cutlet	-0.000196998	-0.000415666	-0.000260346	0.000808703	-0.00040144	0.00086216	0.000520444	0.000230538	-0.00183551	0.00140392	-0.00165739	0.000609835
CG31955	-6.20713e-05	-4.09835e-05	0.000135709	-0.000301048	0.000121637	5.21023e-06	0.000308792	0.000260554	0.000118976	-0.000238764	7.8373e-05	9.98647e-05
CG2818	-0.00084254	-0.000934757	0.000188999	0.000334382	-0.000391852	0.000605069	0.00112773	0.00134697	-0.000874732	0.000250002	-0.00120339	-0.00234306
lectin-24A	-3.92557e-06	-2.03712e-06	5.36873e-06	-6.7928e-06	5.37751e-06	-8.20187e-06	1.98523e-05	4.82832e-06	-2.07201e-05	-3.60391e-05	-1.33443e-05	2.60335e-05
Shaw	-0.000294326	0.00111774	-0.000248933	5.43694e-05	-0.000210991	-0.00027036	0.000133354	0.000157008	-9.10108e-05	0.000618137	0.000484539	-0.000509218
noncoding_781	-1.16779e-07	5.03421e-07	-1.10878e-06	-7.52256e-07	-9.98573e-07	-7.6521e-07	1.53905e-06	-5.39224e-07	-3.76141e-07	5.73163e-06	6.10087e-06	-5.62249e-06
CG10019	-6.76345e-05	0.000228026	-1.56232e-05	4.16077e-05	-1.70281e-05	-8.68673e-05	5.67839e-05	9.07863e-06	-7.74642e-05	0.00011949	4.86284e-05	-0.000179866
CG31959	-4.64843e-05	0.000187444	-1.22355e-05	4.84117e-05	4.79768e-06	-3.1887e-05	2.88682e-05	-7.66895e-05	-3.99688e-05	-7.11665e-05	-7.29875e-05	2.03779e-05
CG31772	-0.000104563	0.000379755	-0.000108224	-3.78686e-05	-9.47001e-05	-0.000105618	0.0001215	-6.23899e-05	-4.4746e-05	8.76752e-05	3.83441e-05	-0.000253066
bowl	-0.00174624	-0.00171246	0.000421493	-0.00467353	0.00446959	-0.0019576	-0.000260488	0.00267731	-0.00788112	-0.00403043	0.00724284	0.00515328
CG31960	-3.32566e-06	1.15186e-05	-1.64534e-05	-1.0839e-05	-7.59668e-06	-4.3786e-06	2.86499e-06	2.08981e-06	-2.39713e-06	2.73759e-05	2.04126e-05	-4.34024e-05
CG31958	-1.355e-07	-2.6765e-07	3.18972e-07	-1.59683e-06	1.14805e-06	1.43675e-06	-9.22119e-07	-2.12147e-06	1.21004e-06	2.18983e-06	-2.33789e-06	-2.9296e-06
CG3921	-0.000540661	0.000366927	0.00155174	-0.00191831	-0.000364125	-0.000901532	0.00505027	0.00541568	0.00315416	-0.00323238	-0.00418592	-0.00261928
l(2)k16918	-0.000316705	9.6141e-05	0.000206824	-0.000177043	-0.00033489	0.00117155	0.00135411	0.00072891	0.000525793	-0.000509011	-0.000675654	-0.000604413
CG3407	-0.000394334	-0.000416109	-0.000332765	0.000657683	-0.000903794	0.00135879	0.000927828	0.000173832	-0.000461266	-0.000316822	0.000546993	0.000850932
slp1	-0.00152438	-0.00358442	-0.00142978	0.00305868	0.00245524	-0.00799697	-0.000330043	-0.000744737	-0.000820177	0.00984213	-0.0175421	-0.000211531
slp2	-0.000537758	-0.00109637	-0.000280022	0.000472237	0.00105104	-0.00265925	0.000442338	0.000882415	-0.00198325	0.00181199	-0.00436399	0.000281143
chr2L_3851866_3852688.0	-1.53307e-05	4.12483e-05	7.27328e-05	3.93461e-05	7.3202e-05	2.67334e-07	9.83728e-05	-6.77461e-05	-4.9351e-06	-4.46101e-05	-3.67275e-05	-3.59763e-05
CG3964	-0.000193166	-0.000477248	-0.000220222	0.000577221	8.45308e-05	-0.000618469	-9.64105e-05	-5.9435e-05	-0.000488309	0.000943621	-0.00117518	0.00056697
Cep97	-0.000358382	-0.000130765	-9.75103e-05	0.000513654	-0.000399597	0.00148951	0.000930162	0.00077977	-0.00266078	-0.000116718	0.000398905	-0.000875318
CG31957	-0.000503184	-0.000576245	-0.000558518	0.000771951	-0.000464577	0.000967113	0.00106139	-0.000262696	-3.50993e-05	0.000277068	-0.000733109	0.000368329
capu	-0.00040771	-0.000325177	0.000478069	-0.00115425	-0.000163415	0.00176146	0.00104747	0.00148835	-0.00078154	-0.000977458	0.00207485	0.00296293
fred	-4.85105e-05	0.000176145	-6.02017e-05	-1.82848e-05	6.09483e-07	-2.79024e-05	5.59254e-05	2.91632e-05	1.35508e-05	7.28885e-05	2.8254e-05	-0.000109497
CG31773	-6.46611e-08	-2.09874e-07	-1.80252e-07	4.22725e-07	1.30561e-07	-8.09306e-07	-8.63269e-08	-1.23327e-08	-9.65905e-07	1.64909e-06	-2.6978e-06	7.59968e-08
noncoding_825	-2.08888e-05	6.7136e-05	-4.72061e-05	-3.91607e-05	-2.17138e-05	-2.95402e-05	7.01782e-05	1.69604e-05	-2.21371e-06	9.73099e-05	0.000100351	-0.000180329
chr2L_4000014_4000798.0	-1.4967e-05	5.8417e-05	-6.50064e-05	-3.68674e-05	-5.80412e-05	-4.46947e-05	6.62828e-05	-4.80073e-05	-3.2814e-05	0.000154782	0.000175038	-0.000189314
CG34176	-0.000754048	0.00329555	-0.00400945	-0.00132712	-0.00172551	-0.000476244	-0.00214279	-0.00039486	-0.000858303	-0.00345219	-0.00407093	0.00238615
CG15422	-0.000840514	0.0035662	-0.00516691	-0.00247383	-0.00325092	-0.00140673	-0.000610683	-0.000960872	-0.00127201	0.00210349	0.00191924	-0.00328923
CG15423	-0.00125704	0.00543339	-0.0094858	-0.00488432	-0.00673056	-0.00227637	-0.00307385	-0.00234076	-0.00266956	-0.00319162	-0.00329855	-3.92203e-05
CG10039	-0.000346743	0.00135758	-0.00239883	-0.00144053	-0.00151688	-0.000532993	-0.000439374	-0.000474477	-0.000502693	0.00038136	0.000189658	-0.000988953
ed	-0.00422895	-0.00465694	0.00295842	0.000369289	0.000610826	-0.00680235	0.00464864	0.00923032	-0.00900222	-0.00975259	0.0093879	0.00576922
snoRNA:Me28S-C437	0	0	0	0	0	0	0	0	0	0	0	0
Sr-CIII	-6.12168e-06	1.52397e-05	-2.46133e-05	-1.24174e-05	-9.19648e-07	-6.91353e-06	1.68869e-06	1.45227e-05	-1.36517e-05	2.61267e-05	7.53757e-06	-4.39313e-05
Sr-CI	-0.00059815	0.000155184	-0.000149062	-0.000543824	0.00200023	-0.000812155	0.00042198	0.00107978	-0.00361617	-0.00145686	0.00432266	-0.000173625
CG2955	-4.28315e-08	4.27577e-08	-2.95342e-07	-1.11223e-08	-1.92372e-07	-4.35911e-07	3.73926e-07	-2.04083e-07	-1.31961e-07	2.10982e-06	1.13621e-07	-9.03939e-08
Or24a	-2.40868e-07	6.92711e-07	-1.5449e-06	-1.69774e-06	-1.08108e-06	-1.76696e-07	1.28482e-07	-1.62871e-06	-1.2955e-07	3.26593e-06	1.7889e-06	-4.0734e-06
CG31961	-0.000723007	-0.000150832	-0.00041452	0.0011864	-0.00167577	0.00225636	0.0016202	9.92364e-05	0.000808446	-0.000784981	0.00197863	-0.000845721
lectin-24Db	-5.86574e-06	6.29264e-06	-2.40727e-05	-2.13744e-06	-7.28032e-06	-1.85389e-05	-7.15196e-06	-3.33258e-06	-6.96288e-06	1.759e-05	-2.09785e-05	-1.51213e-05
CG3714	-0.000971029	0.00240829	-2.66405e-05	-0.000140303	-0.000258635	0.000932189	0.00257502	0.000285167	0.000140511	0.000234346	0.000454246	-0.00231094
ft	-0.000879251	-0.00158616	0.000309578	-0.000832773	0.00196809	-0.00331875	0.000779922	0.0044011	-0.00696897	-0.00275711	0.00235727	0.00246707
CG3702	-0.00270327	-0.00255429	0.000922242	0.00125599	-0.000438499	0.00260276	0.0041615	0.00465412	-0.0113114	0.00360208	-0.00708021	0.000367918
RpL40	-0.0759297	-0.00235757	-0.0114527	0.00550545	-0.00743899	-0.0195341	0.0582479	0.0291778	-0.0224508	0.0352388	0.00262335	-0.0164704
MIP20174	-1.98716e-07	7.92947e-07	-2.7668e-07	-1.63606e-07	-9.73655e-07	-3.56768e-07	-3.1929e-07	-3.05055e-06	-1.2591e-06	-7.7255e-06	-6.6327e-06	4.47518e-06
chr2L_4249169_4249714.0	-2.60794e-07	1.06487e-06	-7.45289e-07	-6.26251e-07	-1.48785e-06	-1.61049e-06	4.18e-06	-3.9722e-06	-1.5826e-06	6.36516e-06	8.36151e-06	-8.80107e-06
chr2L_4255640_4256519.0	-4.68802e-07	-1.36508e-06	-8.20155e-07	1.42625e-06	1.5412e-06	-2.55003e-06	-2.1732e-06	5.80855e-07	-6.29136e-06	-6.83104e-06	1.12865e-05	-4.78352e-06
CG15425	-8.04107e-07	-1.31607e-06	-7.27003e-07	-1.90908e-07	1.07645e-06	-1.99628e-06	-6.08705e-06	9.70502e-07	-9.70158e-06	-1.36396e-05	1.42397e-05	-3.19172e-06
Art2	-4.15015e-05	-0.000116647	-0.000125964	0.000329363	-9.23192e-05	-0.000218442	-9.92176e-05	-0.000351636	0.00110329	-1.40532e-06	0.00011828	-6.90802e-05
tutl	-0.00139854	0.00115154	0.00158053	2.53297e-05	0.00145535	-0.00181874	0.000425118	0.0019934	0.000256505	-0.00188184	0.00238318	-0.00129311
CG16857	-0.000257172	0.000988221	8.24523e-05	0.000383204	0.000455785	2.89426e-05	3.04043e-05	0.000292464	9.70522e-05	0.000238765	-2.16773e-05	6.99777e-05
Atet	-0.000941422	0.00157937	-0.00011656	-0.00150426	0.000686675	-0.0007558	0.00118144	0.00110219	-0.00108563	4.95158e-05	0.000323879	-0.00316527
chr2L_4334987_4335394.0	-3.88617e-05	1.63805e-05	2.89886e-05	-0.000141227	-5.76817e-05	-0.000119452	0.000264671	1.34363e-05	-0.00017485	0.000155717	0.000395551	-0.000914831
chr2L_4335788_4336447.0	-5.44781e-05	6.23333e-05	3.99294e-05	-4.68449e-05	0.000138515	-9.08604e-05	0.000266756	0.000266442	-0.000111481	0.000301574	0.000426086	-0.000686605
CG15429	-1.17403e-05	-2.62597e-05	1.12827e-06	-2.15168e-05	4.3516e-05	-2.99431e-05	1.08715e-05	2.50938e-05	-6.14295e-05	-2.8744e-05	1.35638e-05	5.9161e-06
noncoding_869	-2.27931e-06	-4.00682e-06	-1.43393e-06	-4.34442e-06	5.98439e-06	-9.24944e-06	1.06364e-05	8.53501e-07	-4.08319e-06	7.68122e-06	-2.67896e-05	9.1275e-05
Traf4	-0.00334265	-0.00761509	-0.00273484	0.00447493	0.00826065	-0.0159793	-0.00334529	0.00125092	-0.0180473	0.0094979	-0.0179367	-0.00505023
CG17612	-0.000305519	-0.000319269	-0.000430066	0.000462876	-0.000473114	-5.39808e-06	0.000688435	-8.32019e-06	0.000515638	-0.00102279	0.00124374	-0.000160084
CG3338	-0.000463478	-0.000557235	-0.000237702	0.000790858	-0.000502442	0.000989212	0.000888686	0.000369319	-0.000928427	0.000486042	-0.000566077	0.000365229
Psf2	-0.000475887	-0.00108519	-0.000773589	0.00182548	-0.000760336	0.00161931	0.000363553	-0.000673603	-0.000362342	0.000858486	0.000463749	0.000511859
Tps1	-0.00201601	0.00256904	-0.00216612	-0.00229011	0.00168661	-0.00281805	-0.00304041	0.00348243	-0.0109886	-0.00412655	0.00873539	-0.00601318
CG3652	-0.000887878	-0.000690424	0.000681206	-0.000903938	0.000246622	0.00262969	0.00214173	0.00215084	-0.00326774	-0.00032047	-0.00130355	-0.000206672
l(2)k05819	-0.000643712	-0.000514663	0.0001899	0.000625701	-0.00111854	0.00247276	0.0019351	0.00201721	-0.00349797	0.000580858	-0.00113432	0.00042691
CG33003	-0.000167486	-9.11034e-05	0.000959064	-0.000847312	-0.00105241	-0.000403073	0.000579721	0.00320502	0.0014537	-7.94467e-05	-0.00111839	-0.000156874
Dim1	-0.0012012	-0.00178357	-0.000112923	0.00168897	-0.000246231	-0.000446954	0.00103759	0.000537682	-0.00111762	0.000697704	-0.0011225	0.00102788
CG15431	-0.000126169	0.000494739	-0.000291394	-1.99696e-05	-0.000114988	-0.000110314	-5.22235e-05	-7.23863e-05	-6.00936e-05	9.24611e-05	1.97729e-05	-0.000150168
MB8.chr2L.pasa.5	-6.21651e-08	-1.0055e-07	1.27836e-07	-5.0385e-07	-5.3423e-08	-3.48945e-07	1.92944e-06	2.2788e-06	1.13844e-06	-1.71897e-06	-1.59877e-06	-4.05849e-07
tRNA:CR31963	0	0	0	0	0	0	0	0	0	0	0	0
noncoding_881	-1.851e-07	4.92577e-07	1.91199e-06	5.79157e-07	-1.21845e-06	-8.86998e-07	1.21115e-06	-3.0883e-06	-1.26648e-06	-1.27648e-06	6.06755e-08	-2.09065e-08
CG34177	-2.6781e-08	-4.92175e-08	5.99803e-08	-2.77739e-07	1.30872e-07	1.17084e-07	2.07181e-07	1.19054e-07	3.35717e-07	-1.80603e-08	-5.49178e-07	-4.23711e-07
CG34178	-9.03653e-08	-1.66719e-07	2.02926e-07	-9.43819e-07	4.5849e-07	4.24434e-07	6.30555e-07	3.06992e-07	1.1158e-06	1.8393e-08	-1.83773e-06	-1.45703e-06
MB8.chr2L.pasa.4	-6.2847e-08	2.29114e-07	6.21948e-07	3.37046e-07	-1.48414e-08	-3.42533e-07	1.35135e-06	-2.23905e-06	-7.25261e-07	-1.44603e-06	-4.22331e-07	-3.81888e-07
Sfp24F	0	0	0	0	0	0	0	0	0	0	0	0
CG15432	-0.00118488	-0.00128588	-0.000703471	0.00011897	0.000604036	-0.00140119	0.00115115	-0.000333303	-0.000220595	0.00203771	-0.00344202	0.00115584
morgue	-0.000533686	-0.000662443	-9.85628e-05	0.000429536	-0.000262806	0.00171075	0.000934901	0.000883515	-0.00282395	0.00104374	-0.00183381	-0.000138302
Elp3	-0.00100925	-0.000745567	-0.00066965	0.000200884	-0.00100754	0.00288237	0.000626105	0.000504301	-0.00445062	0.000533638	-0.00168078	-0.00035612
CG15438	-0.000913995	-0.000832396	0.000919637	-0.000341024	-0.00116903	0.00351758	0.00206138	0.00189411	-0.00226056	0.000164138	-0.00134895	-0.000987691
CG15439	-0.000763113	-0.00107399	-0.000460742	0.00198592	-0.00166554	0.00288633	0.000960941	7.19986e-05	-0.00146478	0.000323837	0.000524162	-0.000461343
CG15440	-0.00119504	-0.00207818	-0.000651454	0.00124545	0.00126634	-0.00133256	-0.00133416	-0.00163255	0.00047886	0.00229472	-0.00175033	-0.000305799
CG15434	-7.09923e-06	7.38493e-06	-2.93462e-05	-1.15022e-05	-1.5569e-05	-3.62374e-05	3.90329e-05	3.80334e-06	-2.28886e-05	0.000129702	0.000236284	-6.31572e-05
Gs1l	-0.00166895	0.00492199	-0.00590151	-0.0017011	-0.00535431	0.00494637	0.00225033	0.000714443	-0.00286416	0.00711649	0.00332174	-0.00569885
RpL27A	-0.136052	-0.0328929	-0.0254255	0.0220505	0.0139103	0.0118764	-0.0989558	-0.054021	0.04127	-0.197355	0.0255565	-0.0314258
snoRNA:Me18S-C1831	0	0	0	0	0	0	0	0	0	0	0	0
mRpL27	-0.00181354	-0.000338308	0.00114405	-0.000922884	-0.000179142	0.00160345	1.39394e-05	-0.000326204	-0.00266574	0.00195808	-0.00180308	0.000119129
CG15435	-0.000420763	-0.000860395	-0.000327839	0.00109598	-0.00111289	0.00347255	0.00135974	0.000137264	-0.00148303	0.00168509	-0.00173379	0.000991973
CG15443	-0.000500653	-0.000755027	-0.000413101	0.00109664	-0.000512415	0.000935593	0.000289417	-0.000422058	0.000654521	6.7012e-05	0.000326347	-0.00073432
CG15436	-0.000319048	-0.000386995	-0.000329934	0.000543654	-0.000846758	0.00127876	0.000849742	-4.21275e-05	4.85391e-05	-0.000468829	0.00158306	0.000643034
CG17840	-0.000214463	-7.31837e-05	9.02169e-05	0.000106411	-0.000315085	0.000667693	0.000384018	0.00034521	-0.000432577	0.000371945	-0.000438698	0.000395178
ine	-0.000768882	0.00247494	-0.00054307	-0.000955135	-0.00170486	-0.00078518	-0.000213756	0.00178477	0.000530118	0.000966799	-0.000492845	-0.000865111
dumpy	-0.000355169	0.0006987	0.000655812	0.000355965	0.000129297	-0.00064135	9.32413e-05	0.00101814	-0.00119488	-0.000758412	0.000922774	0.000108024
noncoding_928	0	0	0	0	0	0	0	0	0	0	0	0
noncoding_932	0	0	0	0	0	0	0	0	0	0	0	0
HP6	-4.44822e-05	-3.82204e-05	-9.93849e-05	-0.000152779	5.76785e-05	-0.000105508	4.80995e-05	-3.31036e-06	-0.000161948	0.000104886	-6.36746e-05	-6.5203e-05
noncoding_934	0	0	0	0	0	0	0	0	0	0	0	0
chr2L_4612565_4613604.0	-1.44965e-05	1.62044e-05	-8.78203e-06	-1.17176e-05	2.82697e-05	-2.14125e-05	1.88219e-05	1.11892e-05	-6.44174e-05	-8.3549e-05	6.86233e-05	2.00229e-05
chr2L_4614013_4614300.0	-1.7021e-05	4.13196e-05	1.65308e-05	2.43161e-05	8.55672e-05	1.11183e-05	1.66784e-05	1.89953e-06	-1.45624e-05	-2.10665e-05	4.66218e-05	3.20323e-05
BG642163	-2.39882e-08	-8.05137e-08	-8.34435e-08	1.88716e-07	2.02773e-08	-3.58438e-07	6.91227e-08	-1.18943e-07	-6.94897e-08	1.18722e-06	-1.50015e-06	1.40108e-06
CG15635	-6.35722e-08	3.02168e-07	-2.90081e-07	5.13465e-08	2.37964e-07	1.28474e-07	-3.29709e-07	4.21098e-07	1.40469e-07	-1.03976e-07	-3.84141e-07	3.56858e-07
CG3355	-9.76657e-06	9.59511e-06	8.20056e-05	-8.02985e-06	-0.000100605	-2.9628e-05	-7.07184e-05	6.92341e-05	1.03998e-05	7.45306e-05	3.43857e-05	2.70806e-05
CG11929	-3.71004e-06	-1.35861e-06	-5.52203e-06	7.86607e-06	-5.29692e-06	1.9545e-06	4.52316e-06	-8.35657e-06	4.54021e-05	-2.35855e-05	5.91026e-05	-1.32724e-05
Bsg25A	-0.00109117	-0.00327511	-0.00362696	0.0105317	-0.00521706	7.36735e-05	-0.00483871	-0.0121822	0.0482101	-0.0240745	0.0347571	-0.0306891
CG15634	-0.000866784	-0.00258303	-0.00287521	0.00833063	-0.00422364	0.000478604	-0.00359571	-0.00949556	0.0374875	-0.0186857	0.027112	-0.0239336
CG3251	-1.12875e-05	2.17786e-05	-1.36679e-05	-2.56144e-05	-1.72932e-05	-1.62819e-05	1.23065e-05	-1.82386e-06	-1.47735e-05	1.30777e-05	3.97286e-05	-3.20162e-05
CG34351	-8.91077e-05	0.000369074	-0.000287215	-7.59023e-05	-0.000129039	-0.000108913	7.96323e-05	-0.000116462	-9.472e-05	0.000245609	0.00026492	-0.000332023
Taf12L	-7.51647e-05	-0.000185005	-0.000140438	0.000415915	0.000100513	-0.000539346	-3.15601e-05	-0.000255115	0.000290387	0.00115724	-0.00131643	0.00134096
CG15631	-5.32357e-07	1.06975e-06	5.24302e-07	-1.09097e-06	3.21831e-07	-5.19927e-07	3.58483e-06	-5.10017e-07	4.15134e-07	-3.69365e-06	-1.64596e-06	1.08782e-06
CG15630	-0.000232131	0.000706811	0.000290469	-8.584e-06	-1.99054e-05	-0.000208526	0.000684931	0.000108508	0.000159924	0.000361494	0.00018509	-0.000830635
noncoding_949	-6.02051e-05	0.000233772	-1.46908e-06	0.000117918	0.000290895	0.000119994	-0.000157744	0.000408952	0.000199693	0.000460079	0.000125516	-9.73358e-05
CG42523	0	0	0	0	0	0	0	0	0	0	0	0
CG3294	-0.000159692	-0.000263379	-5.04577e-05	0.000275995	1.36657e-05	-0.000329057	-1.12639e-05	-4.98088e-05	0.000299851	9.84977e-05	-2.54408e-05	0.000108872
CG3244	-0.0191884	0.0791351	0.0278252	0.0627357	0.100212	0.016493	0.0494303	0.00392738	0.017213	0.0249351	0.00519032	-0.0333607
CG15629	-0.00097047	0.00163371	0.00616089	8.17874e-05	-0.00468881	-0.00252659	0.00176292	-0.00206342	-0.000425642	-0.000602085	0.000144811	0.000252294
CG3225	-0.000278436	-0.000500374	-0.000137155	0.000628698	-9.93599e-05	-0.000174877	3.44296e-05	-0.000281289	-0.000150849	0.000439841	-0.000189995	-0.000144545
CG15628	-0.000920199	-0.00252861	-0.00222975	0.00619399	-0.000933022	-0.00664899	-0.00174897	-0.00468521	0.0119433	0.00701988	-0.00876375	0.00200204
CG2976	-0.00142023	-0.000137359	-0.00205993	0.00336461	-0.00113132	0.00275131	0.000905345	-0.00167013	0.00130192	0.00175986	-0.00123521	0.00163685
Ir25a	-6.15767e-05	0.000121156	6.70239e-05	-7.62884e-05	-3.34346e-05	-5.20286e-05	0.000154865	8.70579e-05	0.00017662	-5.20037e-05	-0.000145463	-0.000152791
CG15626	-0.0016421	-0.0013584	0.000244477	0.00259568	-0.000821868	0.00221805	0.00209541	0.000864479	-0.00316887	0.00333305	-0.00499948	0.00135844
CG12194	-0.000404244	0.000193079	-0.000438623	0.000733548	-0.000699246	-0.000796063	-0.000241197	-0.00114848	0.00369666	-0.000964548	0.0013252	-0.00159204
CG2950	-0.0010495	0.00105494	0.00135057	-0.00145127	-0.0011651	0.00436855	0.00203512	0.00280827	0.000352166	0.00196195	-0.00274652	-0.00186391
CG11927	-0.000814672	-0.00104111	-0.000104054	0.000836246	-0.000423967	0.00147765	0.000824539	-0.000195021	0.00213224	-0.00155934	0.00224775	-0.0030971
mRpS2	-0.00148462	0.000417103	0.000978969	0.000407436	-0.00126736	0.00149877	0.00112007	0.00138239	-0.0031071	0.0023148	-0.00496987	0.00350212
CG11926	-0.00081645	-0.000563461	-0.000826837	0.00136919	-0.00161953	0.0016151	0.00110616	-0.000560826	0.00190246	-0.00155349	0.00162892	-3.68746e-05
CG31660	-0.000190046	0.000555494	0.000131042	-6.32335e-05	-0.000120655	-0.000142036	0.000144894	0.000360684	0.000173694	0.000161785	-0.000206121	-0.000199893
Cf2	-0.000482166	-2.85405e-05	0.000487615	0.000553993	-0.0014227	0.00354396	0.00145827	0.00141329	-0.00135535	0.000584698	-0.000794838	0.00085041
CG3008	-0.00105433	-1.35514e-05	-0.000189745	0.0006083	-0.00151432	0.00213538	0.00154809	-0.000237199	0.000498211	-0.00110184	0.00272309	-0.002241
CG15625	-1.69073e-05	-3.93508e-05	-2.76164e-05	8.35649e-05	-1.5422e-05	-7.06634e-05	-2.73095e-05	-5.12883e-05	0.000150981	-4.60796e-06	-2.8359e-05	-0.000110148
CG3036	-0.00161388	-0.0018524	-0.0029178	0.00465783	-0.000111412	-0.00651682	0.000352008	-0.00177894	-0.000810551	0.0103822	-0.011972	0.0038028
CG2837	-0.000708724	0.00284323	0.003038	0.00336405	0.00351183	1.37284e-05	0.00348107	-0.00335298	-0.000715757	-0.000361794	0.000717551	-0.00127708
hoe1	-0.00129962	0.000455172	-0.000434887	0.00231562	-0.00485146	0.00763595	0.00290797	0.000587262	-0.000282852	0.00011479	0.00251236	0.00215277
hoe2	-0.000151949	0.000630842	-0.000595342	-0.000187046	-0.000233083	-0.000139232	-8.61031e-05	1.81072e-05	-9.83268e-05	0.000321407	0.000225513	-0.000355873
Sgs1	-1.51819e-06	6.41482e-07	7.45599e-07	-2.45822e-06	2.53638e-06	-2.19929e-06	1.24855e-06	6.19023e-06	-7.68414e-06	-1.08465e-05	1.35308e-05	2.33128e-05
CG14044	-3.00734e-05	7.60934e-05	-2.55799e-05	6.06264e-06	2.05984e-05	-3.24754e-05	5.19549e-06	-1.78443e-06	-1.14752e-05	9.01498e-05	-7.48163e-06	-9.50576e-05
mRpL24	-0.00132523	0.00046111	8.43749e-05	-0.000814195	-0.000794478	0.00122069	0.0021633	0.000489668	-0.000558519	0.000123287	-0.00101275	-0.001299
betaggt-I	-0.000688402	4.98114e-05	-0.000594492	0.000693877	-0.000560559	0.0027842	0.00149535	0.000508376	-0.00254624	0.00162927	-0.00154832	0.00022187
jet	-0.000388209	-5.2463e-05	-1.58106e-05	0.000308288	-0.000131713	0.000799304	0.000375219	0.000263266	-0.000907183	0.0013108	-0.000695589	0.000443944
Jon25Biii	-0.0048898	0.0208113	-0.0397294	-0.0225449	-0.0336693	-0.00930554	-0.0207775	-0.014768	-0.0137631	-0.0483891	-0.0471656	0.026953
Jon25Bii	-0.0011576	0.00489844	-0.00982828	-0.00591184	-0.00866547	-0.00336825	-0.000829813	-0.00410343	-0.00357576	0.00202354	0.0030491	-0.00619078
Jon25Bi	-0.00163271	0.00691997	-0.0139198	-0.00843006	-0.0122763	-0.00504104	-0.000170895	-0.0058565	-0.00501918	0.00625529	0.00785859	-0.0118267
Marcal1	-0.000322129	-0.000799005	-0.000656792	0.00164159	-0.000544423	0.000778814	0.000511603	-0.000184845	-0.00178113	0.00232447	-0.00298505	0.00073742
CG34124	-6.33296e-06	-8.79765e-06	2.09519e-06	2.07534e-05	-2.78572e-06	-3.44504e-05	7.94498e-07	6.48565e-06	9.33734e-07	3.86003e-05	-5.38602e-05	3.33686e-05
CG34125	-0.000749217	-0.00101536	-0.000790563	0.00307213	-0.00247492	0.00277254	0.000917004	-0.00162087	0.00512957	-0.000260426	0.00192169	-0.000594336
Trip1	-0.0137817	-0.0140905	-0.00294555	0.0136536	-0.002896	-0.00138458	0.00206488	-0.0038623	0.00440996	0.00370825	0.00747641	0.0153523
CG8885	-0.000882097	-3.45568e-05	0.00033777	0.000121265	-0.00120463	0.00331002	0.00269107	0.000681727	-0.00222025	0.00172689	-0.00239158	0.000718597
CG3756	-0.000932011	-0.000712833	-0.000380789	-0.000985418	0.000164535	0.000423975	0.00038513	0.000810368	-0.00531327	-0.000641714	3.27992e-05	0.00119544
l(2)05714	-0.00119246	-0.00165913	-0.00111595	0.00133312	-0.000387893	0.000453646	0.00216267	0.00107177	-0.00164315	-0.00123766	-0.000279938	-0.00115496
CG14043	-0.000672405	-0.000430526	0.000268042	0.000218765	-0.0010409	0.00433351	0.0018216	0.000512118	-0.00168595	0.000166276	9.7196e-05	-7.61894e-05
mRpL28	-0.00226818	0.00219814	-0.00105893	0.000237897	-0.00326043	0.00220649	0.00191137	0.000128735	0.0021534	-0.000804004	0.00124047	-0.00331371
Gmd	-0.000969981	-0.00140773	-0.000603403	0.0016331	-0.000153333	0.00136167	0.000876879	0.000327603	-0.00343148	0.00200491	-0.00331427	-0.000983292
CG3792	-0.00108445	-0.000139072	-8.60601e-05	0.000180196	-0.00106062	0.00273454	0.00171495	0.0011079	-0.00430886	0.00161474	-0.00295084	0.00079574
CG8891	-0.000640664	-0.000541065	-0.00115023	0.00227825	-0.00202237	0.00247324	0.00113325	-0.00142449	0.00321842	0.000460976	0.000301839	0.000631151
CG8892	-0.000917543	-0.00168087	-0.000742182	0.00173352	-0.000206827	0.00195731	0.000985509	0.000453301	-0.00555844	0.00313794	-0.00429159	0.000445214
CG34126	-0.000409265	-7.17388e-06	9.61442e-05	0.000689522	-0.00127069	0.00283703	0.00138691	0.00112824	-0.00182411	0.00010512	0.000399704	0.000277836
Rtnl1	-0.0124545	-0.0107511	0.00772262	-0.0128507	0.00188971	-0.0126125	0.0203843	0.0194615	0.0111209	0.00443154	-0.0217371	0.00673128
noncoding_1047	-6.6872e-05	0.000107811	-0.000381837	-0.000105595	-0.000325624	-0.000362822	0.000241943	-0.000246953	0.000159468	0.000511826	0.000242768	0.000153365
CG31917	-0.0001991	-0.000156052	-0.000939414	0.00142361	-0.002978	0.00696701	0.00169328	0.000516675	-0.00333566	-0.00131715	-0.00433686	0.00333968
Tfb5	-0.00166437	-0.00300079	-0.000854108	0.00252515	0.00255384	-0.0062056	-0.00065664	-0.00246831	0.00657473	0.00308017	0.00290785	-0.00294322
CG3887	-0.00415602	-0.00519602	8.68208e-05	0.00272624	-0.000362119	0.000244996	0.00428558	-0.00296586	0.00567834	0.00740867	-0.00504683	0.00587982
vkg	-0.00956408	0.036467	0.00576745	0.0145366	0.0122897	0.000753649	-0.00688161	0.0134178	0.00350129	-0.00333799	-0.0156814	0.0164569
Cg25C	-0.0142754	0.0548408	-0.000710894	0.0159206	0.0157159	0.00015869	-0.00745242	0.0160347	0.00403553	-0.00860951	-0.025926	0.018609
SP555	-3.04836e-05	3.76014e-05	-3.91166e-06	-0.000118357	1.55565e-05	1.92683e-06	0.000100064	-0.000149858	-3.29814e-05	-0.000357006	-0.000305481	2.39929e-05
CG14042	-0.000658559	0.000552829	0.00197246	-0.00207415	-0.000172507	3.45493e-05	0.00140453	0.00289892	0.00208214	0.000246249	-0.00160865	-0.00119871
CG31650	-0.00368813	-0.00460304	-0.00110037	0.000683705	0.00037276	-0.00158204	0.00030595	-0.00247566	0.00191516	0.00144221	-0.00229369	0.00431886
CG31919	-0.00103865	0.000938223	0.000328752	0.000556251	-0.000844536	0.00225836	0.00244312	-0.000729982	-0.000164922	-0.0012346	0.000677314	-0.000586632
CG33995	-0.000941088	0.000942091	0.00179038	0.000337719	-0.000381954	0.00077757	0.00266055	-0.000520768	0.000585547	-0.00111986	-8.96999e-05	-0.00135795
CG9121	-0.000290032	-0.000103371	0.000502639	-0.000878448	0.000398097	-0.000127369	0.000147951	0.000626436	-0.000589899	-0.000329427	0.000267444	-0.00114182
eIF-3p40	-0.00815465	-0.00555121	-0.00139574	0.00319069	0.000724427	0.0014211	-0.000156935	-4.15798e-05	-0.00129559	0.00163504	0.0039588	0.00776219
CG14040	-0.000409776	-0.000182624	0.000188733	0.000444553	-0.00063927	0.00153286	0.00164187	0.000844811	-0.00153718	0.000124534	-0.00108127	0.00037856
CG14036	-0.00068908	-0.00178389	-0.00210154	0.00699369	-0.00973119	0.0254609	0.00918505	0.00194102	-0.00934184	0.00487083	-0.00469607	0.00362168
His3_3A	-0.0165282	-0.0257367	0.00219151	0.00526435	0.0275115	-0.026129	-0.0216648	0.000448909	-0.0622831	-0.00105061	0.0150601	-0.0328887
CG31918	-0.000118226	-0.000169694	-0.000252778	0.000578518	-0.000406517	0.000279511	0.000271685	-0.000363804	0.000875473	0.000494525	-0.000349036	0.000465593
Rpn11	-0.00255327	-0.00351057	-0.00136685	0.00587667	-0.00524069	0.0166713	0.00631133	0.003187	-0.0158829	0.00720909	-0.00888231	0.000590778
qtc	-0.000691402	0.00150133	0.00111988	-0.000841318	-0.000475776	-8.03293e-05	0.000269443	0.000457688	0.000843398	5.82611e-05	-0.00127825	-0.000554469
DmL37a	-0.0466546	-0.00833433	-0.0218745	0.0058975	-0.00350959	-0.0227731	0.0342296	0.0285877	0.0103413	-0.0117424	0.0139335	-0.0176922
pgant5	-0.00114637	-9.5101e-05	0.00153187	9.51531e-06	0.000238946	0.00303356	0.00370531	0.00194032	-0.00380997	-0.00230018	0.00191243	0.000850061
CG5828	-0.00103086	-0.00014818	0.00150966	0.00222301	-0.0025748	0.00405868	0.00270674	-0.00176789	-0.00362467	-0.00175441	0.00158051	-0.0037179
CG4230	-0.000896595	-0.000159806	0.000636357	-0.000200558	-0.000300025	-0.000512553	0.00216116	0.00161276	0.00123614	-0.000377184	-0.00142395	-0.00130752
CG8680	-0.00333342	0.00191191	-0.00030861	0.00142286	-0.00311616	0.000803162	0.00164189	-0.00191426	0.00264752	0.00161027	-0.0035248	0.000447448
CG14035	-4.43445e-05	0.000110267	0.000201253	2.57327e-05	-0.000162748	-7.60939e-05	-6.22541e-05	0.000166847	2.24837e-05	4.93931e-06	-3.23517e-05	0.000148525
Msp-300	-0.00196722	0.00559443	-0.000991088	0.000159765	-0.00193712	-0.00235714	-0.00237703	0.00514108	0.000548777	-0.000739081	-0.00760673	0.00349868
snoRNA:Psi28S-2263	0	0	0	0	0	0	0	0	0	0	0	0
snmRNA:765	0	0	0	0	0	0	0	0	0	0	0	0
snmRNA:128	0	0	0	0	0	0	0	0	0	0	0	0
snoRNA:Psi18S-525k	0	0	0	0	0	0	0	0	0	0	0	0
noncoding_1106	-0.000202137	0.000480993	-0.000325933	-7.10118e-05	-0.000671383	-0.000638765	-0.000216766	0.000126927	-0.000283343	0.000708252	-0.000532576	-0.000272769
snmRNA:158	-0.00205456	0.00622557	-0.00604328	-0.00107034	-0.00203902	-0.0033969	-0.000928118	0.00310483	-0.00101794	0.00540038	-0.00124447	-0.00490148
Cyp28d2	-0.000276233	0.00115036	-0.00212719	-0.00127921	-0.00183407	-0.000707026	-0.000259639	-0.000844891	-0.000703937	-3.046e-05	0.000147275	-0.000937248
Cyp28d1	-0.00048017	0.00194485	-0.00288012	-0.00149468	-0.00170218	-0.000534834	-0.000987542	-0.000543507	-0.000599307	-0.00159853	-0.00191756	0.000447302
CG7742	-3.76078e-05	0.000144159	2.62168e-05	6.19223e-05	3.19622e-05	-2.68084e-05	8.24418e-05	-6.10044e-05	-1.65835e-05	3.58421e-05	5.62925e-05	-5.87473e-05
TpnC25D	-0.000970751	0.00420596	-0.00432037	-0.00126091	-0.00165678	-0.00107288	-1.11644e-05	-0.00175363	-0.00131611	0.000574486	0.000569553	-0.00229189
CG14034	-2.14339e-07	-6.42597e-07	-3.97594e-07	6.87852e-07	8.4565e-07	-1.73938e-06	-7.24561e-07	5.87744e-07	-4.92046e-06	-2.73943e-08	2.62284e-07	-7.36747e-07
tkv	-0.00312189	-0.00335507	0.00123232	-0.000524497	0.00211006	-0.00285821	0.00425338	0.00597967	-0.00618829	0.000178748	-0.00297427	0.00940042
tRNA:CR31971	0	0	0	0	0	0	0	0	0	0	0	0
tRNA:CR31914	0	0	0	0	0	0	0	0	0	0	0	0
CG14033	-0.00131715	-0.00212287	-0.00250008	0.00586223	-0.0045435	0.00262613	0.00277831	-0.00377414	0.01056	0.00143076	-6.52533e-06	0.00345529
Cyp4ac1	-1.1097e-05	4.78379e-05	-0.000105363	-7.14837e-05	-9.48901e-05	-7.27146e-05	0.00014625	-5.12402e-05	-3.57431e-05	0.000544652	0.00057974	-0.000534281
Cyp4ac2	0	0	0	0	0	0	0	0	0	0	0	0
Cyp4ac3	-1.70384e-05	7.34507e-05	-0.000161775	-0.000109757	-0.000145695	-0.000111647	0.000224553	-7.86745e-05	-5.48802e-05	0.000836262	0.000890137	-0.000820339
Bsg25D	-0.00293902	-0.00644059	-0.00652318	0.0184197	-0.00956301	0.000366168	-0.00652494	-0.0193447	0.076274	-0.0376689	0.0556439	-0.0463657
Bub1	-0.000613223	-0.000825254	-0.000498008	0.00187167	-0.00143764	0.00286803	0.0011844	-2.60837e-05	0.000798893	-0.000877112	0.00123129	-0.00164211
chr2L_5287301_5288761.0	-1.54119e-05	-5.83425e-06	8.41054e-05	-7.55031e-05	-8.83255e-05	-4.41183e-05	9.50761e-05	0.000308579	0.000137419	-4.53038e-05	-0.000116463	-1.37166e-05
vri	-0.000589014	-0.000647338	0.00182942	-0.0037874	8.92044e-05	-0.000141991	0.00445712	0.00719133	0.00443539	-0.00299461	-0.00532028	-0.00217973
CG14024	-9.28697e-05	0.000374187	-0.000106048	8.67434e-05	0.000151309	4.92001e-07	3.13902e-05	0.000108746	4.32129e-05	0.000230158	0.00010237	-0.000186961
CG14023	-0.000800873	-0.000768297	-0.000192568	0.00202895	-0.00181025	0.00227733	0.00133971	0.00147565	-0.00131128	-0.00105672	0.00140777	-0.00058023
cype	-0.0117508	0.00877621	-0.00984464	0.00530946	-0.0066585	-0.00866093	0.00323251	-0.00201067	-0.00164629	0.00741368	-0.0150602	-0.0127198
CG14022	-6.49515e-06	-8.41269e-06	-1.01598e-05	3.03942e-05	8.30204e-06	-3.64099e-05	-2.10104e-07	-1.6174e-05	2.92276e-05	-2.90602e-06	8.70409e-06	4.27361e-05
TotM	-5.3391e-06	-1.65863e-06	-9.60103e-06	1.19498e-05	-6.63371e-06	-1.30713e-05	-1.41483e-05	-1.39764e-05	7.50372e-05	-4.1486e-05	1.05768e-05	2.73038e-05
fusl	-0.0014735	0.00343843	0.00594584	0.000546988	-8.44115e-06	-0.00140732	0.00576953	0.00521477	0.00340529	-0.00186326	-0.00393868	-0.00195286
CG12512	-0.000181232	0.000483114	-0.000816419	-0.000124628	-0.00106989	0.000460465	0.000175249	-0.000329302	-0.000181789	-0.000140227	4.43245e-05	-0.000283231
nompC	-0.000127447	0.000463924	2.37741e-05	0.000153662	5.72949e-05	-0.000110437	0.000116229	-0.000129621	-8.70646e-05	0.000115289	1.95661e-05	-6.1507e-05
noncoding_1144	0	0	0	0	0	0	0	0	0	0	0	0
H15	-9.35589e-05	0.000192299	0.000228174	-9.74663e-05	-0.000141406	-0.000109147	0.000184086	0.000410476	0.000178749	-5.07488e-05	-0.000186166	-9.1493e-05
chr2L_5431844_5432596.0	-2.85514e-07	4.41206e-07	3.08943e-06	1.70347e-07	-3.93331e-06	-1.15515e-06	-2.97285e-06	1.36654e-06	-4.33164e-07	3.24541e-06	2.3744e-06	1.89767e-06
chr2L_5432884_5433493.0	-2.12297e-07	5.57029e-07	-8.61008e-07	6.64366e-07	9.32158e-07	-7.75134e-07	7.52889e-07	9.94376e-07	3.40205e-07	7.7713e-06	5.93512e-07	-8.98403e-08
CG31647	-9.87363e-07	1.16475e-06	3.26216e-06	1.41462e-07	4.50391e-08	-1.24575e-06	4.62732e-06	-6.98383e-06	3.60265e-06	-4.60532e-06	-3.26791e-06	-1.05662e-05
snoRNA:Me28S-A2486	0	0	0	0	0	0	0	0	0	0	0	0
mid	-0.000508523	-0.000555664	0.000368172	-0.000244741	0.000639606	-0.00139486	-7.68705e-06	0.000940756	-0.000941948	0.000198879	-0.000431397	0.00100508
CG14020	-8.23385e-05	-2.82164e-05	0.000132491	-0.000185824	8.57528e-06	-3.69159e-05	0.000154948	0.000160959	0.000505213	8.31702e-05	-0.000412489	-0.00042754
CG7382	-0.000875085	5.62194e-05	-7.79713e-05	0.00022945	-0.000461233	0.00234589	0.00131835	0.000512084	-0.000971579	0.000536535	-0.00129688	-0.000511722
cl	-0.00326738	-0.00129269	-0.00260612	0.00604119	-0.00692462	0.0106544	0.00367454	-0.00566732	0.0161838	0.00133045	-0.00302377	-0.00230858
CG7371	-0.000529108	-0.000255004	-0.000271126	0.000215897	-0.000663554	0.00105131	0.00138437	0.000416642	0.000446171	-0.00095664	0.00131834	-0.000364841
CG6907	-0.00184636	-0.00287772	-0.00197501	0.00611879	-0.0032304	0.0038136	0.000730363	-0.00319834	0.00933371	0.000622481	0.00190513	-0.00126231
Cap-D3	-0.000249623	-0.000353144	-0.000242517	0.000562973	-9.15263e-05	-2.08702e-05	0.000373445	0.000155697	-0.000877042	0.00087079	-0.00109716	0.000590707
CG31648	-0.000476136	0.000113076	-3.57571e-06	0.000330486	-0.000898748	0.00145185	0.00112508	-5.11097e-05	-0.0012389	0.00144164	-0.00153279	0.000132523
CG31915	-0.000718833	-0.000302553	0.00230511	-0.00154983	-0.000272538	0.000852846	0.00209356	0.00213473	0.00046775	-0.00140621	-0.000488197	-0.000941954
CG7277	-0.000869823	6.11892e-05	0.000801709	0.000338798	-0.00165451	0.0051248	0.00127993	0.000884323	-0.00233065	0.00135225	-0.00146965	-0.00048655
tomb	-1.55816e-05	-2.65954e-05	-1.82223e-05	4.9363e-05	-8.50495e-06	1.71822e-05	2.2739e-05	-2.23125e-05	9.5344e-05	0.000102685	-6.79295e-05	-4.90114e-05
CG14015	-5.3311e-05	0.000128861	1.28624e-06	-3.32953e-05	-4.43295e-05	2.01602e-05	5.27103e-05	2.67158e-05	5.3522e-06	7.13814e-05	-9.09899e-05	-0.000103017
Hel25E	-0.013685	-0.0223136	-0.0146375	0.0303651	-0.0102821	-0.0130913	-0.000543486	-0.0171922	0.00187733	0.0292991	-0.0444218	0.0302219
Lam	-0.00959743	-0.0172557	0.00176698	1.74227e-05	0.0129959	-0.0111247	-0.00473741	0.00408219	-0.0276772	0.00289128	-0.0063726	-0.0250586
Oscillin	-0.00202544	-0.00301811	0.0019687	-0.0102923	0.00697115	0.00148908	0.00320155	0.00168282	0.000889824	0.000161616	-0.00199531	0.00229105
CG14014	-0.000900901	-0.00267129	-0.00295519	0.00857848	-0.00444886	0.00120119	-0.00314505	-0.00927297	0.0362692	-0.0170946	0.0250686	-0.0220915
CG18269	-0.000128316	-0.000371282	-0.000422742	0.00125799	-0.000894471	0.00109135	-5.83718e-05	-0.00104312	0.0041024	-0.00201789	0.00307975	-0.0028189
CG14013	-1.76427e-06	-4.09357e-06	-3.81557e-06	1.07583e-05	-4.80328e-06	-2.72404e-06	-4.01812e-06	-8.8751e-06	5.59276e-05	-2.55414e-05	4.06602e-05	-3.50265e-05
CG14017	-1.51449e-06	-3.62167e-06	-3.16379e-06	8.96567e-06	-1.43585e-06	-5.91723e-07	-6.79449e-06	-1.35922e-05	6.12113e-05	-2.65181e-05	3.62828e-05	-4.15927e-05
GluRIIA	-0.00027934	0.000878983	1.69225e-05	-0.000158815	-0.000517234	-0.000335605	0.000199454	0.000623657	0.000310672	0.000355004	0.000145453	-0.000505857
GluRIIB	-0.000105724	0.000153648	0.00015037	-0.000356189	-0.000117577	-8.59023e-05	0.000509721	0.000521225	0.000434686	-0.000142828	-0.000504714	-0.000516981
snRNA:U4:25F	0	0	0	0	0	0	0	0	0	0	0	0
CG14011	-1.62771e-07	-2.94308e-07	3.60535e-07	-1.6384e-06	6.69487e-07	4.92788e-07	1.76988e-06	1.42954e-06	2.16706e-06	-7.00998e-07	-3.45204e-06	-2.37159e-06
CG7251	-6.69546e-07	-1.12034e-06	1.20809e-06	-2.50871e-06	8.49988e-07	4.70471e-08	2.97644e-06	1.69921e-06	7.53683e-06	-6.30116e-06	9.73402e-08	-8.06463e-06
CG18266	-3.36073e-06	6.898e-06	-7.71775e-06	9.48704e-06	3.47695e-06	-7.46949e-07	-2.84758e-07	-1.45294e-06	2.8433e-05	2.09777e-05	1.7701e-05	-1.27526e-05
CG14010	-4.994e-05	0.00016848	3.90153e-06	-7.05114e-06	-5.14668e-05	-5.11212e-05	4.66499e-05	4.98242e-05	1.60393e-05	0.000118509	8.31338e-05	-0.000103066
CG7236	-7.48028e-05	0.00019304	0.000245125	2.84396e-06	-0.000189408	-0.000104343	4.29887e-05	0.000209476	5.54134e-05	2.47201e-06	-7.69523e-05	5.66821e-05
MB6.chr2L.pasa.2227	-0.000123674	-0.000126253	7.59681e-05	0.000104766	0.000364203	-0.000421609	-0.00030593	0.000397249	-0.00161239	-0.00057127	0.000774747	-0.00165653
MB6.chr2L.pasa.566	-2.59134e-06	-6.55874e-06	-3.02575e-07	-8.83886e-06	1.59781e-05	1.70195e-06	-1.07381e-05	-6.80204e-06	-3.71569e-05	-1.32346e-05	5.20646e-05	2.66574e-05
CG31646	-0.000106103	0.000421057	-0.000215757	-2.61968e-05	-2.42611e-05	-7.35942e-05	9.09863e-05	-5.92426e-05	-3.97669e-05	0.000287542	0.000214537	-0.000356263
chr2L_5631727_5632034.0	0	0	0	0	0	0	0	0	0	0	0	0
chr2L_5661850_5662252.0	0	0	0	0	0	0	0	0	0	0	0	0
Hsp60C	-2.01178e-06	-4.89018e-06	6.57593e-07	-1.00444e-05	1.37051e-05	4.05974e-06	-9.52276e-06	-9.13635e-06	-2.22967e-05	-6.58599e-06	3.50942e-05	1.42533e-05
noncoding_1192	-3.84014e-07	-1.20231e-06	-7.9503e-07	1.98042e-06	1.24342e-06	-3.83903e-06	-2.1939e-06	1.8277e-06	-1.05374e-05	2.292e-07	-7.72274e-06	-2.23678e-05
CG12511	0	0	0	0	0	0	0	0	0	0	0	0
noncoding_1190	0	0	0	0	0	0	0	0	0	0	0	0
chr2L_5690532_5691832.0	0	0	0	0	0	0	0	0	0	0	0	0
CG14007	-3.54676e-06	1.54728e-05	-1.06439e-05	-4.78845e-07	-1.08418e-06	-3.02286e-06	3.38257e-06	-6.64469e-06	-3.95939e-06	7.36667e-06	7.56173e-06	-1.21247e-05
CG34011	-1.25121e-06	4.82432e-06	-1.55406e-06	-9.56778e-07	-4.52591e-06	-3.1151e-06	2.69068e-06	-1.24947e-06	-1.73057e-06	1.93774e-05	1.94747e-05	-1.54655e-05
CG11149	-6.61968e-05	0.000234098	-0.000268137	-0.000180301	-0.000378846	-0.000159456	-8.47918e-05	-0.000193046	-0.000134114	-0.000126074	-0.000167634	3.54254e-05
sip1_CG7238	-0.000409069	-0.000620391	-0.00031017	0.000823763	-0.000378087	0.000417763	-6.76408e-06	-0.000196024	7.6339e-05	-0.000352837	0.000766384	-0.00124712
CG11030	-0.00200598	-0.0016114	-0.000856702	-0.000393238	-0.000975423	0.00141258	0.00120838	0.000955757	0.000289773	-0.0044065	0.0032739	-0.000528704
CG14006	0	0	0	0	0	0	0	0	0	0	0	0
CG11147	-0.000315338	0.00122221	0.00214629	0.00156655	0.000709036	-0.000733458	0.00351067	-0.00551492	-0.00172328	-0.0032276	-0.000860429	-0.000892786
CG11029	0	0	0	0	0	0	0	0	0	0	0	0
obst-E	-0.00309417	0.0140033	0.000782489	0.0108426	0.0177852	0.00406845	0.0029523	0.00126854	0.00215929	-0.00240041	-0.0059792	0.00300236
CG9171	-0.000788327	0.000476338	0.000222335	4.70675e-05	-4.43103e-05	0.00132656	0.00174824	0.000935955	-0.000918673	0.000325178	0.000106637	5.73297e-05
noncoding_1206	-0.000146978	0.000168686	1.93319e-05	8.8263e-05	-0.00026737	0.000377251	-0.000394074	0.000372497	-0.00038772	0.000192308	0.000197221	0.000272617
CG31913	0	0	0	0	0	0	0	0	0	0	0	0
CG14005	-0.000794872	-0.000911837	-0.0009472	0.00222908	-0.00251147	0.00335189	0.000854237	-0.00104468	0.00262955	-0.00227091	0.00352108	-0.00160979
CG7239	-0.000646887	-0.00123627	-0.000645984	0.00165102	-0.000227227	0.000813231	0.000141207	-3.39131e-05	-0.00236369	0.00128336	-0.00178229	-0.000823636
CG11034	-6.22976e-05	0.000115067	-7.99122e-05	-0.000128473	-7.85693e-05	-4.41072e-05	1.29993e-06	7.70848e-05	-2.38295e-05	-4.94227e-05	-2.33548e-05	-4.45132e-05
chr2L_5811565_5811942.0	0	0	0	0	0	0	0	0	0	0	0	0
CG31644	-3.8471e-07	-1.01334e-06	-1.79259e-07	-8.0455e-07	2.18939e-06	-6.2802e-07	-1.50692e-06	-1.08323e-06	-5.14729e-06	5.01376e-07	2.83127e-06	2.72791e-06
CG34381	-2.64344e-05	0.000105974	-6.6436e-05	-1.46139e-06	-1.32321e-05	-1.47246e-05	-2.75112e-05	-3.15749e-05	-2.92094e-05	-5.95701e-05	-6.13045e-05	3.06062e-05
CG8965	-0.000719791	-0.000180116	0.00110107	-0.000335637	0.00128195	-0.00126299	0.000227616	0.00175477	-0.00143151	-0.000690164	-0.00120274	-0.00545087
Sfp26Ac	-3.75676e-07	1.35431e-06	-2.0006e-06	-1.17478e-06	-6.66883e-07	-5.45502e-07	1.11716e-06	2.52344e-06	8.98487e-07	-3.9703e-07	-7.90529e-07	-1.32263e-06
DMG8-chr2L.11.009	-1.67906e-06	-1.17901e-06	-6.29114e-08	-5.53077e-06	2.26469e-07	-4.85733e-06	1.61236e-05	2.01515e-05	1.40271e-05	-5.11676e-06	1.70093e-05	1.48612e-05
CG9029	-5.55341e-06	-1.60592e-06	-5.07102e-06	4.92496e-06	8.12917e-06	-1.85657e-05	-6.71878e-06	7.58585e-06	1.48152e-06	4.05026e-05	-3.9399e-05	7.74647e-05
Acp26Ab	-9.52111e-07	-4.66575e-07	-1.43402e-06	-1.47232e-06	3.14067e-06	-1.95448e-06	1.11088e-07	5.40161e-06	-3.10523e-06	-6.62106e-06	-1.3504e-05	1.36586e-05
Acp26Aa	0	0	0	0	0	0	0	0	0	0	0	0
CG9021	-3.03077e-05	-1.27465e-05	-7.44191e-05	0.000151948	8.32558e-05	-0.000200647	1.73156e-05	-9.92967e-06	4.39478e-05	0.000669756	-0.0006356	0.000682427
chr2L_5904935_5906245.0	-7.58738e-07	3.61498e-07	-1.64736e-06	-9.81215e-07	-2.06012e-08	-3.18094e-06	8.10996e-07	-1.80172e-07	-9.84488e-06	8.69882e-06	1.82033e-05	-1.91367e-05
bchs	-0.000245897	0.000150134	0.000337401	-0.000211743	-0.000219042	-0.000326722	0.000589198	0.00107392	1.24526e-05	-0.000315934	-0.000107014	5.37284e-05
CG14000	-7.25883e-07	-1.16609e-06	2.26529e-07	-3.79478e-07	3.19205e-06	-1.2034e-06	-1.05184e-06	4.44645e-06	-4.46882e-06	-5.91342e-06	1.13475e-05	9.85966e-07
CG9016	-8.68983e-05	8.53969e-05	0.000168365	-0.000239082	0.000136709	5.13303e-05	0.000183651	0.00033511	0.000199157	5.11699e-05	1.76725e-05	-1.2535e-05
dsf	-2.01678e-05	3.74284e-05	4.39895e-05	-2.48758e-05	-2.92031e-07	-3.60123e-06	9.947e-06	6.80268e-05	3.49154e-05	-2.50337e-05	-2.67858e-05	6.06937e-05
Sfp26Ad	-8.10171e-07	3.81987e-07	-2.94497e-06	-3.3606e-06	-8.78366e-07	-1.15869e-06	-2.17119e-06	-3.28035e-06	1.36782e-06	9.61006e-07	-2.59541e-05	1.25092e-05
Gpdh	-0.0051886	0.016167	-0.0297603	-0.012411	-0.0218441	-0.000532504	-0.00282539	-0.00698755	-0.0131059	0.00136721	0.00778207	-0.011424
CG9044	-0.000447167	6.67784e-05	-0.000253119	0.000304559	-0.00013357	0.000296985	0.00103638	0.000693429	-0.00119772	0.000557728	-0.000314742	-5.29455e-05
CG13999	-4.04349e-05	7.96842e-05	9.02368e-05	-5.91943e-05	-7.7473e-06	-2.0575e-05	0.000102946	0.000110879	8.55839e-05	4.09077e-05	-9.11135e-05	-0.000126811
CG13998	-4.84659e-07	-1.6267e-06	-1.6859e-06	3.81283e-06	4.09684e-07	-7.2419e-06	1.39656e-06	-2.40314e-06	-1.40397e-06	2.39867e-05	-3.03091e-05	2.83075e-05
Vm26Ab	-1.10096e-05	-6.29567e-06	-2.81765e-06	1.62562e-05	-1.14792e-05	-1.84534e-05	-2.5695e-05	1.21678e-05	-4.2046e-05	-3.05215e-05	2.70741e-05	-5.89589e-05
Fcp26Ac	-4.21125e-07	-7.49683e-07	-1.54223e-06	1.77105e-06	-3.13279e-07	-3.00353e-06	-1.21014e-06	-4.63932e-07	-1.41776e-06	-1.6051e-07	4.27025e-06	-2.32405e-05
Vm26Aa	-1.18381e-05	-1.30514e-05	6.91215e-07	2.05648e-06	2.10165e-05	-1.04839e-05	-1.4808e-05	-2.37107e-06	-5.35778e-05	-1.86479e-05	3.42821e-06	-8.58688e-05
Fcp26Aa	-6.25622e-06	-1.44567e-06	1.45648e-05	-4.24797e-06	5.43158e-06	-1.08224e-05	-8.03543e-07	2.74404e-05	7.10339e-06	1.49435e-05	-1.2766e-05	5.53159e-05
CG13992	-5.82966e-06	-9.98647e-06	-1.0851e-05	2.16427e-05	7.90764e-06	-3.48417e-05	2.52846e-07	-4.69493e-06	-1.84877e-05	4.0278e-05	-4.75209e-05	-2.23759e-06
Ucp4C	-8.02562e-06	-2.05178e-05	-1.12456e-05	2.579e-05	1.65435e-05	-5.89364e-05	-1.89147e-05	-1.70436e-05	-6.57823e-05	0.000102378	-0.000145032	-1.43149e-06
Ucp4B	-3.58168e-05	-3.00093e-08	3.02481e-05	1.94224e-05	7.09808e-05	-8.13536e-05	-2.09308e-06	4.28246e-05	-2.44339e-05	0.000154766	-4.97334e-05	0.000108103
chic	-0.0147747	-0.0161456	0.00394933	-0.00331428	0.00630009	-0.00877046	0.0179862	0.0180411	-0.00363012	-0.0155348	0.00342035	0.00263695
noncoding_1263	-0.000131463	-0.000179005	-0.00011417	-3.01265e-05	6.45232e-05	4.43869e-05	0.000140261	-4.52628e-05	0.000281677	-0.000274749	0.00137517	0.000798613
eIF-4a	-0.0686189	-0.028714	-0.000472059	0.00449303	0.0153216	-0.0262253	-0.0101675	-0.0145664	-0.0346651	-0.00366725	0.0104959	0.0355051
ifc	-0.00191979	-0.000970384	-0.00162702	0.000777707	-0.00306842	0.00469329	0.00323522	0.000387607	0.000338645	-0.00350034	0.00146846	-0.000901077
noncoding_1271	-8.18902e-05	4.14791e-05	-0.000184542	-0.000118349	-5.9081e-05	-0.000118961	0.000191691	-5.58572e-05	2.12425e-05	0.000102263	5.30754e-05	-0.000152429
lid	-0.00267259	-0.00166862	-0.00159568	0.00461086	-0.00604952	0.00216328	0.00137737	0.000969267	0.00278256	-0.00782683	0.0057408	0.000502463
Tsp26A	-0.000115469	-7.89973e-05	4.77347e-05	-0.000174592	0.000171916	-0.000195019	0.000283163	0.00024628	-0.000342163	-0.000253012	0.000181359	0.000221354
Gal	-0.000467963	0.000244428	0.000316264	-0.000932926	-0.000526465	-0.000870596	-7.34198e-05	0.00123	-0.000606019	-2.89732e-05	-0.00106268	0.000532804
CG9098	-0.000307526	0.000542752	0.000279509	-0.000641152	-4.41068e-05	1.0675e-05	0.000503687	0.000903365	0.000593356	0.000139907	-0.000440637	-0.000368062
H2_0	-0.00020394	6.00241e-05	0.0002347	-0.000777816	0.000128989	-1.65935e-05	0.000200238	0.000731252	-8.35243e-06	-0.000315706	3.88955e-05	-0.000515448
CG13996	-4.23782e-05	0.000164873	-0.000211406	-8.79699e-05	-5.41608e-05	-2.85305e-06	-0.000123522	2.2083e-05	-1.05057e-05	-0.000111801	-0.000139513	0.00012408
CG9107	-0.00173627	-0.00227746	-0.000964765	0.00139415	-0.00023539	-0.00184168	-0.00155192	-0.00091312	-0.00191529	0.000865226	-0.00318323	-0.00121715
CG9109	-3.51465e-05	0.000118401	-2.48197e-05	7.56024e-06	1.27181e-05	-1.52143e-05	-1.55205e-05	3.87876e-05	8.82714e-06	1.90737e-05	-3.27852e-05	-4.43784e-06
mtm	-0.00180188	-0.0015156	0.00219015	-0.00348006	0.00244256	0.00290314	-0.000380948	0.00204683	-0.00834961	-9.34904e-05	0.000844186	-0.00525515
CG9117	-0.000204128	-0.000260862	-0.000178729	0.000576596	-0.000542552	0.000977724	0.000274646	-0.000191621	0.000629422	-3.59302e-05	0.000454397	2.01838e-05
CG31643	-0.000395762	-0.000222921	-0.000323205	0.000549482	-0.00104535	0.000897151	0.000820298	-4.97403e-05	0.000431776	-0.000307683	0.000663923	0.000239299
ade2	-0.000507631	3.16006e-05	-4.06554e-05	0.000149122	-0.00189802	0.00354547	0.00138266	0.000531741	0.000231956	0.000403546	-0.000876327	-0.00044478
slmo	-0.00495846	0.00175444	-0.00127432	0.00397826	-0.00906061	0.0132551	0.00293106	-0.000455095	8.777e-06	-0.00395488	0.00135811	-0.00376665
CG34179	-0.000184018	-0.000302551	-0.000169321	0.000361398	-0.000393807	9.33128e-05	0.000166165	-1.07401e-05	-0.000261738	0.000255693	0.000734578	-0.00192778
CG12393	-0.0012252	-0.00161466	-0.0010525	0.00270736	-0.00116229	0.000759247	0.000254568	-0.00162963	0.00183455	0.0023213	-0.00152313	0.00104802
CG9135	-0.00436239	-0.0100676	-0.00291813	0.00534369	0.00298802	0.00614846	0.00259075	0.00201135	-0.025443	0.00990557	-0.0127726	-0.0027671
CG13995	-0.0001519	0.000642238	-0.000523242	-8.16249e-05	-6.50294e-05	-7.02322e-05	-0.000103177	-2.0875e-05	-7.24956e-05	-6.21834e-05	-0.000160312	-5.25965e-05
CG34180	-6.44447e-05	0.000224354	-0.000503372	-0.000271478	-0.000440771	-0.000240491	9.44457e-05	-0.00025896	-7.12226e-05	0.000513314	0.000440913	-0.000512086
CG9140	-0.00466476	0.00609837	-0.00104599	-0.00231746	-0.00303234	0.00690906	0.00373379	0.00350934	-0.00623388	0.00160056	-0.000800205	-0.00586235
CG13994	-0.000659279	-0.000787092	-0.000381592	0.000736213	-0.000521205	0.0010411	0.000775097	5.10751e-05	0.001466	-0.00193125	0.00207382	-0.00112275
Fbw5	-0.000456534	-0.000156933	-0.00012012	0.00086761	-0.000762277	0.000839044	0.000608266	0.000121826	-0.000125166	7.9153e-05	0.000578834	0.000220529
CG9147	-0.000339658	-0.000500167	-0.000199086	0.000761438	-0.000309126	0.000730514	5.04763e-05	-0.000214646	3.79413e-05	0.000285066	3.8848e-05	-0.000369846
CG9150	-2.83907e-05	-1.9701e-05	2.37415e-06	6.67368e-05	-8.02275e-06	-7.19023e-05	3.48305e-06	-6.28421e-05	9.60636e-05	1.08486e-05	-9.39501e-05	-0.000140319
CG13993	-0.00248553	-0.00154616	0.000426527	0.000931066	-0.00270231	0.00544779	0.00708734	0.00190464	0.00645737	-0.000710326	-0.00312296	-0.00137309
CG9154	-0.000340191	-0.000162282	0.000154308	-0.00057295	8.44183e-05	0.000198232	0.000154299	0.000317939	8.71664e-05	-0.000540954	0.000179588	-0.000544868
Kr-h2	-0.00443659	0.00112661	0.00546611	-0.00802423	-0.000354845	0.00395773	0.00737026	0.0115907	-0.00636171	-0.000102564	-0.00678683	-0.00306231
CG9162	-2.82466e-06	1.14975e-06	5.65906e-06	-1.30229e-05	-1.08935e-05	-4.01762e-06	1.38184e-05	2.45401e-05	8.86306e-06	-8.25277e-06	-1.12137e-05	-1.12217e-05
Kr-h1	-0.00143783	-0.000560322	0.0038823	-0.00831181	0.000159106	0.000825465	0.0056653	0.0107896	0.00832372	-0.00295248	-0.0112148	-0.00729611
chr2L_6088263_6088504.0	-4.58e-07	4.25763e-07	5.07993e-06	-3.66679e-07	-8.12744e-06	-1.66445e-06	-9.05371e-06	7.61808e-06	6.50854e-07	9.82138e-06	5.82763e-06	4.75232e-06
CG9175	-0.000980693	-0.000660634	0.00151106	-0.000676897	-0.000548795	0.00292663	-0.000116385	0.00110759	-0.00225586	-0.000741939	0.00239729	-0.002099
stai	-0.00102987	-8.37676e-05	-0.000271851	0.00286468	-0.00628668	0.0135178	0.00834626	0.00279191	-0.0012068	0.00140257	-0.00245289	-0.0027964
CG31642	-4.75686e-06	-1.47204e-05	-1.14534e-05	2.09198e-05	1.41676e-05	-4.82725e-05	-1.44428e-06	-3.74516e-06	-6.65617e-05	8.80777e-05	-7.9152e-05	0.000173337
Arc-p20	-0.00466533	-0.00464212	3.86428e-05	0.0032906	8.02717e-05	-0.00100375	-0.00349201	-0.00317505	0.00112573	0.00625443	-0.00742773	0.00115666
WDR79	-0.000502866	-0.000971893	-0.000532968	0.00132474	-0.000337654	0.00129816	2.41722e-05	-0.000286085	-0.00101726	0.000107227	0.00103608	-0.000541534
tectonic	-9.47868e-05	-5.98423e-05	0.000259679	-0.000462171	0.000177977	9.7153e-05	0.000184664	0.000348426	0.000214597	-0.00011953	-8.92112e-05	-5.88295e-07
CG9222	-1.36038e-05	-3.19544e-05	-6.79945e-06	-7.66408e-06	3.01578e-05	-3.52314e-05	2.97351e-05	-8.87158e-06	0.00010433	6.76046e-05	-0.000149705	8.35291e-05
chr2L_6138966_6139293.0	-1.08605e-07	-3.64521e-07	-3.77786e-07	8.54402e-07	9.18043e-08	-1.62281e-06	3.12949e-07	-5.38509e-07	-3.14611e-07	5.37508e-06	-6.79185e-06	6.34331e-06
CG13991	-2.84672e-07	-4.93546e-07	-5.33571e-07	1.41517e-06	-6.66443e-07	-3.72129e-07	8.59193e-07	-2.06489e-06	3.28097e-06	-1.23918e-07	-6.7699e-07	3.644e-06
Muc26B	-0.00208585	0.00921478	-0.0134008	-0.00539915	-0.006168	-0.00289378	-0.00121506	-0.00101419	-0.00249675	0.00881667	0.00774565	-0.0103461
noncoding_1326	-0.00231928	0.0104304	-0.0132257	-0.00357077	-0.00267052	-0.000774293	-0.00566289	0.00246601	-0.000959391	-0.00116888	-0.00468194	0.00102054
noncoding_1327	-6.63578e-07	2.74749e-06	-5.02188e-06	-2.85641e-06	-5.11308e-06	1.57174e-07	-9.87205e-06	-2.2893e-06	-2.18019e-06	-3.11007e-05	-3.16252e-05	2.54831e-05
CG31639	-2.78066e-07	1.73461e-07	-1.64783e-06	-1.49169e-07	-8.0498e-07	-2.38709e-06	1.23326e-06	-1.79066e-07	-3.75981e-06	7.90954e-06	3.80682e-06	-1.25933e-05
CG13989	-6.17551e-07	4.6518e-08	1.98079e-07	-1.22887e-06	-6.10798e-07	-1.9735e-06	-4.34721e-07	-1.73439e-06	-7.99335e-06	3.48861e-06	1.13857e-05	-1.79724e-05
CG34380	-0.00155289	-0.000605682	0.00305906	-0.00129394	0.000541341	-0.00424972	0.00124528	0.00721614	-0.00625326	-0.00311019	0.00136666	-0.000127944
Ugt37b1	-0.000273116	0.00113902	9.70589e-05	0.000618406	0.000768602	7.84715e-07	0.000553396	-0.000197724	-2.33211e-05	0.000643366	0.000573694	-0.000722149
Ddr	-8.70397e-05	0.000151506	-3.32155e-05	-9.51871e-05	4.10317e-05	-0.000104057	3.78149e-06	0.00013297	-0.000271031	-0.000123354	0.000296578	-8.05116e-05
CG9486	-0.000940736	0.00403543	-0.00531622	-0.00224648	-0.00306414	-0.00121307	-0.00144871	-0.00130036	-0.00143581	-0.00127593	-0.00151727	-0.000460206
CG13983	-0.000110889	-6.99416e-05	0.000555502	-0.000579907	-0.00038128	-0.00012929	0.000436465	0.00157975	0.00087968	-2.61837e-05	-0.000936493	-0.000319144
CG13984	0	0	0	0	0	0	0	0	0	0	0	0
Gef26	-0.00118588	-0.00163332	-0.000144567	0.00260595	-0.00114083	0.00156741	0.00161144	0.00150514	-0.00424811	0.00157504	-0.00169562	0.00162264
Pez	-0.00095953	-0.000331253	-0.000858387	0.00145599	-0.00271079	0.00276732	0.000518284	-0.000171314	0.000386293	-0.00410758	0.00262678	-0.000860917
Cpr	-0.00557926	0.00342124	-0.00824894	0.00358553	-0.00386203	0.00848948	0.0034553	-0.00603038	0.000211229	-0.0146115	0.0105614	-0.00592587
CG9497	-2.3161e-05	9.89151e-05	-0.000149285	-6.99882e-05	-9.15491e-05	-3.05967e-05	-5.53348e-05	-4.02914e-05	-4.09315e-05	-7.47275e-05	-8.41005e-05	3.13238e-05
CG9498	-0.000548167	0.0021105	-0.00231049	-0.00143985	-0.00230361	-0.00110038	0.000233746	-0.000614602	-0.000701423	0.00171527	0.00170103	-0.0025977
ppk7	-1.47628e-06	4.03433e-06	2.53943e-06	1.62762e-06	-2.16313e-06	3.06504e-07	-2.83302e-06	6.68862e-06	2.8628e-06	-1.30949e-05	-9.92337e-06	1.5277e-05
ppk14	-7.94632e-07	2.7973e-06	1.74978e-06	1.58712e-06	1.69904e-06	-4.4716e-07	3.21996e-06	1.09734e-06	8.78366e-07	-4.42779e-06	-4.12023e-06	1.08924e-06
CG9500	-1.87963e-05	7.4212e-05	-6.45999e-05	-1.39935e-05	-4.25401e-05	-2.79481e-05	1.35309e-05	-4.17986e-05	3.06247e-06	6.77419e-05	0.000102577	-0.000114004
chr2L_6360412_6361455.0	-3.24184e-07	6.09306e-07	-1.98788e-06	-9.6091e-07	-1.20167e-06	-9.16008e-07	-1.83163e-06	-9.52486e-07	-2.18169e-06	-5.27696e-06	-3.1217e-06	1.36363e-05
CG9505	-6.63307e-05	0.000112634	-0.0001613	0.000124277	4.86815e-05	3.49328e-05	-0.000134771	-3.89918e-05	0.000734106	-0.000224647	0.000652747	-0.000499204
slam	-0.0029157	-0.00748655	-0.00849866	0.0244166	-0.0140817	0.00404557	-0.0093009	-0.0265962	0.104814	-0.0538577	0.0770439	-0.0661291
CG42368	-8.69087e-05	7.71321e-05	0.00011267	-0.000120308	1.58013e-06	-0.000118777	0.000238645	6.52118e-05	0.000142963	1.44639e-05	-0.000167651	-7.25557e-05
noncoding_1362	-4.34754e-06	9.96065e-06	-1.2989e-05	-1.0728e-06	3.76952e-06	7.82809e-06	-8.75674e-06	6.94363e-06	-1.23632e-05	1.80414e-05	-2.86575e-05	-3.44717e-05
CG9507	-3.53966e-06	1.50094e-05	-3.04287e-05	-1.8598e-05	-2.83192e-05	-8.80567e-06	-1.23778e-05	-1.40769e-05	-1.15719e-05	-2.93352e-05	-2.63989e-05	1.20223e-05
CG42370	-1.46003e-05	6.53946e-05	-0.00010119	-3.98154e-05	-4.16137e-05	-1.56322e-05	-2.66435e-05	9.50934e-06	-1.20026e-05	4.40302e-05	2.70411e-05	-4.54042e-05
CG42369	-0.000109702	0.000143123	0.000617734	-0.00015817	-0.000300858	-0.000118794	0.000207585	-9.10577e-05	8.22838e-05	-1.41288e-05	-0.000187187	-8.61359e-05
CG13982	-9.58669e-06	1.59783e-05	-6.67994e-06	-4.4669e-06	-1.88656e-05	3.80064e-05	2.80848e-05	1.95857e-05	1.07501e-05	3.5453e-05	2.02748e-05	-1.74403e-05
Tig	-0.00337955	0.00920736	0.00970275	0.00144527	-0.00266242	-0.00290118	0.00292267	0.00756165	0.00266268	0.0014451	-0.00175282	0.000308051
CG9523	-0.000409748	-0.000551451	-0.000350723	0.00135347	-0.00195248	0.0052403	0.00186972	0.000375305	-0.00176618	0.000392912	0.000252983	0.000364004
CG9527	-0.000969677	0.00253735	-0.000656318	0.000744722	2.57289e-06	-0.000968588	-0.000341147	-0.00016598	-0.00181692	-0.000585004	-0.00144626	-0.000411551
retm	-0.00112507	-0.000771359	0.000610883	-0.000904195	0.000818593	0.00171459	0.00162602	0.0015024	-0.00313591	0.00201644	-0.00282503	0.000908403
CG9526	-0.000477473	-0.000389732	-0.000399203	0.00102431	-0.00136382	0.00385054	0.00154463	0.000480467	-0.00158737	0.000410745	-0.00021713	0.000539022
CG16947	-0.000746517	0.00091984	0.00300764	-0.00128218	-0.00091239	-0.000475364	0.000990959	0.00416982	0.00197113	0.00090517	-0.000590708	-0.000412945
CG9531	-0.000232103	0.000240901	0.000149876	2.77295e-05	-3.63928e-05	0.000585517	0.000522731	0.000422881	-0.000420388	2.41014e-05	-0.000452314	-0.000163834
mmy	-0.00141862	0.00210897	0.00137638	0.00139953	-0.000896272	0.00667384	0.00341575	0.00192449	-0.00332066	0.00181605	-0.000863755	-0.00121352
CG9536	-0.000996119	-0.000898519	2.47704e-05	0.00115808	-0.00104517	0.00378372	0.00146366	0.000881538	-0.00297911	0.0012621	-0.00164437	-0.000343873
Sec61alpha	-0.016825	-0.0142808	0.0260142	-0.0318341	0.0121871	0.00258722	0.00543722	0.0309465	-0.034912	-0.0152035	0.00490936	-0.0271718
Daxx	-0.000705645	-0.000511328	-0.000459685	0.00111015	-0.00164713	0.00228181	0.00221104	0.0015279	-0.00223159	-0.00142548	0.00114649	-0.000622563
CG9542	-0.00016579	0.000364593	0.00042472	9.9519e-05	8.73581e-05	-4.08633e-05	0.0003162	1.27729e-05	0.000147162	-7.58911e-05	-0.000231099	2.40434e-05
epsilonCOP	-0.00302681	-0.00281316	0.00255475	-0.00359139	0.00205414	0.00729677	-0.000737991	-0.00178396	0.000258438	0.000254373	0.00252032	-0.00449583
CG9548	-0.00304622	-0.00542176	-0.00301128	0.00712961	-0.00154715	0.00074603	0.00151513	-0.00272077	-0.000570627	0.00369668	-0.00333005	-0.00115852
CG31638	-0.00078804	-0.00111679	-9.92883e-05	0.000455282	0.000582643	-0.000413051	0.000710953	0.000921151	-0.00325012	0.0016917	-0.00228382	0.001336
CG9547	-0.00088278	0.00235968	-0.00171203	-0.000756893	-0.0013744	0.00157635	0.000627339	3.63696e-05	-0.00247467	0.000403441	0.000903071	-0.00182219
CG9550	-2.162e-06	-2.30576e-06	-2.58085e-08	3.77611e-06	4.29395e-06	-1.00041e-05	3.92339e-06	1.34899e-06	-7.88115e-06	-5.6512e-06	-1.73301e-06	-4.00959e-06
CG31637	-0.000815565	-8.55649e-05	0.00129668	-0.000408359	-0.00154928	0.00214108	0.0011248	0.00178585	0.000296292	-0.000307781	0.000375674	-0.000155183
eya	-0.000596996	-0.00113677	-1.06818e-05	-0.000264863	0.00152687	-0.00186206	-0.000481269	-0.000122502	-0.00204366	0.00291121	-0.00322278	0.00282237
AT21289	0	0	0	0	0	0	0	0	0	0	0	0
osm-6	-6.78614e-05	-4.60345e-05	0.000143165	-0.000235862	7.70453e-05	-1.23967e-05	9.77942e-05	0.000104691	0.000161803	6.0344e-05	-0.000255723	-7.81196e-06
CG11015	-0.0083615	0.00806313	-0.00665378	0.000485611	-0.00733626	-0.00415084	0.00499874	-0.00498074	-0.00141615	0.00410969	-0.00840278	-0.00709558
CG11043	-3.52901e-05	-4.37687e-05	-2.59121e-05	3.17443e-05	2.80446e-05	-9.94112e-05	-1.46946e-05	4.85442e-05	-0.000174469	2.73134e-05	-0.000143571	-0.000185911
CG9596	-0.00049804	-0.000710617	-0.000298653	0.000126401	0.000419578	0.000114559	0.000325684	0.000523788	-0.00266737	-0.000263664	-0.00024334	-0.00147793
Ent2	-0.00460117	-0.00584146	0.00289977	-0.00571633	0.00741781	-0.00526372	-0.000648417	0.00612433	-0.0210051	-0.00818156	0.0109798	0.00217351
CG13766	-0.000159249	-0.00014015	-0.000191478	0.000189565	-0.000308996	0.000947622	0.000517007	0.000159388	-0.00109862	-1.2424e-05	0.000347775	0.000634818
CG11319	-0.000217938	0.000871857	-0.00045131	2.61067e-06	-0.000192136	-0.000188358	-9.34089e-05	-0.000196837	-0.000156012	5.06337e-05	-2.85608e-05	-0.000128168
chr2L_6569369_6570227.0	-9.51606e-07	-2.95385e-06	-2.84743e-06	7.85778e-06	-1.96253e-06	-3.52675e-06	-3.35964e-06	-5.29618e-06	1.59217e-05	-6.07756e-06	4.28607e-06	-2.46663e-05
CG11050	-0.00275142	-0.00313866	-0.00373405	0.00710513	-0.00208772	-0.000401593	0.000227267	-0.00187492	0.00343715	0.00130089	-0.00111561	-0.00696347
CG11320	-2.71014e-05	8.08489e-05	4.55057e-06	3.05544e-05	1.331e-05	-3.40468e-05	5.37909e-06	-3.93131e-05	-7.12821e-05	7.31275e-08	3.30659e-05	5.96519e-06
CG34345	-9.04163e-07	5.69829e-07	9.44982e-07	-1.61899e-06	-1.29881e-06	-3.10616e-06	4.22184e-06	4.8829e-07	-3.02042e-06	-3.82476e-06	-2.97736e-06	2.44815e-06
Oatp26F	-0.000310472	-0.0002043	0.000691156	-0.00101529	0.000760982	1.37399e-05	0.000121743	0.000608507	-0.000894561	-0.000784049	0.00180106	0.0010592
CG31635	-0.000741536	0.000204367	-0.000776997	0.00152712	-0.00167173	0.00219296	0.00110254	0.000499571	-0.0019687	0.000375755	-0.000695137	0.00053336
Tango1	-0.00142486	-0.000601027	0.000482063	0.000550933	-0.000856672	0.00177592	0.00289083	0.00385214	-0.00258258	-0.00245034	0.000134023	-0.000983579
CG31633	-0.000299616	0.00017013	-0.000188502	0.000326552	-0.000905017	0.000926486	0.00088846	-0.000121392	0.00108276	-0.000629202	0.00104794	-0.000590504
CG31636	-2.8884e-05	1.8265e-05	3.64181e-05	-7.3302e-05	2.25953e-05	-1.64629e-05	2.2106e-05	0.000114553	-2.26903e-05	-1.65447e-05	2.45917e-05	-0.000104375
CG11070	-0.000605628	-5.00785e-06	0.000286413	1.44185e-05	-0.0011018	0.00337299	0.00199975	0.00150274	-0.00195217	-0.000123402	0.000146491	0.000663571
CG13771	-2.66219e-06	-1.7781e-06	-9.2786e-07	2.39388e-06	-9.23853e-06	1.98344e-05	6.5313e-06	1.06284e-05	-1.50308e-05	-3.37036e-06	2.5736e-06	-2.83465e-05
cup	-0.00093216	-0.00235267	-0.00269046	0.00872574	-0.0106893	0.025913	0.00860154	0.000463278	-0.00299901	0.00096708	0.000480316	-0.00136245
CG9232	-0.00166298	0.00215631	-0.00204926	-0.00120739	0.0020802	-0.00306702	-0.00120486	0.00247353	-0.00891118	0.00191314	0.000761374	-0.00926655
Spn27A	-0.00208912	0.00087315	0.000285979	0.00114373	0.00145767	0.00385336	0.000935353	0.00267144	0.00674583	-0.000173523	0.00284968	-0.00230235
CG34310	-0.00129518	-0.000369239	0.00061651	-0.00102917	-4.72589e-06	0.00187471	0.00296788	4.35017e-05	0.00126108	-0.00366494	-0.00106484	-0.00217489
cort	-0.000216256	-0.000564277	-0.000479052	0.00143828	-0.0016242	0.00473452	0.00166041	0.000623696	-0.00361493	0.00115667	-0.00129582	3.22008e-07
CG11329	-0.000442466	-0.00112855	-0.000816962	0.00210126	-0.00118927	0.00323066	0.000913752	-0.000160905	-0.00193057	0.000323395	0.000522447	-0.000595023
Nhe3	-0.000671207	8.6041e-06	-0.000357455	0.000933753	-0.00170056	0.00415857	0.00201577	0.00138132	-0.00146006	0.00103914	4.28694e-05	-0.000188909
CG11327	-7.92464e-06	-1.5155e-05	-1.80588e-05	2.9501e-05	-2.4351e-06	-4.79688e-05	8.69273e-06	-1.49585e-05	3.06086e-06	0.00010224	-0.000129648	0.000124243
Tsp	-0.00227956	0.00245572	0.00595529	-0.00339565	7.7149e-05	-0.00188665	0.00260721	0.00733022	-0.00126803	-0.00334949	0.00367378	0.00241034
GRHR	-0.000106248	0.000369536	0.000118604	0.000183929	0.000446606	7.48986e-05	0.000242005	0.000212675	0.000164495	0.000473677	0.000313092	-0.00040922
CG11188	-0.00121834	-0.00141134	-0.000949483	-5.33289e-05	-0.000195336	0.00148729	0.00175628	0.00034372	-0.00106887	-0.00190702	0.00237511	0.00119023
homer	-0.00182595	-0.002294	-0.00108525	0.00278265	-0.00229188	0.00425521	0.00214747	-0.000841033	0.00116151	-7.38297e-05	0.000224206	-0.00103635
Liprin-alpha	-0.00095507	-0.000366169	0.000630247	0.000527009	-0.001272	0.00329024	0.00243018	0.0014365	-0.00216041	-0.00120176	0.00184647	0.000910414
TTLL3B	-1.88069e-06	-2.40202e-07	3.24214e-07	-1.64964e-06	2.18951e-06	-3.13659e-06	1.42783e-06	1.18227e-06	7.10576e-06	1.09638e-05	-3.78739e-06	-7.65416e-06
TTLL3A	-1.37383e-05	5.36997e-05	-9.09722e-06	3.6935e-05	4.1489e-05	5.72206e-06	-4.22899e-06	-7.04582e-07	3.32596e-05	-1.64403e-05	-1.9457e-05	6.77642e-06
CG11221	-0.00010396	0.000425637	-0.000219374	-1.44769e-05	-9.52491e-05	-8.35466e-05	-1.68628e-05	-0.000115894	-0.00010178	-3.16252e-05	-4.48352e-05	-4.67077e-05
CG31910	-5.12848e-08	-1.55378e-07	-7.37675e-08	2.02118e-07	2.21122e-07	-3.98893e-07	-4.90787e-07	4.67732e-07	-1.97209e-06	-1.09465e-06	-5.4977e-08	-5.67185e-06
snoRNA:Me28S-G2743	0	0	0	0	0	0	0	0	0	0	0	0
chr2L_6747433_6747931.0	0	0	0	0	0	0	0	0	0	0	0	0
chr2L_6749660_6749877.0	-7.89352e-07	-1.69439e-06	7.70967e-07	-5.72274e-06	4.44984e-06	1.602e-06	3.31141e-06	1.89994e-06	-3.93876e-07	-5.60748e-06	1.2872e-05	2.49818e-05
CG11322	-3.32795e-06	5.42812e-06	2.0637e-05	-2.68908e-06	-1.96772e-05	-6.98793e-06	-5.19187e-06	1.4479e-05	4.43583e-06	-3.08689e-06	-9.72345e-06	1.55867e-05
CG11321	-0.000280929	0.000642646	0.00102013	-0.000145632	-0.00100596	-0.000544331	0.000349508	0.00127082	0.000416767	0.00022577	-0.000131422	-7.03544e-05
CG17378	-1.37841e-05	4.19296e-05	-2.88576e-06	2.36247e-07	-7.79987e-06	-9.09983e-06	-7.24159e-06	2.23158e-05	2.42456e-05	4.97091e-06	-8.63883e-06	-4.04095e-07
nrv1	-0.00303099	0.0029661	-0.00154162	-0.00510487	-0.00437874	0.00739599	0.00921016	0.00849864	-0.00139077	-0.00187217	0.00185959	-0.00695944
nrv2	-0.00501054	0.00227616	0.00262912	-0.01052	0.00814378	-0.00511916	0.00825743	0.0111534	-0.0104866	-0.00205999	0.0070789	-0.0137937
tRNA:CR31631	0	0	0	0	0	0	0	0	0	0	0	0
CG17376	-1.94659e-06	5.45342e-06	-6.54034e-06	-3.55999e-06	-4.25796e-06	-2.48218e-06	-7.3804e-06	6.56216e-06	-6.83054e-06	-2.94351e-05	-1.76047e-05	1.72084e-05
CG17377	-1.25247e-06	-1.37305e-06	2.0372e-07	1.51492e-06	4.29005e-06	-3.75506e-06	-3.63016e-06	3.67577e-06	-1.08473e-05	-4.09029e-07	1.52428e-05	-1.36077e-06
CG11236	-0.000166675	0.000360016	-8.44041e-05	-0.000220379	0.000347906	2.22896e-05	0.000146305	-7.43312e-06	-0.000259873	-0.000218677	0.000689978	0.000564697
CG17375	-2.43663e-06	3.10156e-06	-6.27028e-07	-4.51143e-06	-7.2718e-07	-4.59503e-06	8.89014e-06	1.91574e-05	7.37214e-06	-2.05681e-06	-3.87348e-06	-3.81682e-06
sens-2	-0.000298361	0.000437553	0.000523896	-0.000511786	1.7911e-05	-0.000113779	0.000145775	0.000965428	0.000130135	-0.000407384	-0.000313869	0.00013203
Rca1	-0.00120925	-0.00272692	-0.00122026	0.00309313	-0.000445615	0.00462271	0.00146253	0.00174398	-0.0137433	0.00335073	-0.00418141	-0.00184518
l(2)k09022	-0.00113363	-0.00077141	-0.00157803	0.00120462	-0.00193349	-0.000340575	0.000636781	0.000252462	-0.00135308	-0.00261172	0.00115682	0.000632815
Nha1	-0.00104014	0.00437607	-0.00477153	-0.00162637	-0.0022733	-0.00106192	-0.00125823	-0.00121897	-0.00124981	-0.00172389	-0.00216334	0.000111731
neuroligin	-0.000220537	0.000820717	-8.89583e-05	5.02183e-05	-0.000159031	-0.000193306	0.0001406	-1.77141e-05	-6.32875e-05	0.000394064	0.000251555	-0.000407271
CG13773	-0.000584036	-0.000620988	-0.000678672	6.94307e-05	-0.000395133	0.00178525	0.000907318	0.000204143	-0.00210306	-0.000145204	-0.000363561	0.000523459
Rat1	-0.00205226	-0.00236792	-0.00236236	0.00385202	-0.00311698	-6.7085e-05	-6.92719e-05	-0.0015981	0.0033577	-0.00506707	0.00263198	-0.00238802
wee	-0.00112402	-0.0011149	-0.00118279	0.00248776	-0.0028842	0.00330564	0.00129859	-0.000677745	0.000654321	-0.00199577	0.00256081	8.21344e-05
xl6	-0.00486508	-0.00790211	-0.00459724	0.0109236	-0.00378845	-0.00395664	-0.00254332	-0.00589917	0.000968139	0.00599876	-0.011878	-0.00163864
Hrb27C	-0.0147092	-0.0218874	-0.0103255	0.022665	-0.00707475	0.00639894	0.0114166	0.00383734	-0.00128146	-0.0205551	0.010168	-0.0214595
CG32829	0	0	0	0	0	0	0	0	0	0	0	0
nop5	-0.0073565	-0.0071159	-0.00668666	0.00100995	0.000551455	-0.0067041	-0.00120792	0.00518742	-0.0257333	-0.00986987	-0.00400797	-0.00303682
psnoRNA:nop_x16-a	0	0	0	0	0	0	0	0	0	0	0	0
DMG6-MB6.chr2L.13.007	-1.878e-06	4.9768e-06	-2.92634e-06	-2.13527e-06	-7.62795e-07	-4.46543e-06	9.20696e-06	1.55267e-05	-5.45547e-08	8.21763e-06	9.74688e-06	-3.2672e-05
CG18304	-0.000381382	0.000947696	0.000747514	6.54817e-05	-0.000362449	-0.000574339	0.000650541	0.000671108	-7.20835e-05	-6.45663e-05	-0.000399677	-0.00104113
CG10158	-0.00127253	-0.00111669	-0.00037052	0.00133099	-0.00227237	0.0036679	0.00147678	-0.000677161	0.00289714	-0.00304006	0.00343051	-0.00177666
iHog	-0.00087902	-0.00207186	-0.000970606	0.00171313	0.00100897	-0.00117033	0.000335382	0.00094945	-0.00689627	0.00294863	-0.00482393	0.000124437
Gas41	-0.000914112	-0.00152884	-0.000547865	0.000810456	0.000216083	-0.000648874	0.000834074	-0.000408104	0.000771612	0.000680617	-0.000404896	-0.00045127
Stromalin	-0.000602504	-0.000917869	-0.000276432	0.000589014	0.000181881	0.000362951	0.00114189	0.00154849	-0.00485829	0.000109241	-0.0010416	-0.000865399
CG13775	-0.000108778	-0.000192378	-0.00013044	0.000303861	-3.00017e-05	-0.00015888	0.000146963	4.64944e-05	-0.000440143	0.000475259	-0.000549051	0.000441639
CG3430	-0.000693483	-0.00182508	-0.00143927	0.00371237	-0.00169162	0.00330079	0.00181523	1.57478e-05	-0.0053613	0.00567116	-0.00641284	0.00440804
Atac1	-0.000429586	-0.000570797	-0.000479234	0.000867522	-0.000397257	2.667e-06	0.000354675	-0.000440182	0.00102468	0.000518072	-0.000224463	0.000116293
CG10399	-0.000237859	-9.19331e-05	3.5257e-05	0.000296749	-0.000676254	0.000377206	0.000173792	0.000143204	0.000624795	0.000308345	-0.000371693	0.000123007
sip2_CG9188	-0.00155496	-0.00382955	-0.00290624	0.00641455	-0.000478579	-0.00272942	-0.000387304	-0.00218696	-0.00154618	0.00336234	-0.00195835	0.00192975
Coprox	-0.00100466	-0.00117391	0.000494992	0.00268995	-0.00280102	0.00673591	0.00297761	0.000475895	-0.00184297	0.00410822	-0.00478767	0.00312342
smt3	-0.0134772	-0.0312999	-0.0240376	0.0370616	0.012486	-0.0708024	0.0191787	0.00164951	-0.00953517	0.0749142	-0.103097	0.0869462
noncoding_1515	-0.0174956	-0.0329825	-0.00520267	0.0365734	0.00154461	0.00438418	-0.0219869	-0.0200978	-0.0627578	0.00252215	0.0250599	-0.018035
snRNP70K	-0.00197102	-0.00337075	-0.000761211	0.00216724	0.00100408	-0.000469515	-0.000919734	-0.000794022	-0.0036164	0.00292019	-0.00449415	-0.00216086
SP1070	-0.00331692	-0.000804302	0.0120064	-0.000117554	-0.00684848	-0.0103769	-0.00269997	0.0126005	-0.00501443	0.00297177	0.000483648	0.00150691
CG13776	-5.88193e-05	-7.63142e-05	-9.40626e-05	0.000265811	-0.000365642	0.000908444	0.000358576	4.95297e-05	-0.000354902	0.000145613	-4.90307e-05	4.37161e-05
ade3	-0.000577193	-1.81032e-05	0.000154572	-0.000489967	-0.000636159	0.000968116	0.000711539	0.000465503	0.000821816	0.000142092	-0.00115997	0.000403284
Pcp	0	0	0	0	0	0	0	0	0	0	0	0
CG31908	-0.00199304	-0.0016544	-0.000912392	0.00248411	-0.00051659	0.00218141	0.000579769	0.000742375	-0.000527291	0.000317304	-0.00358253	-0.00263392
CG3476	-0.000450625	-6.18493e-05	-0.000518137	7.82627e-06	-0.000392368	0.000427676	0.000523306	-0.000235128	0.00011826	-4.98972e-05	0.000354048	-3.4606e-05
Rab30	-0.000480141	-4.71914e-05	-0.000147837	0.000299451	-0.000736937	0.00128918	0.000834231	5.99959e-05	0.000260804	-0.000697847	0.000836318	-0.000246227
CG11266	-0.00316337	-0.00386518	-0.000448658	0.00395261	-0.000637111	-6.59096e-05	-0.00115557	0.000604247	-0.00113986	-0.00218718	-0.000404345	-0.00721253
milt	-0.00287617	-0.00198649	-0.00245224	0.00655461	-0.00542292	0.00818141	0.00291787	-0.00194032	0.00632067	-0.00217327	0.00375797	-0.00258445
CG31630	-0.000344372	-4.15859e-05	-0.000274665	0.000286779	-0.000780271	0.00244156	0.00138791	0.000703902	-0.000387411	-3.08514e-06	-0.0014928	-0.000375867
Mnn1	-0.000574178	-0.000178299	-0.000675949	0.000884773	-0.00149107	0.00246408	0.000752703	0.000838308	-0.0011958	-0.000272461	-0.000319822	0.000456836
CG31907	0	0	0	0	0	0	0	0	0	0	0	0
CG13779	-0.0021385	-0.00323206	-0.00199276	0.00430952	-0.00334938	0.00964488	0.00729184	0.00457228	-0.0160937	0.00516974	-0.00903909	0.0018301
Nuf2	-0.000794789	-0.00143805	-0.00144543	0.00231127	-0.000827044	-0.000334336	0.000621659	-0.00109998	0.00105186	0.000525169	-2.58715e-05	0.00139017
CG11289	-3.79993e-05	0.000129995	-2.98302e-05	-1.6863e-05	-4.56328e-05	-5.9988e-05	0.00010705	-0.000125931	-7.57798e-05	8.33724e-05	0.000151099	-0.000140056
Pvf2	-9.32951e-05	-1.70406e-05	0.000226458	-0.000408185	0.00020417	0.0001446	3.02642e-05	5.72653e-06	9.91086e-05	4.96272e-05	0.00014511	0.000227765
chr2L_7078776_7079333.0	0	0	0	0	0	0	0	0	0	0	0	0
Pvf3	-0.000691491	-0.00015051	0.000841796	-0.000540452	0.00152685	-0.00138189	0.000704324	0.0018455	-0.00346881	-0.0015012	0.00270307	0.00151267
chr2L_7133822_7134047.0	-0.000109807	-7.76089e-05	6.34706e-05	-0.000139061	0.000404832	-0.00021681	0.000393506	0.000395585	-0.000406662	-0.000343596	6.25865e-05	-2.76712e-05
CG4495	-0.000902873	-0.000160184	-0.00107236	0.000696869	-0.00178688	0.0011019	0.0018698	-0.000645297	0.00154358	-0.000389971	0.000816926	7.09505e-05
CG4496	-7.57602e-06	-1.14855e-05	-1.85034e-05	5.15548e-05	-9.359e-05	0.000217736	8.58506e-05	2.81531e-05	-9.19138e-05	4.51114e-05	-5.58508e-05	4.68751e-05
CG4497	-0.000794386	-0.000819497	-0.00104144	0.00212577	-0.00246751	0.00294139	0.000632154	-0.000529855	-0.000227291	-0.00279157	0.00245293	-0.000687965
CG4502	-0.00105328	-0.000889047	-0.00103595	0.00325798	-0.00382326	0.00477095	0.00250861	-0.00118263	0.00547589	-0.00357933	0.00588114	-0.00272796
CG13784	-0.00205511	-0.001017	-0.00202981	0.00509347	0.000369674	-0.0057537	0.00288648	-0.000969253	-0.000660422	0.014817	-0.0172946	0.0116477
CG4567	-0.000779248	5.53278e-05	0.000144585	-4.00582e-05	-0.00097735	0.00170472	0.00193739	0.000899797	-0.00100941	-0.0010432	0.000503889	0.000173138
Ndae1	-0.00131697	0.0039349	-0.0019429	0.00272629	0.00310002	0.000209032	-0.000501046	0.00165278	0.00368926	0.00173451	0.00159535	-0.00316384
noncoding_1578	-0.0002187	-0.000146631	0.000518945	-0.00119782	0.00047476	-0.000107295	0.00218204	0.000265707	0.000330113	-0.0014354	9.3428e-05	-0.000236915
CG13786	-4.84169e-06	4.00697e-06	6.28015e-06	-7.48103e-06	-2.54747e-06	-9.11767e-06	1.4866e-05	3.53521e-06	-1.10526e-05	-4.38372e-06	1.86656e-05	-9.58049e-06
Wnt4	-0.000768271	-0.000321971	0.00150505	-0.00203129	0.000999611	-0.000741031	0.000670087	0.00278015	-0.00177796	-0.00177763	0.000553524	-0.00182785
CG31909	0	0	0	0	0	0	0	0	0	0	0	0
wg	-0.00071351	-0.00127525	-0.000384129	0.000840139	0.00166503	-0.00323952	-0.000130998	0.000183289	-0.00333514	0.00244011	-0.00357877	0.00244514
Wnt6	-0.000190335	-0.000125725	-0.000195271	-0.000128488	0.000479851	-0.000487101	-0.000374397	0.000218802	-0.00181107	-0.000643402	0.00103598	-0.000563636
Wnt10	-1.67689e-05	1.31017e-05	2.29524e-05	-5.11403e-05	-6.34195e-06	-8.4957e-06	3.9214e-05	5.84017e-05	5.15674e-05	-9.04019e-06	-7.35023e-05	-8.29936e-05
noncoding_1587	-1.5946e-07	3.94927e-07	-9.44129e-07	-1.10926e-06	-9.84058e-07	-9.98538e-07	2.98264e-06	1.30008e-06	5.48822e-07	4.04069e-06	4.48429e-06	-5.62414e-06
ninaC	-1.27725e-05	2.02006e-05	1.18695e-05	-2.03916e-05	-1.65896e-05	-1.98501e-05	2.57535e-05	5.0266e-05	1.78478e-05	3.62204e-06	4.77533e-06	-2.35979e-05
CG5149	-0.00153808	-0.00167383	-0.000270947	0.000175283	6.17069e-05	-0.000301038	0.00173653	0.00183923	-0.00656968	-0.00302435	0.00242138	-0.00376641
CG5155	-7.74707e-06	2.3172e-05	1.48513e-05	2.19578e-05	1.19302e-05	-1.09795e-05	4.83873e-06	-9.66339e-06	-1.42977e-05	2.21417e-05	1.70029e-06	-8.10999e-06
CG5160	-0.00015134	0.000468699	-0.000275949	-0.000146417	3.53149e-05	-0.000104969	0.00018947	-7.26207e-05	-5.11026e-05	7.34206e-06	-8.49926e-05	-0.000348363
CG5171	-0.00608666	-0.00598808	0.0134715	-0.0312473	0.0150267	0.000919362	0.0339258	0.0325233	0.0174787	-0.0239552	-0.0280265	-0.0155618
CG5177	-0.00760806	0.0283983	0.00970914	0.011537	0.00365235	-0.00524125	0.0105116	-0.00856563	-0.00393856	0.000698648	0.00114054	-0.00425818
CG5181	-0.000863286	-0.000912714	-0.000396284	0.000280958	-0.000601589	0.00121165	0.000770283	-0.000661314	0.0029278	-0.00165196	0.00240941	-0.00167511
CG15818	-0.000262917	0.000262816	0.000815989	-0.000896669	-0.000756856	-0.000542628	0.00182106	0.00229367	0.00132416	-0.000901642	-0.00154682	-0.00100426
chm	-0.000498148	-0.000963216	-0.000607262	0.00125582	-0.000414688	0.00111834	0.000932908	0.000334078	-0.00174129	0.000440995	-0.000929078	2.51432e-05
mir-275	0	0	0	0	0	0	0	0	0	0	0	0
mir-305	0	0	0	0	0	0	0	0	0	0	0	0
CG5261	-0.00310691	0.00588422	-0.00462089	-0.00338887	-0.00572473	0.00275926	0.00247515	0.00260116	-0.00308534	-0.000269497	0.000261408	-0.00329027
CG5958	-0.00668326	0.00731551	-0.00850711	-0.028399	-0.00238995	-0.00153849	0.00101043	0.00360138	-0.00882011	-0.0205011	0.00545881	0.0119305
CG5973	-0.0021399	0.00456974	0.00563722	0.00105151	0.00714965	-0.000183967	0.00940416	0.0061587	0.00205135	-0.00248186	0.00347906	-0.00025407
santa-maria	-0.000152761	8.27492e-05	0.000231275	-0.000567099	-8.15688e-05	-0.000189622	0.000771416	0.000810199	0.00028237	-0.000562161	-0.000398018	-0.000428807
Gr28a	-1.42446e-06	5.10317e-06	-4.33735e-06	-7.01868e-07	1.63698e-07	-9.11973e-07	-1.94712e-06	8.49476e-07	-8.83938e-07	7.51272e-06	2.59247e-06	4.50319e-06
Gr28b	-1.24828e-05	4.56737e-05	-9.00856e-06	-1.41206e-06	-1.90978e-05	-2.12649e-05	2.665e-05	-2.81606e-05	-2.33368e-05	2.10207e-05	5.03958e-05	-3.96666e-05
CG6055	-0.00140783	0.00542776	0.00525999	0.00592135	0.0064159	0.000758781	0.00266435	-0.00108507	1.53634e-05	0.00088624	0.00103756	0.000855393
CG42533	-0.00035073	0.000482922	2.45874e-05	-9.56898e-06	5.04821e-05	-0.000454502	0.00082442	0.000885969	-0.000449578	0.000937034	0.000312483	0.000208081
CG6441	-3.51248e-06	-1.12164e-05	-9.48563e-06	2.34137e-05	5.04296e-06	-3.70771e-05	-1.0509e-05	-2.70842e-06	-3.07628e-05	4.44375e-05	-9.09392e-05	-6.0053e-05
noncoding_1625	-2.40156e-06	7.22575e-06	-2.12041e-06	1.64612e-06	3.27699e-06	4.86004e-06	-3.89186e-07	1.24033e-05	4.62089e-07	-7.84455e-06	-5.53644e-06	2.11789e-05
Pbprp5	-0.00135019	0.00556299	-0.00536928	-0.00172959	-0.00175386	-0.000825512	-0.00167361	0.000742454	-0.000534933	0.000807925	-0.000789641	-0.00125733
Rapgap1	-0.00166435	-0.000682057	0.00109142	0.00201294	0.000175088	-0.00285981	0.00262654	0.00316653	-0.00565494	0.000686995	-0.00158881	0.00117932
CG13791	-1.38074e-05	1.85685e-05	4.49706e-05	-5.68222e-06	9.64005e-07	1.11218e-05	8.52148e-05	3.51389e-05	1.32326e-05	-7.4276e-05	-6.60071e-05	8.28575e-05
Spn7	-9.16413e-07	-7.71104e-07	-3.89826e-07	-2.23659e-06	3.27904e-06	-1.69641e-06	7.24193e-06	6.96945e-06	8.63456e-06	6.93322e-06	-1.05959e-05	4.13992e-06
Cyp4d21	-3.4195e-06	1.27967e-05	-1.72579e-05	-5.74207e-06	-5.06574e-06	-7.33884e-06	6.09794e-06	-4.6967e-06	-1.43205e-05	2.28933e-05	4.09897e-05	-3.77142e-05
CG6739	-0.000253137	0.000765644	0.000301321	-8.17943e-05	-0.000370511	-0.000283149	0.00035467	-9.31216e-06	3.14835e-06	-5.13365e-05	-0.000168762	-0.000234508
CG13792	-0.000131369	0.000513448	-0.000187411	3.15715e-06	-8.95161e-05	-0.000103619	3.09256e-05	-9.36494e-06	-5.7556e-05	-4.33555e-05	-7.69831e-05	-5.13334e-05
Slob	-0.000135943	0.000534017	-0.000297984	-7.39832e-05	-0.000160695	-0.00012621	1.5997e-05	6.02398e-05	-4.119e-05	0.000338044	0.000233123	-0.000333761
Myo28B1	-0.000227997	0.000867697	-0.00123848	-0.000485343	-0.000841515	-0.000519011	-0.000147928	-0.000439438	-0.000391283	0.000568467	-0.000108644	-0.000251942
CG18585	-0.00105201	0.00387924	-0.00134848	-0.000819758	-0.00237204	-0.00176556	0.00201628	-0.001979	-0.00114581	0.00241752	0.00285105	-0.00435114
CG7025	-0.000219877	0.000935158	-0.00154645	-0.00087059	-0.00126238	-0.000618128	0.000292507	-0.000679766	-0.000533	0.00154994	0.00175976	-0.00209561
TepII	-0.000675729	-1.89268e-05	0.00205646	-0.00216052	-0.000488228	-0.000989722	0.00272387	0.00455906	0.000638013	-0.00276355	-0.00024771	0.000110358
MB8.chr2L.pasa.808	-9.02949e-08	3.29177e-07	8.93577e-07	4.84248e-07	-2.13233e-08	-4.92132e-07	1.94154e-06	-3.21694e-06	-1.04201e-06	-2.07757e-06	-6.0678e-07	-5.48674e-07
MB8.chr2L.pasa.809	-1.14093e-06	2.91042e-07	-6.59554e-07	-7.03536e-06	2.22805e-06	6.47835e-07	6.32655e-06	-9.78486e-06	-2.42017e-06	1.19752e-05	2.30875e-05	-3.13036e-08
TepIII	-0.000369001	0.00146229	-0.000350467	0.000153894	1.53045e-05	-0.000338037	0.00077069	-0.000769764	-0.000320347	0.000533132	0.000653413	-0.00122245
Ntl	-1.28865e-05	5.22268e-05	-1.46986e-05	7.05239e-06	5.82773e-06	-1.09853e-05	3.06804e-05	-2.32904e-05	-8.42936e-06	1.04412e-05	1.1217e-05	-3.96437e-05
tRNA:Y1:28C	0	0	0	0	0	0	0	0	0	0	0	0
CG33296	-8.19606e-07	1.2583e-06	-1.44172e-06	-1.13774e-06	-1.80525e-06	-1.8533e-06	-4.90141e-07	-4.40736e-06	-7.45324e-07	-8.95449e-06	-1.0357e-05	6.60561e-06
CG13793	-8.57089e-06	1.66919e-05	-6.56689e-06	-6.1397e-06	6.12325e-06	-9.88954e-06	2.77805e-05	-8.94286e-06	5.89678e-06	-1.78015e-05	1.8694e-05	-1.24585e-05
CG13794	-2.04442e-05	4.97258e-05	-6.30061e-06	-2.90174e-05	1.69835e-05	-1.60218e-05	7.23137e-05	3.76574e-07	-1.19039e-05	1.82532e-05	9.37542e-05	-1.08096e-05
CG13795	-0.000176559	-0.000301317	0.00013939	-0.000810642	0.000704561	-9.34551e-05	0.000619423	0.000863212	-0.00084399	-0.00158489	0.00201899	0.00199273
CG13796	-0.000113989	-4.58412e-05	0.000297962	-0.000627552	0.000192211	6.54478e-05	0.00075889	0.000709407	0.000635278	-0.000412838	-0.000791579	-0.000566675
CG31904	-1.77801e-05	1.67484e-05	8.25028e-05	-4.09238e-05	-1.73394e-05	-6.211e-06	4.58739e-05	4.90591e-05	5.75516e-05	1.62691e-05	-6.80972e-05	-0.000107777
noncoding_1669	0	0	0	0	0	0	0	0	0	0	0	0
Acp1	-6.35053e-07	2.43511e-06	2.04888e-06	2.6389e-06	5.63631e-06	1.91884e-06	4.00231e-07	1.47072e-06	2.02277e-06	5.84989e-06	2.04167e-06	-3.08824e-06
CG7214	-0.00012104	0.000536235	-0.0003528	8.83335e-05	0.000224511	5.08617e-05	-0.000132259	4.31182e-05	-2.68184e-05	-0.000304977	-0.000374424	0.000328695
CG7211	-7.79588e-07	-2.43225e-06	-2.37832e-06	5.6024e-06	-3.97398e-07	-6.06423e-06	-1.06573e-06	-5.7709e-06	1.36361e-05	6.04023e-06	-1.18118e-06	1.97529e-05
CG7203	-0.00348024	0.0155965	-0.0203277	-0.00597762	-0.00523153	-0.00127966	-0.00969423	0.00267799	-0.00196829	-0.00726654	-0.0120572	0.00567203
CG7196	-5.33991e-06	-1.8097e-06	3.56635e-05	-4.29173e-06	-5.83809e-05	-1.89029e-05	-4.50731e-05	7.13997e-05	4.26809e-05	5.07445e-05	3.26741e-05	4.32774e-05
CG14538	-4.48366e-07	4.16807e-07	4.97308e-06	-3.58966e-07	-7.95648e-06	-1.62944e-06	-8.86327e-06	7.45783e-06	6.37163e-07	9.61478e-06	5.70504e-06	4.65235e-06
CG7191	-5.04056e-05	-0.00014114	-0.000108064	0.000399058	-0.000186053	-0.000268583	-0.000215319	-0.000376867	0.00154197	-0.000163755	0.000471336	-0.000250551
CG7179	-9.8911e-05	0.000230859	0.000914152	0.000302002	-0.000478674	-0.000455321	0.000882943	-0.00173712	-0.000547759	-0.000984741	-7.15842e-05	-0.000171942
Uro	-3.60865e-06	-1.07915e-05	-9.93419e-06	2.82976e-05	-8.53302e-06	-1.8503e-05	-1.50911e-05	-3.38541e-05	0.000112836	-1.93058e-05	3.93529e-05	-2.83278e-05
CG7164	-1.8494e-06	-4.91093e-06	-1.29415e-06	3.07523e-07	6.14219e-06	-4.98419e-06	-8.14745e-06	-9.25024e-06	-3.02342e-06	1.36059e-05	-1.19222e-05	-9.39248e-06
CG7154	-0.00146451	-0.00332096	-0.000499709	0.00404781	-0.00176227	0.00141656	0.00233072	-8.45855e-05	-0.00239916	0.000549479	-0.0012615	0.00257383
CG7149	-0.000513644	0.00147778	0.00291458	0.00185183	0.00194834	0.000110063	0.00216534	0.000780356	0.00063681	-0.000552797	-0.000481929	5.50302e-05
LKR	-0.00155904	0.00354646	-0.00293076	-0.00113951	0.000689092	-0.00213724	-0.000677752	0.00322885	-0.00382982	0.00315571	0.000324528	-0.00953362
Herp	-0.000660854	-0.0010718	0.000904819	0.000656726	-0.0012435	0.00223168	0.00222954	0.000631927	-0.00363778	-0.000851649	-0.000724889	-0.000364763
r2d2	-0.000809081	-0.00161004	0.000417626	0.0003991	-0.000283162	0.00181298	0.00168446	-0.000706013	0.00128125	-0.00266749	0.00243062	-0.000490593
cdc14	-0.000430106	-0.000415021	0.00153483	-0.00147929	-0.000635689	0.00106901	0.00249972	0.00187239	0.000361466	-0.00121101	-0.00231595	-0.000794674
LanB1	-0.00529119	-0.00192028	0.0141637	-0.0103619	0.00492413	-0.00934144	0.0165483	0.0236538	-0.00850761	-0.00576963	0.0141283	-0.00293327
CG7115	-0.000754146	-0.000959541	0.00130417	0.00193387	-0.00327828	0.00556181	0.00415199	-0.00172737	-0.000121304	-0.00177103	-0.000280196	-0.000317605
Rack1	-0.0984824	-0.00876858	0.00637967	0.0395579	0.0152095	0.0422207	-0.0464646	0.027725	0.0112667	-0.0754615	0.0273732	-0.0372556
mts	0	0	0	0	0	0	0	0	0	0	0	0
CG14537	0	0	0	0	0	0	0	0	0	0	0	0
CG14535	0	0	0	0	0	0	0	0	0	0	0	0
lectin-28C	0	0	0	0	0	0	0	0	0	0	0	0
TwdlE	0	0	0	0	0	0	0	0	0	0	0	0
Proct	0	0	0	0	0	0	0	0	0	0	0	0
tRNA:G3:28D	0	0	0	0	0	0	0	0	0	0	0	0
spz3	0	0	0	0	0	0	0	0	0	0	0	0
CG7102	0	0	0	0	0	0	0	0	0	0	0	0
CG18591	0	0	0	0	0	0	0	0	0	0	0	0
CG34132	0	0	0	0	0	0	0	0	0	0	0	0
CG31902	0	0	0	0	0	0	0	0	0	0	0	0
CG33121	0	0	0	0	0	0	0	0	0	0	0	0
Snoo	-0.000124123	0.000371186	-3.89164e-05	-4.00527e-05	-9.34873e-05	5.13438e-05	0.000173345	5.10851e-05	2.67625e-05	6.31954e-05	-0.000111689	-0.000225353
CG14532	0	0	0	0	0	0	0	0	0	0	0	0
noncoding_1718	0	0	0	0	0	0	0	0	0	0	0	0
CG7231	-0.000212002	0.00029351	-0.000257176	-0.000231503	-0.00116489	0.00122761	0.000596417	0.00031304	-0.000613666	0.000341683	-0.000240717	4.83123e-05
pes	-0.00100904	-0.000136983	-0.00114877	0.00143317	-0.00319361	0.0078299	0.00406609	0.00206065	-0.00539744	0.00302999	-0.00247367	-0.00185955
CG7227	-0.000808706	0.000418067	0.00443613	-0.00167927	-0.00232919	-0.00145727	0.00257284	0.00494161	0.0022932	-0.000512087	-0.0031497	-0.0012627
CG7224	-0.00200014	0.00275577	-0.00169719	0.00152472	0.00178968	0.00168057	0.00139419	-0.00181334	-0.00407953	-0.00287716	0.000699065	-0.000489637
Wwox	-0.000583897	-0.000258492	-0.000396024	0.0010487	-0.00106444	0.000822612	0.000381275	-0.00056366	0.0010655	0.000208285	-0.00063593	0.000868149
Spn28D	-0.000300049	0.000958786	-0.000756138	-0.000298892	0.000293968	5.30002e-05	-0.000437495	0.000356958	-5.67154e-05	0.00012144	-0.000471092	5.85052e-05
CG12560	-0.000630995	0.000587812	-0.000264552	-0.00160345	-0.000389975	0.000702594	0.00346015	0.0023481	0.00152544	-0.00127977	2.82751e-05	-0.00183257
CG34010	-7.7115e-05	-8.09994e-05	2.31564e-05	-0.000269249	0.000167737	-0.000106805	0.00029715	0.000228268	-5.80968e-05	-0.000184891	3.15841e-05	0.000102685
Tg	-0.000713709	0.00186323	-0.00170448	-0.00119637	0.000703644	1.1263e-05	-0.000520055	0.00199661	0.000286899	0.000377587	-0.000330695	-0.000900007
CG7367	-3.30103e-05	2.20102e-05	7.63007e-05	2.66629e-05	4.35229e-05	-6.82412e-05	9.91751e-05	3.72148e-05	-1.15961e-05	1.02104e-05	-2.65868e-05	4.04154e-05
baf	-0.00450232	-0.00895926	-0.00823848	0.0122677	0.00273447	-0.00981628	-0.00102176	-0.00157073	-0.0193731	0.0136424	-0.0109728	0.00569844
Cka	-0.00294424	-0.00199453	0.000641539	0.00341843	-0.00180832	-0.000116234	0.000216058	0.00398451	-0.00535132	-0.000532115	-0.00023578	-0.00375652
CG7429	-0.000146269	-0.000144756	-0.000112595	0.000262258	-0.000453164	0.000971256	0.000310882	0.000175038	-0.000787371	6.35319e-05	3.8195e-05	-5.97462e-05
RpL36A	-0.0664616	0.00579323	-0.0619937	-0.0240575	-0.0284663	-0.0384495	0.0669727	0.0049158	-0.0078204	0.124677	0.052084	-0.0683992
snoRNA:Psi28S-2648	0	0	0	0	0	0	0	0	0	0	0	0
CG7466	-0.00041631	-0.000510579	9.86611e-05	0.000407549	3.08699e-07	-0.000372375	0.000500389	0.00094065	-0.00129975	-0.000458321	0.000319389	0.000594968
poe	-0.000644803	-0.000163332	-0.000431556	0.00112411	-0.00185095	0.00141261	0.00177759	0.00112448	-0.00127312	-0.000327681	0.000682132	0.00113865
MED20	-0.0005998	-0.00109267	-0.000397824	0.00126153	-0.00036807	0.000909341	0.00065934	-0.000221983	-0.00192524	0.00195771	-0.00210127	0.0013746
Trf	-0.00111209	-0.00150152	-0.00088111	0.00165075	-0.000868339	-8.85822e-06	8.58314e-05	-0.00115668	-0.00111416	0.00131749	-0.00236422	0.00235109
Mcr	-0.00262853	-0.00277156	0.0022964	-0.0032294	0.00290942	-0.000677485	0.00493978	0.00933121	-0.0122432	-0.00589683	0.00449242	0.00116061
Bsg	-0.0075739	0.00467435	-0.00657229	-0.00451153	-0.00451984	-0.00370776	0.0137883	0.00442263	-0.000360491	-0.0109459	0.0120741	-0.0163537
MIP07458	0	0	0	0	0	0	0	0	0	0	0	0
IP17031	0	0	0	0	0	0	0	0	0	0	0	0
CG8683	-0.000707551	-0.000220567	0.00033823	-0.00010635	-0.000594573	0.000527693	0.00133641	0.00144288	-0.000802163	-0.00055477	-3.86565e-05	0.000266815
CG8673	-2.56102e-06	-3.08858e-06	-3.19729e-06	6.46632e-06	-4.05885e-06	-7.26133e-06	2.32425e-06	-8.55217e-06	4.05514e-05	-1.10002e-05	1.94232e-05	1.52224e-07
CG12375	-0.000524941	0.000319636	-0.000300096	0.00101839	-0.00120519	0.00299509	0.00142247	0.000173841	-0.00168663	0.00132487	-0.00158551	0.000148655
CG8668	-0.00100014	0.000112298	-0.000487044	0.0013214	-0.00132751	0.00444313	0.00283273	-0.000136216	-0.00352416	-0.00030617	-0.000767816	-0.00236016
CG8552	-0.00129525	0.000673486	-0.000437166	0.00176682	-0.00247716	-0.000313887	0.0024	0.000414873	0.00607305	-0.00319217	0.00326267	-0.00254554
noncoding_1796	-0.000108955	9.86735e-05	-0.000125406	0.000156271	1.26465e-05	-4.74641e-05	0.000268902	-4.2724e-05	-9.86337e-07	-0.000126799	-0.000372072	0.000609094
CG31606	0	0	0	0	0	0	0	0	0	0	0	0
CG31607	-0.000411455	0.000749807	-0.00063382	0.00122551	0.000578498	-0.000612763	0.000479759	-0.00242053	0.0030606	-0.00166206	0.00465967	-0.00188902
CG31900	-0.000330469	0.000988573	-0.000869613	0.000552735	0.000688134	-0.000289808	3.22629e-05	-0.000548455	0.000741539	0.000444213	0.000976482	-0.000954535
Rbsn-5	-0.000342562	-1.14275e-05	-5.74083e-05	0.000306801	-0.000832922	0.00237753	0.00134687	0.000697079	-0.00144301	0.000637216	-0.000844014	0.00043708
CG8498	-0.0014438	-0.000934468	0.000331474	-0.00441592	0.00123101	0.00559459	0.00496744	0.00194454	0.00180103	-0.000364414	-0.00475015	-0.00377061
CG8486	-0.00134209	-0.0012391	-0.000857956	0.00144608	0.000740823	-0.00540578	-0.000754458	0.00236398	-0.00824175	0.000839876	-0.00139546	-0.000746138
fos28F	-5.1731e-06	2.83092e-05	4.76281e-06	4.69117e-05	0.000103233	4.02735e-05	-2.86462e-05	0.000109885	5.07462e-05	7.46645e-05	1.57578e-05	1.31065e-05
CG34134	-0.000263097	0.000237497	-8.62042e-05	-8.6979e-05	-0.000539855	0.000305977	0.000309548	0.000175093	0.000950872	0.000118045	-0.000168311	-0.000539652
CG8475	-0.000844159	0.000764794	-0.000499959	0.000262688	-0.00288946	0.00452115	0.00294829	0.000899629	2.78011e-05	0.000597557	-0.000568036	-0.000804368
CG8460	-0.00083435	-0.000986244	-0.000998573	0.00232417	-0.00295453	0.00262852	0.0013547	-0.00110881	0.00472592	-0.00223439	0.00388994	-0.00150274
CG8455	-0.000212552	-0.00038765	-0.000206927	0.000616171	-0.00074963	0.00212774	0.000824978	7.04567e-06	-0.000642419	0.000406109	-0.000226049	0.000302675
CG8451	-0.000147034	0.00017354	-3.14852e-05	0.000201044	-0.000637119	0.000800845	0.000899491	0.000106492	-0.000370893	0.000292645	-3.22351e-05	-0.000403628
CG8419	-6.79716e-06	-9.70215e-06	-1.16015e-05	3.91981e-05	-1.38839e-05	-1.89356e-05	9.3806e-06	-2.71382e-05	5.06236e-05	5.4379e-05	-6.16035e-05	3.37717e-05
Su(var)205	-0.00690672	-0.0150596	-0.00987352	0.0195908	0.00433917	-0.0197537	-0.0034305	-0.00578591	-0.0194074	0.0139007	-0.0198897	-0.0113933
Ssb-c31a	-0.0010561	-0.00198903	-0.000972014	0.00105755	0.000383631	0.00278144	0.0019581	0.000816728	-0.00823173	0.00196939	-0.00166778	0.00200327
CG8372	-0.00193087	-0.00173254	0.000357092	0.00180639	-0.0011857	0.00160969	0.00053518	-0.00163613	0.0010769	-0.00118594	0.00243708	-0.000161826
CG8360	-0.000517247	0.000794376	0.000700641	0.000422831	0.000330497	0.000870745	0.000951148	0.000274008	-0.00140168	0.000202947	0.000541796	-0.00041991
CG8353	-0.000607419	0.000536606	-0.000110063	0.00081557	0.00150508	-0.00102206	0.00073621	-0.00169107	-0.00130353	-0.000677441	0.00141551	0.00190806
CG8349	-6.6906e-07	-1.37947e-06	4.90915e-07	1.61864e-06	-2.7779e-06	2.97566e-06	-2.0492e-06	2.07816e-06	9.50111e-07	-4.39444e-06	8.87468e-06	-1.08216e-05
CG8292	-3.51309e-05	-1.29132e-06	7.96981e-05	-0.000119332	5.52506e-05	1.45743e-05	4.50593e-05	6.78834e-05	7.62398e-05	-2.83268e-05	-0.000141445	-8.83343e-05
Snx6	-0.00184076	-0.00121029	0.000348219	0.00066191	-0.00281118	0.00670753	0.00243075	-0.000910858	0.0031539	-0.00405417	0.0062894	-0.000773589
Pvr	-0.00115402	0.000579995	0.0021419	-0.00194901	0.00102218	-0.00113325	0.00269265	0.00283461	-0.00102791	-0.00167112	0.000766172	0.000157597
Spn2	-3.81125e-07	3.95098e-07	-1.36137e-06	-1.00148e-06	-1.06422e-06	-1.45634e-06	2.59894e-06	-5.98015e-07	5.09912e-07	-1.44199e-06	9.89521e-06	3.34836e-06
MB8.chr2L.pasa.893	-1.68373e-07	-5.10119e-07	-2.42185e-07	6.63572e-07	7.25962e-07	-1.3096e-06	-1.6113e-06	1.5356e-06	-6.47452e-06	-3.59382e-06	-1.80494e-07	-1.86212e-05
CG14277	-0.000316732	0.00131109	-0.000803356	-0.000157542	-0.000504956	-0.000421406	0.000377078	-0.000752883	-0.000472364	0.00101902	0.00115822	-0.00137443
CG8086	-0.000672504	0.00252733	-0.00129062	-0.000139199	-0.000280099	-0.00042623	-0.000241392	0.00017509	-0.000258227	0.000119736	-8.22659e-05	0.000140667
mir-2b-1	0	0	0	0	0	0	0	0	0	0	0	0
Btk29A	-0.00350339	-0.00439769	8.4215e-06	-0.000148414	0.000234993	0.000707297	0.0054673	0.0048047	0.000305328	-0.0100155	0.0145803	0.00862742
tRNA:K5:29A	0	0	0	0	0	0	0	0	0	0	0	0
wol	-0.00169417	-0.00152135	-0.000438359	0.00138125	-0.000728633	-0.000154245	0.00147004	0.000155882	0.00030289	-0.00109359	0.002694	-0.00103929
Scgalpha	-0.000299729	0.000761657	0.000208654	-0.000105532	-0.000166914	-0.000441475	0.000750701	0.000161659	2.31829e-05	0.000613875	0.000310659	-0.00078516
CG7840	-0.00211707	-0.00445678	-0.00324906	0.0104036	-0.00983627	0.0182455	0.00668769	-0.00228897	0.0106203	-0.00343781	0.00847903	-0.000216079
CG7830	-0.00211489	-0.0021483	0.00165862	-0.000979757	0.00181922	-0.000461543	0.00495045	0.00530862	-0.00504868	-0.0030235	-0.00282894	-0.00170419
CG7818	-0.000623977	-0.0014608	-0.000905043	0.00210764	-0.000444356	0.000723828	0.000485888	-0.000808926	1.0365e-05	0.00161288	-0.00175554	0.000266786
CG7810	-0.000294585	-0.000415262	-0.000202466	0.000247625	-0.000126989	0.000262186	0.000923308	0.000585642	-0.000649731	-0.000141364	-0.000711617	-0.000330858
CG7806	-0.00047904	-0.000562834	-0.000149818	0.000663553	-0.000816627	0.00140444	0.00116487	0.000612537	-0.00121122	-3.92537e-05	-0.000124147	0.00040497
CG7795	-8.51919e-06	-1.26729e-05	-1.17093e-05	3.91063e-05	-5.82057e-05	0.000129815	6.84582e-05	1.26131e-05	-5.51768e-06	7.76664e-07	2.16687e-05	-9.32107e-06
CG7787	-0.000949021	-0.000544333	3.27427e-05	-6.80809e-05	0.000111992	0.00176487	0.00198268	0.000987659	-0.00366782	6.94514e-05	0.000280516	0.000191811
CG7781	-0.000791848	0.00296049	-0.00124767	-0.000336121	-0.000766034	-0.000985806	0.00147276	-0.000690463	-0.00051454	0.0017941	0.00183106	-0.00304341
CG14275	-0.0024502	0.00630896	-0.00466003	-0.0058595	-0.000596756	9.94071e-05	-0.00267325	0.000863219	-0.00100063	-0.00276849	0.000360479	0.00917264
CG14274	-5.89293e-05	0.000237203	-6.9312e-05	1.92759e-05	-2.08938e-05	-6.67701e-05	0.000134225	-0.000163897	-7.12882e-05	0.000142527	0.000191332	-0.000246987
CG14273	-0.000169963	0.000710148	-0.00042775	-2.99261e-05	-0.000109074	-0.000126559	-6.19777e-06	-0.00012438	-0.00012841	0.000120783	5.8329e-05	-0.000215583
CG7778	-0.000438502	0.00192447	-0.00209052	-0.000488009	-0.000397443	-0.000207802	-0.000639867	-0.000130229	-0.000352475	-0.000640883	-0.000950279	0.000171058
Mur29B	-0.000267486	0.00111527	-0.00124124	-0.000494569	-0.000798858	-0.000504238	0.000326693	-0.000708995	-0.000477998	0.000986178	0.00107134	-0.00137858
CG7627	-0.000732458	-0.000893991	-0.000947365	0.00319351	-0.00572873	0.0141455	0.00596497	0.00210565	-0.00594336	0.00204522	-0.00201543	0.00145609
RpS13	-0.0785636	-0.00618724	-0.0104633	-0.0051823	0.00285048	-0.0327702	0.0332765	0.0249656	-0.0171299	0.0435863	0.035975	-0.0208099
CSN8	-0.00134666	-0.00241873	-0.00129737	0.00226245	-1.99693e-05	-0.00143351	0.00253109	6.23128e-05	0.00269949	-3.50402e-05	-0.000554152	0.0019785
Pp2A-29B	-0.00656249	-0.00356998	-0.00416146	0.0074608	-0.00722323	0.0050388	0.00202592	-0.0042022	0.00971861	-0.0081629	0.0115775	-0.0105422
CG17292	-0.000854189	0.00244572	0.000400068	0.00162267	-0.000627823	0.00292362	0.00315434	-0.00218328	-0.00195223	-0.000296152	-0.000651646	-0.000684859
CG17293	-0.00183185	-0.00268897	-0.000711043	0.00316468	-0.00125322	0.000746581	0.000980033	-0.00086378	0.000531198	0.00131896	-5.54722e-05	0.000912823
CG13390	-0.000301831	8.0041e-05	0.000436466	-0.000247711	-0.000404203	0.00061684	0.000378885	0.000350679	-0.000340986	0.000439761	-0.000573043	0.00078322
CG17294	-0.000122309	7.87107e-06	-4.43282e-05	2.11506e-05	-0.000355757	0.000641391	0.000480997	4.23158e-05	0.000286184	-2.61053e-05	0.000182458	-0.000344191
Aats-ala	-0.00179788	-0.00148631	0.00284797	-0.00134243	-0.00312141	0.0081127	0.00400393	0.00352791	-0.00461425	0.00163217	-0.00303153	0.000875988
CG13392	-0.000344775	-7.41736e-05	3.73308e-07	0.000696918	-0.000751618	0.00124891	0.0010945	0.000229306	-0.000495875	0.000798032	-0.00076344	0.000372244
Rcd4	-0.000752398	-0.00126025	-0.000884293	0.00214578	-0.00131285	0.00114163	0.00119249	-0.000910018	0.00166351	0.00097122	6.65742e-06	0.00180998
CG13393	-0.00398336	-0.00535094	0.00107317	0.00222545	-0.000687059	-0.000750725	0.00445368	0.0010583	0.00306011	0.000690118	-0.00234467	0.00333715
CG13384	-0.00152731	-0.00230486	-0.00130974	0.00278306	0.00139327	-0.00306637	0.00016885	0.000315501	-0.00556126	0.00193237	-0.000744238	-0.00043042
CG13394	-0.000583892	0.00295318	0.00033338	0.00393305	0.00831523	0.00297	-0.00141864	0.00754897	0.00365685	0.00593597	0.00171706	0.000138408
snRNA:U6atac:29B	-4.06931e-06	-1.09741e-05	-5.96914e-06	5.7727e-06	6.64051e-06	-2.52912e-05	2.26253e-05	1.45717e-05	2.00527e-05	-1.09053e-05	3.83648e-05	0.00018162
Acp29AB	0	0	0	0	0	0	0	0	0	0	0	0
lectin-29Ca	-1.33745e-07	-3.80481e-07	-2.32636e-07	1.18572e-07	6.16501e-07	-8.24871e-07	1.21506e-07	-1.68259e-07	-1.8311e-06	6.82916e-07	3.34871e-06	1.15661e-05
Peritrophin-15b	-0.0002098	0.000898256	-0.0016802	-0.000942405	-0.00132088	-0.000533016	-0.000164394	-0.000577585	-0.000533724	0.000448059	0.000613814	-0.00101341
Peritrophin-15a	-0.000380085	0.00160751	-0.00315126	-0.00184272	-0.00273758	-0.000882115	-0.00118687	-0.00123962	-0.00115088	-0.00245448	-0.0021649	0.000718767
CG13385	-2.99337e-07	4.37846e-07	6.57477e-07	1.49375e-06	-1.26108e-06	9.92667e-07	1.4007e-06	-2.03748e-06	1.57482e-06	4.28033e-07	3.94079e-06	-3.4156e-06
CG13386	-2.32289e-05	8.42958e-05	2.26843e-05	2.57835e-05	-1.24367e-05	-1.49582e-05	-9.40951e-06	-3.52963e-06	-6.93954e-06	3.74108e-05	3.82167e-05	1.11117e-05
CG31898	-9.11751e-05	-0.000169307	-0.000178462	0.000351795	-0.000282595	0.000339015	0.000297768	-5.64816e-05	0.000143116	4.36687e-05	0.000114258	0.000211895
fy	-0.000254967	-0.00049614	-0.000167473	0.000199766	5.65069e-05	0.000826948	0.000223543	-2.26174e-06	-0.000916219	0.000137007	-3.53097e-05	-0.000319947
emb	-0.00243821	-0.00469257	-0.00371592	0.00898763	-0.0032723	-0.0022937	0.00234312	-0.00242645	0.00315426	0.00564375	-0.00563856	0.00706446
CG13397	-0.000417731	-0.000674011	0.000335087	-0.000572751	-0.000542663	0.00316394	0.00187449	0.00163271	-0.000433315	-0.000587428	-0.000226137	-0.000126921
CG13398	-0.000228875	-7.12031e-05	-6.54246e-05	0.000228795	-0.000632954	0.00153031	0.000968741	0.000416518	-0.000781822	0.000247505	-0.000171676	0.000173429
Akap200	-0.0155443	-0.0239419	-0.00717122	0.00712956	0.00925268	-0.0193424	0.00667324	0.0176822	-0.0245708	-0.0421764	0.0171836	-0.0179135
CG31894	0	0	0	0	0	0	0	0	0	0	0	0
grk	-0.000252197	-0.000142449	0.000160234	0.000296483	-0.000540726	0.000734227	0.000910924	0.000542858	-4.62611e-05	-0.00041451	-0.000307043	0.000408383
D12	-0.00033187	-0.000664243	-0.000455526	0.00114058	-0.000601908	0.00133243	0.000720008	0.000238134	-0.00183755	0.00107305	-0.0011636	0.000676487
Chrac-14	-0.00258877	-0.00425561	-0.00429889	0.0096432	-0.00606726	0.00145293	0.00153828	-0.00540786	0.012514	0.000948224	-0.000106026	0.0012606
mus201	-0.000150946	-0.000250702	-0.000168538	0.000444002	-0.000381678	0.000891401	0.000628047	0.000275039	-0.000972403	0.000702458	-0.000934862	0.000531948
CG31897	-8.85629e-06	-1.49707e-05	-1.54445e-05	3.3481e-05	-2.2331e-05	3.71754e-05	3.7443e-05	1.28309e-06	-1.61398e-05	4.66947e-05	-2.86488e-05	1.25591e-05
U26	-0.000239094	-0.000251021	-0.000130853	0.000421462	-0.000478277	0.000624881	0.000653702	0.000131625	0.000251462	-1.96377e-05	4.57097e-05	0.000237287
fu12	-0.000490471	0.000747935	-0.000967217	-0.000707378	-0.00230917	0.00215706	0.00182969	0.000376124	-0.000423715	0.000902391	0.000306963	-0.0015775
fu2	-0.000529956	-0.000849526	-0.000696384	0.00166609	-0.00175294	0.00323038	0.00137763	-2.49594e-05	-0.00060128	0.000461194	-1.37292e-05	0.00105032
CG13087	-5.75123e-05	-4.78816e-05	3.09275e-05	-0.000142486	0.000231881	-2.7346e-05	1.25643e-05	5.58189e-05	-0.000316782	-0.000177692	0.000456255	8.6417e-05
CheA29a	-5.80614e-06	-7.58554e-06	1.15857e-06	-1.06918e-05	1.89541e-05	-1.42245e-05	1.00691e-05	1.20134e-05	-5.24465e-05	-3.74314e-05	0.000103974	0.000104278
dachs	-0.00100414	-0.00152683	0.000817373	-0.000606246	0.00247784	-0.00267658	-0.000403518	0.00081107	-0.00476642	0.000940105	-0.00242888	-0.00172887
tRNA:CR31896	0	0	0	0	0	0	0	0	0	0	0	0
tRNA:CR31892	0	0	0	0	0	0	0	0	0	0	0	0
psnoRNA:d-a	0	0	0	0	0	0	0	0	0	0	0	0
CG13088	-0.000160076	-0.000203231	-6.46785e-05	0.000176264	-0.000155896	0.000575438	0.000395893	0.00017273	-0.000714756	0.000611055	-0.000863721	0.000325996
Dh31	-0.000236848	0.00100216	-0.00131982	-0.000482979	-0.000696343	-0.000345488	-0.000144472	-0.00043267	-0.00021333	0.000166734	0.000235289	-0.000681902
Bace	-0.00217448	0.00971309	-0.0126439	-0.00404213	-0.00368625	-0.0020403	-0.00143899	0.000970416	-0.00142244	0.0104473	0.00828727	-0.0101561
CG13096	-0.00471199	-0.00799375	-0.00776583	0.0127527	-0.00241512	-0.0137095	-0.000513903	-0.00648258	0.00322954	0.0128553	-0.0231146	0.0161111
CG13097	-0.0011714	-0.00102882	-0.00187335	0.00143084	-0.00199141	0.000697177	0.000822229	-0.000655533	0.000753353	-0.00295043	0.00228824	0.000519409
CG13089	-0.000973635	-0.0016655	-0.000785679	0.00178653	-0.000509829	0.00120898	0.00196229	0.000263412	-0.000313278	-0.000567222	0.000580904	5.39982e-06
mRpL51	-0.00225238	-0.00102795	0.00051911	-9.39851e-05	0.000450135	0.000714527	0.000497261	-0.0013187	0.00318606	0.00404421	-0.00553009	0.00134688
CG13090	-0.000702325	-0.000881495	-0.000449156	0.00180441	-0.00111928	0.00120157	0.000702719	-0.000219296	-0.000623082	0.000668144	-0.000411953	0.00026366
CG13091	-1.15348e-05	-3.01027e-05	-2.05986e-05	4.85647e-05	1.90078e-06	-3.92646e-05	-7.88723e-06	-9.69151e-06	-3.75358e-05	7.26801e-05	-9.12441e-05	8.54704e-05
Acer	-0.00257659	-0.00256675	0.00362397	0.000591224	-0.00321216	-0.00522702	0.00320077	0.00986421	0.00460727	0.00242908	-0.00895605	-0.0035165
CG34441	-0.00171407	-0.00152658	-0.00103219	0.0038407	-0.00291607	0.00181559	0.000534679	-0.00103279	0.00469029	-0.00419655	0.00419721	-0.00273199
lmg	0	0	0	0	0	0	0	0	0	0	0	0
CG17834	-0.000610945	0.000725072	-0.00060361	-0.00166007	-0.00108187	0.000799343	0.00135295	0.000267503	0.000146581	-0.000152503	0.000189837	-6.79951e-05
tRNA:CR31604	0	0	0	0	0	0	0	0	0	0	0	0
tRNA:CR31603	0	0	0	0	0	0	0	0	0	0	0	0
Sema-1a	-0.000646054	-0.00041725	0.000884285	-0.000828791	0.000228233	-0.000600683	0.00185029	0.00288041	-0.00148377	-0.00289118	0.00160605	0.000751766
tRNA:CR31895	0	0	0	0	0	0	0	0	0	0	0	0
tRNA:CR31602	0	0	0	0	0	0	0	0	0	0	0	0
Glt	-0.00597339	0.023234	0.00134284	0.00785034	0.00577703	-0.0015753	0.00213638	0.00100547	-0.000229166	0.000958676	-0.00350673	0.00063188
CG9287	-1.74926e-06	1.65629e-07	-1.4829e-06	-2.83964e-06	-3.93077e-06	-1.04299e-06	3.86139e-06	5.81391e-06	2.357e-06	1.37163e-05	3.29497e-05	5.08602e-06
tRNA:CR31889	0	0	0	0	0	0	0	0	0	0	0	0
CG9289	-1.4149e-05	1.56553e-05	7.40405e-05	7.1851e-06	-5.85372e-05	-3.5751e-05	-2.36058e-05	1.48887e-05	4.76936e-06	1.40352e-05	2.41352e-05	1.16709e-06
tRNA:CR31890	0	0	0	0	0	0	0	0	0	0	0	0
tRNA:CR31888	0	0	0	0	0	0	0	0	0	0	0	0
PrBP	-0.00146561	-0.000418417	0.000537457	0.00179393	-0.000623369	-0.00156998	0.00154421	-0.000799861	0.00242132	0.00114202	-0.00199074	0.00207693
Trs23	-0.0005496	-0.000343081	-2.44352e-05	0.000183562	-0.000110474	0.000954063	0.00119629	0.000409628	-0.000900276	0.000959134	-0.000924625	0.00108457
Hnf4	-0.000602346	0.000540189	-0.000281895	-0.000558426	-0.00225253	0.00393192	0.00186898	0.00129401	-0.00108688	-0.000193529	-0.00304653	-0.000434182
noncoding_1968	0	0	0	0	0	0	0	0	0	0	0	0
chr2L_8703792_8704176.0	-5.72043e-07	3.13044e-06	5.26673e-07	5.18752e-06	1.14156e-05	4.45345e-06	-3.16771e-06	1.21511e-05	5.61153e-06	8.25643e-06	1.7425e-06	1.44932e-06
chr2L_8704557_8704841.0	0	0	0	0	0	0	0	0	0	0	0	0
chr2L_8705131_8705378.0	0	0	0	0	0	0	0	0	0	0	0	0
CG9314	0	0	0	0	0	0	0	0	0	0	0	0
raw	-0.000977747	0.000933283	-0.000816445	-0.000188736	-0.000497805	0.00051155	0.000635715	0.0031046	-0.00270601	0.00208545	-0.000710364	-0.00202078
CG12438	-3.58828e-07	6.23646e-07	-1.67797e-08	9.60541e-07	2.46296e-06	-4.40736e-07	7.0005e-07	6.71272e-07	-3.69604e-06	1.65386e-07	8.2404e-06	-1.46458e-06
CG9463	-2.77847e-06	1.04473e-05	-1.70063e-05	-1.08822e-05	-1.71227e-05	-6.2391e-06	-2.72759e-06	-7.44e-06	-6.68278e-06	-5.10428e-06	-6.54204e-06	7.68184e-07
CG9465	-1.17343e-06	3.82298e-06	-2.77022e-06	-7.40176e-07	-4.79251e-07	-2.27109e-07	-3.44084e-06	1.43152e-06	-1.04314e-07	-8.00519e-06	-6.49372e-06	2.46709e-06
CG9466	-0.000257371	0.00112081	-0.00129653	-0.000403701	-0.000521809	-0.000192109	-0.000506436	-0.000306675	-0.000341412	-0.00101269	-0.00110634	0.000526895
CG9468	-0.000690024	0.00291569	-0.00575667	-0.0034605	-0.00509429	-0.00167733	-0.00183525	-0.00237671	-0.00202837	-0.00356665	-0.00313285	0.000617075
chr2L_8781795_8782511.0	-1.63364e-07	2.80227e-08	-7.04261e-07	-6.80598e-07	8.05186e-08	-5.96746e-07	8.51807e-07	-2.41087e-07	-2.08909e-06	1.50101e-06	1.02181e-05	6.72969e-06
chr2L_8809498_8810978.0	-1.40501e-05	1.46594e-05	1.49094e-05	8.96479e-05	8.52905e-05	-5.17265e-05	3.08687e-05	-1.99422e-05	-9.56943e-06	0.000170106	-0.000214818	0.000145463
SoxN	-0.00142382	-0.002057	-0.000548429	0.00365159	0.000959414	-0.00636751	-0.00127006	0.000103095	0.00236764	0.00225045	-0.00376176	6.52964e-06
CG32986	-1.06696e-06	-2.58025e-06	-1.74462e-06	3.20212e-06	6.43942e-07	-7.08466e-06	-2.94361e-06	-3.69297e-06	-5.98485e-07	1.70495e-05	-1.37381e-05	1.88224e-06
CG32987	-5.71685e-07	-1.52568e-06	-6.211e-07	2.69114e-06	-7.81916e-07	-2.14521e-06	-1.47874e-06	-9.68847e-07	-1.5822e-06	1.04436e-05	-1.34988e-05	-3.07411e-07
CG32988	-6.41181e-07	-1.96602e-06	-1.60021e-06	3.53793e-06	4.92022e-07	-4.84085e-06	-1.37217e-06	-4.41607e-06	6.1003e-06	1.076e-05	-1.45881e-05	3.26635e-06
CG32983	-1.06986e-06	-2.52904e-06	-2.47424e-06	8.72691e-06	4.10804e-07	-9.23915e-06	-2.83199e-07	-7.33595e-06	1.3396e-05	1.51133e-05	-2.05819e-05	1.18053e-05
CG9483	-2.45159e-06	-5.98451e-06	-4.43562e-06	1.04932e-05	3.03915e-06	-1.74028e-05	-1.68038e-06	-8.95308e-06	5.83184e-06	2.86848e-05	-1.76836e-05	4.83858e-05
MIP22580	-4.86583e-07	1.86786e-07	2.71969e-07	5.75946e-07	1.01816e-06	-2.1041e-06	2.68744e-06	-5.57282e-06	-1.08139e-06	1.02637e-05	-7.58228e-06	3.15332e-06
chr2L_8887436_8888049.0	-5.45272e-07	-8.00302e-07	1.08509e-06	9.19157e-07	-1.78895e-06	-3.72846e-06	-3.22168e-06	1.96697e-06	-5.15147e-06	8.78276e-06	-6.20812e-07	1.11882e-05
DMG4-MB6.chr2L.16.012	-2.07736e-06	6.88241e-06	-1.2169e-05	-6.7282e-06	-5.5372e-06	-6.93998e-06	1.2363e-05	4.9043e-07	-4.77783e-06	3.49638e-05	4.75866e-05	-1.70068e-05
CG34398	-0.000500136	0.00148436	0.000478474	-7.66678e-05	-0.00034273	-0.000498286	0.000790676	0.000423769	0.000101442	-0.000385264	-0.000522581	-0.000202156
Tsp29Fa	-0.00119435	0.00477936	-0.00164125	0.000178205	-0.000999901	-0.00129369	0.00127844	-0.00226662	-0.00136631	0.0017698	0.00207418	-0.00300006
Tsp29Fb	-0.00343055	0.0142275	-0.00901261	-0.00126061	-0.00360518	-0.00281492	-0.00101124	-0.0029798	-0.00303666	0.00155905	0.000287012	-0.00352563
CG9515	-0.00016146	2.23985e-05	-5.6237e-05	-0.000239695	-6.0443e-05	6.67884e-05	0.000285141	-0.000193897	0.000134911	-0.000665647	-0.000171927	0.00131938
CG9510	-0.00047535	0.00196019	-0.00251063	-0.000612183	-0.000791963	-0.000299179	0.000356735	0.000210986	-0.000962172	0.00384817	0.00345132	-0.00496861
C1GalTA	-0.00113629	-0.00113383	-4.64865e-06	-2.17917e-05	0.00120359	0.00260246	0.00093811	0.00170966	-0.0097247	-0.00225644	0.00536983	-0.000330426
chr2L_8947281_8948053.0	-1.00611e-05	-1.62734e-05	2.06897e-05	-8.15456e-05	-8.64625e-06	-5.64751e-05	0.000312271	0.000368812	0.000184251	-0.000278206	-0.000258753	-6.56846e-05
CG31886	-0.000702715	-0.000462343	0.000245438	-0.000208173	0.000374428	-0.00043008	0.00254613	0.00209194	-0.00321452	-0.000804302	0.000992333	0.000163628
CG9525	-4.793e-07	-5.5068e-07	-8.89657e-08	4.16428e-07	1.73427e-06	-2.09337e-06	5.1863e-07	1.12168e-06	-4.16895e-06	2.98533e-06	3.7297e-06	1.35058e-05
CG32985	-2.20658e-06	-3.60302e-06	-1.10766e-06	-4.09024e-06	6.64806e-06	-6.29031e-06	6.02116e-06	2.54788e-07	-1.10992e-05	-5.64409e-06	3.06106e-05	5.32318e-05
CG32984	-5.75879e-06	-1.79936e-06	1.61896e-05	-9.63214e-06	1.29187e-05	-6.59039e-06	1.5679e-05	-1.09189e-05	-3.9404e-05	-3.57353e-05	3.92474e-05	9.35358e-06
CG18088	-0.000368414	-0.000754754	-0.000183779	-0.000946394	0.00149392	-0.000857893	8.13227e-05	0.00147087	-0.00461631	-0.00352812	0.00691228	0.00336431
CG9541	-4.39519e-05	5.57149e-05	3.84703e-07	7.58808e-05	0.000162587	-6.22562e-05	-7.38201e-06	0.000122259	-0.000137208	-2.35947e-05	4.37449e-05	-9.64477e-05
CG13101	-0.00056595	0.00095938	-0.000153214	0.00122078	0.000324978	0.00256531	0.00271843	-0.000127878	-6.74826e-05	0.00163182	0.00166845	-0.000797919
CG18662	0	0	0	0	0	0	0	0	0	0	0	0
rost	-0.000972777	0.00182979	-0.00396254	-0.00108848	-0.0045823	0.00291118	0.00360975	-0.000722364	-0.00136493	0.00487965	0.00536172	-0.00464588
CG9555	-0.0004252	0.00174587	-0.00301727	-0.00154199	-0.00227695	-0.00114427	0.000174222	-0.00130314	-0.000942052	0.00203228	0.00176718	-0.00252196
CG17906	-2.7383e-05	7.44519e-05	-0.000128902	-3.68681e-05	-7.07344e-05	-8.44675e-05	2.63559e-05	-7.33764e-05	-2.87534e-05	0.000108439	-5.81553e-06	-7.92761e-05
alien	-0.00151344	-0.0016649	-0.00197437	0.0029117	-0.00263364	0.000243944	0.00226563	-0.00180499	0.00540461	-0.000449852	0.000873727	0.0015966
CG18661	-0.000186906	-0.000231275	-7.81589e-05	0.000237092	-0.000163151	0.000986307	0.000400822	0.00011976	-0.000430209	-5.75988e-05	0.000296259	-0.000123603
Try29F	-0.00110332	0.0049041	-0.00107345	0.00381809	0.00803874	0.00235839	-0.0010986	0.00596195	0.00246761	0.0048054	0.000852082	-8.22074e-06
CG9568	-0.00141882	0.00487569	0.00313148	0.00164429	-0.00130488	-0.00221335	0.00448629	-0.00492344	-0.00197003	-0.000414001	0.00159112	-0.00298344
CG13102	-0.000326484	0.00111152	0.000212517	0.000429506	0.000126443	-0.000471742	0.000982948	-0.00162848	-0.000671613	-0.000189407	0.000253961	-0.000384273
CG9573	-9.94816e-06	-2.72566e-05	-3.39887e-05	0.000115028	-0.000175138	0.00047774	0.000176108	4.87073e-05	-0.000217182	0.000101011	-0.000102857	7.4319e-05
CG9582	-6.72537e-08	-1.32844e-07	1.58317e-07	-7.92566e-07	5.69819e-07	7.13108e-07	-4.57681e-07	-1.05296e-06	6.00584e-07	1.08689e-06	-1.16038e-06	-1.45407e-06
chr2L_9031553_9031838.0	0	0	0	0	0	0	0	0	0	0	0	0
CG31708	-7.41014e-05	0.000268016	-1.16722e-06	7.89224e-06	-0.00010076	-0.00010132	0.000125912	-5.18486e-05	-4.52076e-05	0.000260839	0.000261937	-0.000284147
CG12439	0	0	0	0	0	0	0	0	0	0	0	0
Toll-4	-8.87161e-07	1.62888e-06	-1.97779e-06	8.252e-07	1.46648e-06	-1.68136e-06	-8.46563e-07	1.00738e-06	-8.94651e-07	2.95202e-06	5.69232e-07	6.49849e-07
CG31609	0	0	0	0	0	0	0	0	0	0	0	0
Or30a	-1.18809e-06	4.14698e-06	-2.9777e-06	-3.29511e-06	-6.07293e-06	-5.47211e-06	1.23639e-05	-3.74686e-06	-1.94649e-06	2.24561e-05	2.62516e-05	-2.76635e-05
chr2L_9121574_9121945.0	0	0	0	0	0	0	0	0	0	0	0	0
CG32982	-0.00118282	-0.000373519	-0.000728597	0.00337429	0.00169375	-0.00481647	0.000214514	-0.000940965	0.00325363	0.00927008	-0.0104649	0.00980982
CG13108	-0.000103024	0.000341138	3.31327e-05	1.61574e-05	8.37721e-06	-6.79123e-05	0.000164847	-5.45395e-06	2.64927e-05	-7.98104e-05	-0.000155474	-7.37126e-05
CG9586	-0.00122583	-0.00127539	-0.00127595	0.00233485	-0.00132292	0.00132289	0.00185829	-0.000611275	0.00207702	-0.00239046	0.00261919	0.000601174
tai	-0.000953445	0.000779184	0.00121525	4.29503e-05	0.000199838	-0.000772605	-0.000922385	0.00188051	-0.00351431	-0.000856857	0.00135687	-0.000308338
tRNA:CR31885	0	0	0	0	0	0	0	0	0	0	0	0
aust	-3.19976e-06	6.73161e-06	-1.07564e-05	-2.36072e-06	-7.67874e-06	-7.60287e-06	6.55802e-06	6.49063e-06	1.27887e-06	1.74477e-05	2.10041e-05	-5.97624e-05
borr	-0.00507665	-0.00906965	-0.0106912	0.0187293	-0.00824994	-0.00201287	-0.00364172	-0.0105801	0.00521481	-0.000476662	-0.00910535	-0.00297248
Ggamma30A	-0.00127311	0.00455149	-0.000385128	-1.63805e-06	-0.000573693	-0.00115976	0.00217173	0.000252544	0.000122388	0.00343819	0.00252874	-0.00440438
lectin-30A	0	0	0	0	0	0	0	0	0	0	0	0
noncoding_2044	0	0	0	0	0	0	0	0	0	0	0	0
chr2L_9327018_9327652.0	-1.74545e-07	1.6226e-07	1.93598e-06	-1.39743e-07	-3.0974e-06	-6.34327e-07	-3.4504e-06	2.90328e-06	2.48043e-07	3.74296e-06	2.22093e-06	1.81113e-06
CG17005	-5.14405e-07	1.29874e-06	-1.28928e-06	-1.11563e-06	-1.84517e-06	-7.86644e-08	1.59832e-06	3.17087e-06	-1.36739e-07	5.34681e-08	2.108e-06	1.85537e-06
Cks30A	-0.000997453	-0.00253225	-0.00221024	0.00512087	-0.00133271	0.00111012	0.00122662	3.90045e-05	-0.00778919	0.00572295	-0.00744574	0.00225603
Eaat1	-0.000619123	0.00269151	-0.0018048	0.000267554	0.000841085	-0.000128044	0.00045338	-7.17704e-06	-0.000146366	0.00230574	0.00191689	-0.00226283
CG3748	-1.66915e-07	4.16924e-07	1.73614e-06	4.60396e-07	-1.27448e-06	-7.81627e-07	6.77955e-07	-2.26038e-06	-1.01197e-06	-7.04925e-07	2.49865e-07	1.46275e-07
chr2L_9349524_9350014.0	0	0	0	0	0	0	0	0	0	0	0	0
CG13110	0	0	0	0	0	0	0	0	0	0	0	0
MIP22681	-1.59646e-07	7.25258e-07	8.76055e-07	1.14675e-06	1.5457e-06	1.67777e-07	1.31235e-06	-1.22822e-06	-1.68137e-07	-7.3715e-07	-3.06987e-07	-2.94906e-07
CG34181	-5.91831e-08	3.23873e-07	5.44891e-08	5.36696e-07	1.18104e-06	4.6075e-07	-3.27728e-07	1.25714e-06	5.80565e-07	8.54203e-07	1.80277e-07	1.49945e-07
CG34366	-4.35232e-05	0.000184172	-0.000147126	-1.98871e-05	-2.70979e-05	-2.50883e-05	-3.7659e-05	-1.13745e-05	-2.34848e-05	1.30973e-05	-9.62239e-06	-3.54583e-05
Aldh	-0.00497359	0.0185461	-0.019039	-0.000499241	-0.0115539	0.0109376	0.0106654	-0.00255428	-0.0114548	0.0293879	0.0216878	-0.0254454
CG4438	-3.43553e-06	-7.79337e-06	-9.51818e-06	2.34702e-05	-3.74778e-06	-2.65055e-05	-3.92751e-06	-1.49866e-05	2.27968e-05	5.90659e-05	-8.27848e-05	6.67025e-05
chr2L_9405836_9406263.0	-1.90753e-05	8.22225e-05	-8.66249e-05	-2.80244e-05	-3.69854e-05	-2.37997e-05	2.53634e-06	1.00634e-06	-1.4775e-05	0.000117911	0.000105258	-0.000110901
chr2L_9414787_9415259.0	-2.87643e-05	0.000121608	-0.000104801	-1.63332e-05	1.28722e-05	-4.53235e-06	-1.25055e-05	8.23738e-06	-2.76265e-06	0.000109137	5.93554e-05	-8.05722e-05
CG3759	-0.000257163	0.00106838	-0.000572304	0.000128331	7.2858e-05	-0.000182099	0.000277993	-0.000251525	-1.29489e-06	0.00101758	0.00113581	-0.00119535
Fbp2	-6.70676e-06	-1.33651e-05	-6.22952e-06	-7.80845e-06	2.23621e-05	-1.94724e-05	2.7976e-05	3.144e-05	-6.38155e-05	-9.42513e-05	0.000253435	0.000272862
DMG6-MB6.chr2L.17.031	-1.3675e-07	-4.31795e-07	-4.63025e-07	1.24479e-06	-3.40777e-07	-9.17901e-07	-4.18486e-07	-1.36255e-06	4.41266e-06	-9.32576e-08	4.59405e-07	-2.86811e-07
FucTB	-0.000196266	-0.000309646	-0.000178514	0.000473889	-0.000254276	0.000106173	0.000332447	-0.000127682	0.000504994	0.000287447	-4.12609e-05	0.000408781
scat	-0.000517729	-0.000441236	5.98728e-05	0.000595072	-0.000980376	0.00241265	0.00150019	0.000719541	-0.00177559	0.000674846	-0.00115071	0.000257364
CG3769	-6.81839e-05	-4.12615e-05	0.000142559	-0.000301509	0.000140942	6.5547e-05	0.000161917	0.000168804	0.000173925	-0.000110002	-2.67197e-05	-3.59686e-05
CG34182	-4.88427e-06	-3.58474e-06	1.07798e-05	-1.58255e-05	1.25772e-05	3.41859e-06	1.98889e-05	-1.73527e-05	2.86253e-05	-2.36131e-05	-6.00544e-06	-8.56299e-05
numb	-0.00198474	-0.00201067	-0.000882943	0.000112095	0.000859442	0.00289621	0.00235729	0.00231561	8.18906e-05	-0.00353171	-0.000999783	-0.00970451
CG33723	0	0	0	0	0	0	0	0	0	0	0	0
Gdi	-0.0046213	-0.0024905	0.00365267	-0.00348105	-0.00331291	0.0181287	0.0082184	0.0090083	-0.0147832	0.00608337	-0.0100892	-0.00504893
CG33298	-0.000725501	-0.000156212	-0.000226049	0.00145849	-0.000738095	0.00184336	0.0019529	0.000936418	-2.12994e-05	-0.000220242	9.82527e-05	0.000625853
Oatp30B	-0.0014381	-0.000435138	0.000503147	-0.000690847	-0.00112875	0.000430022	0.00167171	0.00221545	0.000395132	-0.00386546	0.0066254	0.000189362
CG31883	0	0	0	0	0	0	0	0	0	0	0	0
CG17855	-8.2945e-05	0.000344025	-0.000208775	-2.6949e-05	-8.61049e-05	-0.000119835	0.000190596	-0.000247859	-0.000130752	0.000271287	0.000347712	-0.000461855
Cpr30B	-3.86067e-06	1.18689e-05	-3.9263e-06	6.12292e-06	2.3392e-05	2.17165e-06	7.91269e-06	2.50913e-05	2.24111e-06	1.8043e-05	3.36362e-05	2.20196e-05
CG13113	-1.35287e-07	5.67035e-07	-1.07861e-06	-5.99251e-07	-1.03066e-06	4.53453e-08	-2.03981e-06	-4.77843e-07	-4.46814e-07	-6.51101e-06	-6.61791e-06	5.30198e-06
CG13114	-4.35977e-07	1.3806e-06	1.94973e-06	8.40007e-07	-1.39735e-06	-2.21317e-07	-3.18694e-06	2.90717e-06	4.32791e-07	2.94977e-06	1.13242e-06	2.37843e-06
jp	-0.000722886	0.00225785	0.00100806	-0.000105747	-0.00180681	-0.00106001	0.000363756	0.000713401	1.83125e-05	0.00102503	0.00043235	-0.000739875
chr2L_9567954_9568660.0	-8.83081e-06	4.38361e-06	-1.52616e-05	-7.78299e-06	-2.68913e-06	-1.38819e-05	-1.45988e-05	-9.16248e-06	3.53946e-05	-1.60628e-05	5.92498e-06	7.99283e-05
CG3838	-0.000892141	8.18104e-05	-0.00121207	0.00131271	-0.00141242	0.000708256	0.000674458	-6.87998e-05	-0.000384817	0.000878776	-0.00156964	-0.000692448
CG4389	-0.00212248	-0.00121971	-0.000954573	0.00774528	-0.00861073	0.0155286	0.00616385	0.00015343	0.006602	-0.000214403	0.0027371	-0.0036547
CG31709	-8.52802e-07	-7.64841e-07	1.72883e-06	-3.83185e-06	1.03212e-06	-1.61874e-06	7.67768e-06	2.30373e-06	1.79512e-06	-7.91229e-07	-1.35732e-06	1.08011e-05
gcm	-0.000676909	-0.00152022	3.48384e-05	-0.00124992	0.00233126	-0.00178567	0.000355702	0.00181635	-0.00416177	-0.00120652	0.000979193	0.00198619
MIP22482	-5.27607e-07	-1.52183e-06	-6.99203e-07	6.99754e-07	2.03376e-06	-3.13422e-06	-1.52526e-06	-2.42149e-06	-4.29963e-06	1.20539e-05	-1.83411e-05	-2.80067e-06
chr2L_9585462_9585810.0	-3.64747e-06	-9.68885e-06	-3.27386e-06	-5.67548e-06	1.90793e-05	-1.16383e-05	2.50721e-07	-6.07624e-06	-4.00913e-05	7.99532e-06	7.62993e-05	0.000220573
CG3841	-2.96212e-05	7.60976e-05	-0.000115712	-9.23008e-05	-5.25279e-05	-4.39904e-05	1.27797e-05	3.35113e-06	-5.87309e-05	-3.91644e-05	2.62462e-05	1.47952e-05
CG4382	-8.03551e-06	-1.37372e-06	3.08379e-05	-2.4812e-05	-1.57651e-05	-1.99183e-05	4.49091e-05	9.86478e-05	3.26783e-05	-2.46054e-05	-4.29315e-05	-2.02326e-06
gcm2	-0.000126921	-0.000193152	0.000214317	-0.000499046	0.000280655	-9.2261e-05	0.000178476	0.000518151	-0.000161312	-0.000116972	0.000132253	0.000775058
Trx-2	-0.00794567	0.0116178	0.00420401	-0.00391894	-0.00372773	0.0203001	0.0165945	-0.00415355	-0.0223004	-0.00783865	-0.000537272	0.000491952
GlcAT-S	-0.000314925	3.79278e-05	5.99841e-05	0.000742655	-0.00136008	0.00217362	0.00109832	0.00036543	-0.000766241	0.000407658	3.51654e-05	0.000427777
CG31882	-2.74398e-06	2.92335e-06	4.96972e-06	-4.49948e-06	1.8824e-05	7.85449e-06	2.08133e-06	1.45763e-05	8.44258e-06	1.5133e-05	1.58353e-05	4.55076e-06
CG15828	-0.000806482	0.00043028	0.000960467	-0.0018197	-0.000693556	-0.00191017	0.00263033	0.00458904	-0.00138434	-0.00314455	0.00159045	0.000115476
CG33299	-9.68501e-06	2.12576e-05	5.73515e-05	3.15635e-05	-6.15253e-06	-3.14952e-05	4.70338e-05	-9.7876e-05	-5.18415e-05	-1.63598e-05	4.93409e-06	-1.39037e-05
chr2L_9669578_9671075.0	-3.10083e-05	4.25268e-05	9.54661e-05	-4.85491e-05	8.30207e-05	4.65063e-06	0.000182781	3.93193e-05	7.51286e-05	-8.32202e-05	-0.000171606	-0.00020929
Pka-C1	-0.00216641	0.00152443	-0.00124312	0.00282516	-0.00394646	0.000642634	0.00145228	-0.000309856	0.00242645	-0.00222618	0.00329358	0.000258191
hoip	-0.00743482	-0.00456537	6.2465e-05	-0.0126379	-0.00214383	0.0167703	0.00662558	0.011104	-0.0346622	-0.0076108	-0.00869609	-0.000518525
pelo	-0.000919991	-0.000740419	3.79375e-05	0.000398894	-0.00131592	0.00421387	0.00226933	0.000728502	-0.00288424	0.000740522	-0.00065951	0.000975364
CG31710	-0.000528223	0.000248218	0.00128525	-0.000226921	0.00013428	-0.00134249	0.00179533	-1.69445e-05	-0.000913732	-0.00060026	-0.000484083	0.000316646
CG4364	-0.00798141	-0.00513877	-0.00583903	0.000495742	0.000934277	-0.00591097	5.61563e-05	4.43668e-06	-0.0100916	-0.00275981	0.00583341	0.0151877
Nckx30C	-0.000484847	0.00200327	-0.00122551	-7.79526e-05	-0.000321097	-0.000419012	0.000154588	-0.0005018	-0.000385595	0.000418798	0.000283303	-0.000803355
chr2L_9721046_9721343.0	-1.56606e-05	4.66622e-05	1.15858e-05	-1.82146e-05	-0.000107791	-3.35674e-05	-6.44585e-05	-0.000109906	-4.31312e-05	-0.000412979	-0.000381293	0.000291486
chr2L_9725750_9726266.0	-7.39648e-07	-1.77591e-06	-2.44844e-07	-9.44223e-07	4.84088e-07	-2.7914e-06	6.54305e-06	4.32834e-06	1.3865e-05	-8.70217e-07	-1.35901e-05	-5.93195e-07
CG13116	-6.04409e-05	0.000164907	0.000456022	0.000201772	-2.35628e-05	-0.000107178	0.000279522	-0.000413167	-0.000122774	-0.000192315	8.14095e-06	-3.99272e-06
CG13117	-4.84463e-05	0.00019762	-0.000250293	-7.51212e-05	-2.07873e-05	-1.11488e-05	-0.000102563	0.000163948	1.75093e-05	0.000273849	0.000183065	-0.000219778
chr2L_9737707_9737923.0	-2.95978e-07	-5.84636e-07	6.96739e-07	-3.48801e-06	2.50772e-06	3.13833e-06	-2.01421e-06	-4.63399e-06	2.64312e-06	4.78332e-06	-5.10673e-06	-6.39922e-06
Cyp4e3	-2.46483e-06	5.83659e-06	-2.8323e-06	-9.78486e-06	-1.24285e-05	-7.27003e-06	1.31552e-05	4.85756e-06	3.34105e-06	2.22742e-05	1.6292e-05	-2.95143e-05
zf30C	-0.00299798	-0.00404173	-0.0019721	0.00325686	-0.0016941	0.00190117	0.000510893	-0.000572028	-0.00316749	-0.00454815	0.00581289	0.000900249
Taf11	-0.00108961	-0.00148609	-0.00045206	0.000297578	8.21753e-06	0.00156623	0.000271016	2.83335e-05	-0.000981236	-0.00217373	0.00324114	-0.00203927
und	-0.00472069	-0.00306733	-0.000167827	0.000197301	-0.00345415	0.010364	0.00400448	0.0059502	-0.0172239	0.00222144	-0.00100201	0.000478649
CG13120	-4.03908e-06	6.90785e-06	-4.31264e-06	-5.86796e-06	-1.02871e-05	-1.04645e-05	9.54135e-06	6.48798e-06	-3.90539e-06	1.31466e-05	1.51009e-05	3.11569e-05
CG4017	-8.39615e-06	3.33668e-06	1.24077e-05	2.02655e-06	2.82151e-05	-9.7536e-06	-1.35225e-06	1.65411e-05	-1.77914e-05	3.9196e-05	-1.42197e-05	3.48313e-05
CG17633	-0.00174675	0.00752578	-0.00828008	-0.00276302	-0.00403193	-0.00162441	-0.00294058	-0.00201951	-0.00228366	-0.00405782	-0.00477082	0.00140957
CG13121	-2.60874e-05	0.000107901	-0.000198273	-0.000114848	-0.000169751	-4.21288e-05	-0.00013035	-8.91709e-05	-7.75996e-05	-0.000378244	-0.000372563	0.000216516
ppk16	-3.29262e-06	8.44693e-06	-6.44573e-06	2.57394e-06	3.39436e-06	-7.41754e-06	4.71208e-06	-2.70372e-06	-6.88909e-06	6.68784e-06	-2.2928e-05	-1.74704e-05
ppk11	-7.5337e-07	2.61821e-06	-2.36834e-06	-8.55619e-07	-1.46945e-06	1.04238e-07	3.29367e-06	2.69063e-06	2.2801e-07	3.84687e-06	3.03791e-06	-5.18073e-06
IP3K1	-0.000533842	0.00101909	0.000293082	0.000467575	-0.000877154	0.00239195	-0.00053829	0.00333935	-0.000107678	0.00202996	-1.05748e-05	0.000631301
CG18854	-0.00218884	0.000675302	0.00305678	-0.00727673	0.00141685	0.00089561	0.00744366	0.00485566	0.00125226	-0.00307501	-0.00162251	-0.00333603
CG4036	-0.000431253	-0.000435445	-6.25972e-05	-0.000754602	0.000770048	-0.000549007	-0.00014389	0.000334628	-0.00135379	-0.00037292	0.000321559	0.000376431
CG13123	-0.000333519	-0.000528966	3.885e-05	-0.000103453	0.000587019	-2.00055e-05	-6.58646e-05	-5.93007e-06	-0.00091967	0.000298419	-0.000438881	-0.000608687
nAcRalpha-30D	-0.000151366	0.000649852	-0.000582054	-0.000121604	-0.000129301	-0.000143283	0.000113967	-0.000197308	-0.000147687	0.000387946	0.00038558	-0.000581525
noncoding_2163	-4.74983e-05	0.000208934	-0.000141797	2.43379e-05	9.32855e-05	1.60784e-05	-2.04703e-05	6.17306e-05	1.74791e-05	1.40054e-05	-6.14335e-05	-3.28157e-05
FKBP59	-0.00141808	-0.000976466	7.3103e-05	0.000134344	-0.00396105	0.0138179	0.00621712	0.00128702	-0.00466507	0.00302678	-0.0041424	0.000337292
CG34183	-0.000223655	-0.000368474	-0.000313661	0.000489395	-0.000355239	0.000511214	0.000693563	-3.89767e-06	3.82749e-05	0.000312007	-0.000282344	0.000663654
CG4537	-0.000424091	-0.000743041	-0.000195208	0.000237733	0.000277153	-0.000273267	0.000319701	7.45011e-05	-0.000304939	0.000665886	-0.00106696	0.000187629
CG5924	-0.000347879	-0.000440856	9.85695e-05	7.46154e-05	-0.000406728	0.0014675	0.00100306	0.000644258	-0.00158826	0.000273138	-0.000537252	0.000319184
Uhg2	-0.00243283	-0.000901755	-0.00106067	-0.00890731	0.00336342	-0.000906312	0.00289513	0.00182499	-0.00107443	-0.00333164	-0.00327651	-0.00332484
snoRNA:U14:30Eb	0	0	0	0	0	0	0	0	0	0	0	0
snoRNA:U14:30Ea	0	0	0	0	0	0	0	0	0	0	0	0
snoRNA:Me18S-G1620	0	0	0	0	0	0	0	0	0	0	0	0
snoRNA:Me18S-A1576	0	0	0	0	0	0	0	0	0	0	0	0
Bka	-0.0010889	-0.00071786	-0.000900561	0.000375301	-0.000850908	0.00128763	0.000672861	-0.000864724	-4.83462e-05	-0.000424649	0.000106516	0.00154993
sop	-0.10733	-0.0452528	0.0313822	0.0321884	-0.020822	0.0214392	-0.116276	-0.0317114	-0.000685491	0.0365582	-0.0465858	-0.0145213
Muc30E	-0.000127193	-0.000248602	0.000153799	-0.000815641	0.000416498	-0.000128589	0.00135792	0.00161173	0.0003349	-0.00169219	0.000309512	0.00129101
CG13124	-0.000684875	0.00161811	7.11665e-05	-0.00122352	-0.000725674	-0.00080113	0.00215161	0.00134221	0.00114184	0.000551625	-0.000804741	-0.0027371
CG5899	-0.00078829	-0.00127998	-0.00066906	0.00170505	-0.00107241	0.00332937	0.0023022	0.00124575	-0.00580783	0.00254577	-0.00354201	0.00177364
Srp54	-0.005601	-0.00794418	-0.00398065	0.00963024	-0.00222452	-0.00296314	-0.00113538	-0.00415897	0.000781691	0.00435645	-0.00524563	0.00563107
yip2	-0.00228418	0.0010336	0.00233813	0.00244016	-0.00726278	0.0152396	0.00825233	0.00418472	-0.000978352	0.00608122	0.00241859	-0.00144025
CG5885	-0.007701	-0.00587865	0.0135049	-0.0225265	0.0079817	0.0056413	0.00801971	0.0158066	-0.019586	-0.0128782	-0.000749676	-0.0124739
CG4598	-0.000789283	-0.000498924	0.000248723	0.000523178	-0.00120566	0.00444105	0.00184192	0.000694012	-0.0018984	0.000423583	-0.000539385	-0.000914524
CG4594	-0.000164636	5.12839e-05	-0.000153083	0.000329022	-0.000798518	0.00192218	0.00102105	0.000246146	-0.000370726	0.000366555	-0.000354768	-0.00042555
CG4592	-0.00020137	0.000189908	-0.000330834	4.01258e-05	-0.000912152	0.00153525	0.000729124	6.88267e-05	-0.0005657	0.000508634	-0.000401089	2.07688e-06
CG13125	-5.52245e-05	-4.6811e-05	0.000174194	-0.000324465	6.81671e-05	3.71556e-05	0.00029746	0.000358323	0.000281914	-0.000187265	-0.000282099	-1.87948e-05
CG42366	-2.9814e-05	1.08358e-05	8.65085e-05	-0.000113862	2.65012e-05	1.58777e-05	8.00224e-05	0.000114961	9.96808e-05	-1.06991e-05	-8.69268e-05	-6.42326e-05
CG42367	-1.51595e-05	2.39017e-05	6.05325e-05	-1.71002e-05	9.77846e-06	-9.19218e-06	8.694e-05	-1.68253e-05	3.22346e-05	-7.42363e-05	-0.000118373	-9.51866e-05
Cpr30F	-1.00823e-06	-1.72115e-06	3.35731e-07	-2.31649e-06	5.39066e-06	2.53187e-06	1.76884e-06	-2.62631e-06	-8.23815e-06	-2.2374e-06	2.39477e-05	5.03061e-05
CG31712	-0.00108117	-0.000652894	-0.000587032	0.000677342	0.000202594	-0.000536313	0.000916178	0.000785015	-0.00187489	-0.00113785	-7.43181e-05	-0.00286138
CG31713	-0.000373302	-0.000490124	-0.000344307	0.000660735	-2.25743e-05	-0.000359109	0.000259709	-0.000432226	0.00026842	0.00022367	-0.000737361	-0.000467359
CG4619	-0.000670166	-0.000106173	9.71609e-05	-0.000808166	-0.00043291	-0.000212539	0.00136364	0.00131443	-0.00172438	-0.00139703	0.000144558	0.000287008
CG5853	-0.0021613	0.00552462	-0.00788248	-0.00642329	-0.0052895	-0.00355149	-0.000954728	-0.00026336	-0.00565281	-0.00350538	0.00214461	-0.00210477
MIP12495	-7.95651e-06	7.78046e-06	-4.31411e-06	-4.67298e-06	1.1737e-05	-2.66228e-05	6.33435e-05	-9.85737e-06	-4.76662e-06	4.06557e-05	4.58367e-05	7.00025e-05
mir-87	0	0	0	0	0	0	0	0	0	0	0	0
CG13126	-0.000393802	-0.000383957	0.000224504	-7.84618e-05	-0.000502953	0.00191284	0.000992647	0.000206698	-0.000451646	8.62903e-05	-4.30087e-05	0.000525041
CG4709	-0.000431077	-0.000769507	-0.000398508	0.00116735	-0.000356625	0.000314514	0.000389829	-0.00013262	-0.000193487	0.000562252	-0.000291203	0.000557069
CG5846	-0.000323685	-0.000150932	-4.82763e-05	0.000107436	-0.000286576	0.00118501	0.000270722	0.000162553	-0.00145465	0.00080556	-0.000544658	0.000899711
CG4658	-0.00113826	0.000153343	-0.00114577	0.00169605	-0.00179326	0.00425385	0.00202624	0.00112476	-0.00410033	0.00370618	-0.00149775	-0.000294082
HL03538	-0.00017105	-7.94091e-05	0.000175433	-0.000271292	-1.84957e-05	-3.53554e-05	0.000692287	0.000376445	-0.000365345	-9.61683e-05	-8.56429e-05	-0.000509564
CG5850	-0.00127474	-0.00131413	0.000917598	0.000864026	-0.00262712	0.0040357	0.00217402	0.00259599	-0.000558473	-0.00263613	0.00457367	-0.0011784
Dref	-0.00240532	-0.00355016	-0.00211912	0.00443215	-0.000732675	-0.0022876	-0.000359256	0.000755278	-0.00720269	-0.006283	0.00610837	-0.0087788
RpL13	-0.048687	0.00272647	0.0115896	0.00392957	-0.0116324	0.0127135	-0.0361392	-0.0153194	-0.0107133	-0.0509729	0.0094196	0.0192384
CG13130	-2.04374e-06	-3.80915e-06	-4.53988e-06	8.50641e-06	1.0793e-06	-1.69763e-05	-1.57918e-06	-8.56224e-06	-9.07128e-06	1.64102e-05	-5.74781e-05	2.12036e-05
bib	-0.0023095	-0.00651508	-0.00455783	0.0105471	0.00305594	-0.0149713	-0.00632982	-0.00335646	-0.00380786	0.00306268	-0.00896864	-0.0228181
CG31875	-0.000420279	-0.000698779	-0.000484196	0.00098032	-0.000496654	0.000269807	7.40601e-05	-0.000302218	-0.000712805	0.000448558	-0.000328841	0.00135049
CG31755	-0.000143142	-0.000313334	-0.000294297	0.000868854	-0.000804138	0.00134369	0.000541926	-0.000206263	0.00122126	-0.000539421	0.00105686	-0.000263957
CG4747	-0.00866618	-0.0156516	-0.00468328	0.0125109	0.00316252	-0.00902532	0.00022201	0.00573623	-0.0319143	-0.0138176	0.00989269	-0.0330137
Trp1	-0.00363093	-0.001794	0.00784385	-0.012064	-0.000545726	0.00165096	0.00929127	0.0139186	0.00205376	-0.00870866	0.000262906	-0.00301507
CG13131	-2.2129e-07	-1.74407e-07	3.76583e-07	-9.48363e-07	9.09495e-08	-4.28692e-07	1.37877e-06	3.55081e-07	2.95007e-07	1.06438e-06	1.32784e-07	2.77034e-06
CG13127	-1.2093e-07	-1.00277e-08	-1.43572e-07	-3.34492e-07	5.43079e-07	-2.35982e-07	1.04475e-06	1.41513e-06	-3.93799e-07	-6.0287e-07	4.06963e-06	4.50543e-06
obst-B	-0.00192802	0.0038129	0.00951677	-1.81556e-05	-0.00190964	-0.00122481	0.00405987	0.000740044	0.0029387	0.000256952	-0.00465089	-0.00310125
noncoding_2229	0	0	0	0	0	0	0	0	0	0	0	0
CG33301	-5.05552e-05	0.000203735	-4.59476e-05	0.000282739	0.000535324	0.000190096	-0.000211169	0.000515732	0.000295963	0.000130873	-4.27409e-05	-2.72591e-05
Cpr31A	-0.00243685	0.0110112	-0.00886845	0.00150547	0.00601971	0.0025303	-0.006926	0.00762695	0.00228418	-0.00345894	-0.00980865	0.0079877
Pen	-0.00528994	-0.0142987	-0.0123043	0.0336245	-0.0233155	0.0545449	0.016804	-0.00312481	-0.0210473	0.0113254	-0.00446747	-0.00389198
CG4804	-0.000254247	0.000992643	0.000250081	0.000634583	0.000630476	-2.50763e-05	0.0003946	-0.000403188	1.52561e-05	-2.0751e-05	1.93126e-05	-0.000234988
CG31714	-7.09135e-05	0.000218385	-0.000120164	4.14153e-05	-1.0898e-05	-0.000111202	-1.93679e-05	-1.3288e-05	-4.82238e-05	0.000142359	-0.000141876	3.08495e-05
CG13133	-0.000163936	0.000703577	-0.000526857	-2.3732e-05	-2.4894e-05	-5.86673e-05	-0.000201396	-4.86652e-05	-0.000107134	-0.000205455	-0.000346453	0.000172256
CG34109	-9.17701e-07	2.15139e-06	1.19366e-06	6.24095e-07	-4.89399e-07	-2.29979e-06	4.04285e-06	-6.41948e-07	-3.98568e-07	6.99593e-06	1.06964e-05	-4.73445e-06
CG13134	-3.02459e-05	8.21298e-05	-8.36141e-05	2.49594e-06	-3.22695e-05	-8.30378e-05	-1.10596e-06	5.9491e-06	-3.77139e-05	0.000262556	-7.60114e-05	2.37866e-05
CG13135	-3.28063e-06	1.17064e-05	-8.17551e-06	-2.74433e-06	-9.83759e-06	-5.4028e-06	-8.51421e-06	1.04972e-05	2.21314e-07	2.23061e-05	1.69213e-06	3.51664e-06
CG34048	-3.24147e-05	5.34448e-05	-8.29801e-06	4.07037e-05	-3.56077e-05	-0.000109845	-1.03086e-05	-3.31172e-05	-7.35592e-05	0.000103905	-0.000113165	-2.65015e-05
CG13136	-2.15821e-05	6.66393e-05	-0.000119594	6.45998e-06	-5.45031e-06	-5.78848e-05	-4.81908e-05	2.88294e-05	-7.33991e-06	0.000198164	-0.000289678	0.0002519
CG4839	-0.000302207	0.00125855	-0.00102604	-0.000317318	-0.000649912	-0.000439228	0.000199771	-0.000856605	-0.000541476	0.000140056	0.000355035	-0.00079846
CG13137	-7.78439e-07	-1.69199e-06	-6.74684e-07	4.56473e-06	5.56071e-07	-6.67011e-06	1.47128e-06	-4.62527e-06	-8.48173e-07	2.60516e-06	-1.01366e-05	-1.62471e-06
Sur	-0.000151886	0.000527763	0.000382647	0.000281047	0.000127851	-0.000111454	0.00035713	-0.000341871	-9.99823e-05	-2.14135e-05	5.74787e-05	-0.000153773
CG31874	-8.89123e-08	-2.72067e-07	-2.97008e-07	8.63263e-07	-3.67205e-07	-2.37641e-07	-5.31389e-07	-1.10434e-06	4.40361e-06	-2.25023e-06	3.17442e-06	-2.8269e-06
Ripalpha	-0.000612733	-0.00124115	-0.00126615	0.00313485	-0.00216982	0.00350025	0.00155753	-0.000750211	0.00156628	-0.000236775	0.00151148	-4.77253e-05
RpL7	-0.0845803	-0.00970242	-0.00438778	0.0257477	-0.0116904	-0.0127058	-0.00598137	0.0277525	-0.0175155	-0.00860311	0.0272543	-0.0144365
CG34159	-0.00260672	-0.00345004	-0.00127617	0.00475538	-0.00165115	-0.00034897	0.00122323	-0.00347095	0.00712245	0.00360119	-0.00476217	0.00189498
CG5734	-0.000899945	-0.0010125	-0.000403577	0.00214881	-0.00183201	0.00566089	0.00182855	0.000525712	-0.00455101	0.00276622	-0.00286797	-7.10153e-05
CG5731	-0.000273041	0.000183615	-0.000219641	-0.00120668	0.000135413	-0.00016099	0.00102066	0.000991301	0.00032432	-0.000217001	0.000113404	-0.000482315
CG5727	-0.000497173	-0.00023292	-0.000532728	-0.000604205	-0.000101198	0.000219632	0.00161645	0.000766669	0.000438709	-0.00159586	0.00134089	-0.000493242
CG4901	-0.000562278	-7.4208e-05	-0.000322714	-0.000206756	-0.00117028	0.00267344	0.00178239	0.00116341	-0.00215494	-6.3464e-05	-0.000295547	0.000606597
Npc1a	-0.000829323	0.000126201	0.00142544	-0.000732814	-0.000127684	-0.00118555	0.0027236	0.00133616	-0.000244364	-0.000626262	0.000115566	-8.71287e-05
Pros35	-0.00564936	-0.0107068	-0.00683757	0.0220132	-0.0152803	0.0264157	0.00617819	-0.012536	0.0408701	-0.0143193	0.0303872	-0.0161113
CG4908	-0.000446367	-4.72082e-05	0.000466836	0.00010943	-0.000497352	0.000344482	0.000812721	0.000221624	0.000236038	0.000633525	-0.00076056	0.000194667
CG5708	-0.00102464	-0.00120707	-0.000693844	0.000381766	-0.000691407	0.000694614	0.00437251	0.00135814	0.00121488	-0.00193269	0.00212927	0.00178665
CG5694	-0.000966808	-0.00119736	-0.000867594	0.000968974	-0.00086472	0.000303095	0.00467182	0.00139682	-5.74364e-06	0.000468516	-0.000333432	0.00476813
eEF1delta	-0.00535767	-0.006795	-0.00481322	0.00789536	-0.00570963	0.00332515	0.0107922	0.001321	0.021155	-0.0140932	0.0104875	-0.00476976
CG31720	-7.94852e-05	9.78097e-05	-9.70097e-05	-0.000311974	-7.50599e-05	-9.06013e-05	0.000339507	5.7719e-05	0.000115548	-4.30381e-05	-5.4611e-05	-0.000331385
me31B	-0.00791969	-0.0174555	-0.0159563	0.0472026	-0.0456583	0.0942117	0.0407535	-0.000632298	0.0111415	0.00559241	-0.00153595	0.00224199
chico	-0.00069587	0.000258644	-0.000747573	-0.00016055	-0.000562865	-0.000424354	0.00159097	0.00081501	-0.000373853	-0.000660922	0.000651787	-0.000506871
bsk	-0.00173005	-0.00148707	0.00118838	-0.00273121	0.00284959	-0.00328103	0.00523164	0.0048856	-0.00573854	-0.00295488	-0.00271665	-0.00279269
CG31717	-0.000755906	-0.000757084	7.61766e-05	-0.000492052	0.000446203	0.00177338	0.00125524	4.67632e-05	-0.000153946	0.000290193	-0.000356918	-0.00161776
Ror	-0.00032655	-4.14508e-05	0.000668394	-0.00137773	0.000432401	2.43978e-05	0.00124762	0.00121585	0.000541506	-0.000830906	-3.70535e-06	-0.000210856
CG5676	-0.00253988	-0.00421832	-0.00334132	0.00447863	0.000166394	-0.00278437	0.00354309	-0.0031232	0.00121867	0.00617254	-0.00387276	0.00711161
Pten	-0.000458934	-0.000548678	-0.000367687	0.000336557	-0.000325464	0.000264149	0.00237018	0.00131731	-0.000815354	-0.000169322	-0.000519795	0.00131047
Rsf1	-0.00259728	-0.00339797	0.000680363	0.000608829	0.00184931	-0.00377039	-8.74242e-05	0.00159209	-0.00516698	0.000754842	-0.00304393	-0.001967
CG18619	-0.00185575	0.000810761	-0.00165093	-0.00321639	0.00268803	-0.00101395	0.0019795	0.00159751	-0.00260244	0.00153115	0.00194072	-0.00332018
Mob3	-0.000355053	-0.000563868	-0.000335034	0.000568524	-0.000550303	0.00167328	0.00134943	0.00049256	-0.000796528	-0.000293368	0.000196805	0.000624228
CG4953	-0.000375867	-0.000357225	-0.000189282	0.000853509	-0.000943525	0.00227222	0.00119012	0.000164166	4.67904e-05	0.000180822	0.000244557	-0.000307992
CG4957	-0.00026737	0.000141872	-0.000391627	-0.000504697	-0.000332329	0.000264873	0.00111926	0.00057716	-0.000369258	3.83251e-05	-1.27377e-05	-0.000648005
CG31873	-0.000636752	0.000383858	9.85102e-05	-0.000463993	-0.00031516	0.00086652	0.00141955	0.000800061	-0.000594842	-0.000218383	-0.000555391	-0.000102183
trk	-3.17396e-05	-4.34404e-05	-6.52107e-05	0.000139889	-0.000243012	0.000581331	0.000227704	7.28205e-05	-0.000203949	0.00012299	-4.67199e-05	0.000167539
Utx	-0.00172783	-0.0023024	-0.0015559	0.00193326	-0.000695874	-0.00180743	0.00282167	0.000743193	0.00194406	-0.00175386	0.000957986	0.00298547
CG34043	-2.99932e-05	8.22743e-05	-0.000139446	-7.86647e-05	-8.95985e-05	-8.81322e-05	6.87346e-05	-5.23189e-05	-8.67864e-05	0.000132441	0.000176796	-0.00015575
CG5604	-0.00242579	-0.000153086	-4.07609e-05	0.000871072	-0.00442031	0.00374369	0.00512223	0.00320524	-0.000423272	-0.00725862	0.00813485	-0.000671411
Hand	-0.000198309	0.000172252	0.000171208	-0.000740985	0.00014813	-0.000169091	0.00141561	0.000378095	0.000368659	-0.000505858	-6.50094e-05	-0.00101232
CYLD	-0.000451344	-0.000144976	0.000121712	-0.000452819	5.1058e-05	-0.000393629	0.0020258	0.00136947	0.000564839	-0.000958466	-0.000468659	-0.00089289
noncoding_2316	-8.48023e-06	1.73015e-05	-3.18201e-05	-2.64621e-05	-2.55125e-05	-1.6659e-05	4.6369e-05	-6.60685e-06	2.12158e-05	3.55339e-05	4.44313e-05	-5.49428e-05
CG13138	-2.5579e-06	3.05876e-07	-4.43011e-06	-6.63655e-06	-2.30418e-06	-2.88874e-06	1.12195e-05	6.78894e-07	1.9167e-05	-1.11864e-06	1.97566e-05	-9.38754e-06
nmd	-0.00148758	-0.000805741	-0.000320864	0.00095203	-0.00286197	0.00551588	0.00320503	0.000463268	0.00225411	-0.00298966	0.00446138	-0.00263772
CG5390	-0.00178287	0.00418082	0.0055585	-0.000666896	-0.00354243	-0.00172195	0.00238324	0.00224781	0.00155036	0.00179452	-0.000724778	-0.00190677
CG4968	-0.00125195	-0.00177391	-0.00106078	0.00208187	-0.00163743	0.00358698	0.00269544	3.19269e-05	0.000101462	-0.00156754	0.00148829	0.000702708
Cdk5alpha	-0.000970071	0.0020762	0.00130967	-0.00166367	-0.0002498	-0.000518828	0.00289298	0.00238416	0.00207016	0.000511516	-0.00150962	-0.00331926
CG5385	-0.000589057	-0.000622029	-0.000289331	-0.000286223	7.65479e-05	0.000782522	0.00238434	0.000872855	-0.000317923	-0.00231828	0.00143154	0.000398787
CG5384	-0.00201072	-0.00335811	-0.00203785	0.00616178	-0.0046229	0.0120203	0.00616869	0.00247516	-0.0107077	0.00402438	-0.00489781	0.00109564
CG4972	-0.00145381	-0.000942727	0.000962614	-0.00109116	0.000189698	0.00227049	0.00770108	0.00605152	-0.00475291	-0.00501665	-0.00145991	-0.000215496
CG5381	-0.000617834	0.00169301	-0.000464318	-0.000951958	-0.000516299	-0.000838025	0.0025893	0.000860084	0.0001317	0.000445872	0.00167339	-0.00204792
CG4995	-0.000136031	0.000569628	-0.00074029	-0.000294623	-0.000371816	-0.000154273	-0.000198319	-0.000104654	-0.00019242	-6.05105e-06	-1.05685e-05	-9.2265e-05
RnrL	-0.00152537	-0.00329462	-0.00207688	0.00712095	-0.00681378	0.0178048	0.00661998	0.00101602	-0.00954828	0.00212414	0.000425578	0.00156914
CG5375	-8.13298e-05	0.000141295	-0.000203281	-9.58519e-05	-5.99436e-05	-0.000184684	0.00024342	-3.66351e-05	2.31555e-05	0.000244485	0.000121261	-0.000388266
CG5037	-0.00203829	0.000649422	-0.000479528	-0.000827714	-0.00145005	0.00327462	0.00154006	-0.000838201	0.00153155	-0.00229705	0.00238623	-0.00248493
GATAd	-0.000647742	-0.000373093	-0.000287699	0.00064173	-0.000785665	0.00165614	0.00231078	0.000972972	-0.00122258	-0.00107421	0.00140711	-0.000517046
SamDC	-0.000730554	0.000437773	-0.00152256	-7.4026e-05	-0.00167979	0.00119992	0.00209755	-0.000458341	0.0009679	-0.000188575	0.00267389	-0.000691205
CG31715	-0.000970301	-0.00108194	-0.00147084	0.00112691	-0.000866611	-0.000379936	0.0029312	-0.00109217	0.00300478	0.00323237	-0.00353585	0.00275119
CG5025	-0.000578113	-0.000412339	-0.000508832	0.000682429	-0.000721429	0.000703429	0.00183694	5.8062e-05	0.000858345	0.000508792	-0.000234123	0.000689415
CG5022	-0.000236933	-0.000137731	0.00027785	-0.000565134	0.000261578	-0.000275203	0.000417581	0.00053628	0.000446347	-4.69682e-05	-0.000829209	-0.000385671
CG34367	-4.23273e-05	0.000113712	2.59617e-05	-2.22806e-05	-1.34513e-05	-1.84187e-05	-1.27538e-05	0.000104772	6.22226e-05	3.57878e-05	-9.40902e-05	2.70194e-06
CG5367	-1.7567e-05	-3.45309e-05	-1.91701e-05	4.31952e-05	2.64411e-05	-9.88675e-05	1.01217e-05	-2.80687e-05	1.20463e-05	0.000147504	-0.00016638	0.000274959
CG5045	-0.00156672	-0.00191731	-0.00160923	0.00463383	-0.0020327	-0.000979011	0.000489094	-0.00244307	0.00376552	0.00382872	-0.00431667	0.00191733
CG5366	-0.00103257	-0.00123371	-0.000444117	0.00223446	-0.00167597	0.0034661	0.00137764	0.000413856	-0.000205306	-0.000278276	0.000712272	-0.00198944
pim	-0.00104174	-0.00138621	-0.00223119	0.00287355	-0.00297316	0.00289493	0.0027584	-0.0013114	0.00108782	-0.00146869	0.000847183	0.0030149
CG13139	-0.000505736	-0.000650951	0.000372693	-0.000625897	0.000832934	-0.00117581	0.000777222	0.0011422	-0.000230799	-0.000828375	-4.05311e-05	0.000613771
CG5056	-0.00101082	-0.000680823	-5.73455e-06	8.98799e-05	-0.00110099	0.0064695	0.00258699	0.000384957	-0.00238811	0.0012451	-0.00177543	-5.90145e-05
rho-5	-0.000339762	0.000687087	0.000807471	-0.000173162	-0.000384727	-8.01735e-05	0.000104715	0.000679046	0.000725239	0.000239482	-0.000482905	-0.000280651
CG33303	-0.00198087	-0.00273837	0.00129527	0.000646978	0.000220268	0.00193465	0.00276662	0.00312615	-0.00680563	0.00245533	-0.0054884	0.000676654
dpr19	-0.000268604	9.55771e-05	9.9784e-05	-0.000367987	0.000186564	-0.000509123	0.000486459	0.000225142	-5.02693e-05	0.000824932	-0.000368771	0.000504905
CG5091	-0.00016195	-0.000216089	-0.000176431	0.000382912	-0.000184535	6.53287e-05	0.000331537	-0.000130878	0.000335749	6.82041e-05	2.72778e-05	0.000357335
CG5096	-0.000900714	0.00238314	-0.0013689	-0.00192906	-0.000859206	-0.00118055	0.00352903	0.000220953	0.00084477	0.00141347	0.000796206	-0.00539762
cdc2	-0.00289449	-0.00665463	-0.00457149	0.00986871	-0.00174133	-0.00247668	0.00240231	-0.00229308	0.00253097	0.0019972	-8.06588e-05	0.00278695
mRpS7	-0.0019886	-0.00150829	-0.000833553	0.000381353	8.44741e-05	0.00137692	0.00437581	0.00045175	0.00164371	-0.00125691	-0.0017345	7.78959e-05
da	-0.00209213	-0.00249924	-0.000736027	0.00359875	-0.000499732	0.00572085	0.00201969	0.00140966	-0.00530262	0.00181288	-0.00542904	-0.00727818
CG5362	-0.00442132	0.00447182	-0.00781582	0.00949584	-0.0196702	0.0316992	0.0111801	-0.000986901	0.00138673	0.00746207	0.0092101	-0.0105296
CG31716	-0.00233549	-0.00118042	-0.00158537	0.00242754	-0.00258638	0.00252521	0.00410788	0.00119845	-0.000777768	-0.00314203	0.00194525	-0.00131391
CG17768	-0.00102274	-0.00143142	0.000127871	-0.000321786	0.000715925	0.00180903	0.00100133	-9.2272e-05	-0.00105577	0.000300166	-0.000987937	-0.00170423
LSm-4	0	0	0	0	0	0	0	0	0	0	0	0
Ir31a	-7.33221e-06	-1.83505e-05	-1.27991e-05	2.66303e-05	9.32714e-06	-4.81738e-05	5.91638e-06	-1.08867e-05	7.99048e-06	7.42437e-05	-8.57964e-05	0.000121753
RpS27A	-0.113483	-0.0170333	-0.00406072	-0.110881	0.0455867	0.00223329	0.0837939	-0.0229977	0.0186432	0.0226833	-0.0621522	-0.0677037
Ip259	-0.0170949	-0.0104294	-0.0160758	-0.00883612	0.00547075	-0.0204577	0.0148389	0.00330673	-0.0277053	0.00919689	0.00370373	0.0243291
CG5355	-0.00220949	-0.00368344	-0.00328991	0.00786216	-0.00370809	-2.9975e-05	0.00368788	-0.00262729	0.00683807	0.0085279	-0.0109986	0.00767234
Klp31E	-0.000295929	-3.93741e-05	-0.000460542	0.000448147	-0.000503966	3.99012e-05	0.000727255	-1.3358e-05	0.00105702	-0.000378791	0.000882726	-0.000244362
RfC3	-0.000512337	-0.00128253	-0.000968837	0.00254595	-0.000990134	0.00120462	0.00114979	-0.000163219	-0.00290076	0.00478618	-0.00624168	0.00320482
pie	-0.000225875	-0.00059713	-0.000545884	0.00161187	-0.00141439	0.00331607	0.00117009	-4.41508e-05	-0.000964664	0.000755826	-0.000393711	0.000494583
CG5168	-0.0015925	-0.000876662	0.00118254	-0.00174346	-0.00157654	0.00630819	0.00561554	0.00335324	-9.55122e-05	0.00181052	-0.00350178	0.00239274
SmB	-0.00390316	-0.008024	-0.00262463	0.00654899	0.00151691	0.00128246	-0.00240335	-0.00555559	-0.0016151	0.00485681	-0.0030649	-0.00640016
KdelR	-0.00516222	-0.00486709	0.00616106	-0.00667411	0.00231993	0.00676942	0.00456106	0.00350148	0.00033288	-0.00426887	0.00478701	-0.00715603
CG5188	-0.000257674	-0.00023637	3.85416e-05	0.000379368	-0.000141559	0.000148538	0.000541625	-7.48437e-05	0.000356295	0.00045009	-0.00117849	-4.99769e-05
CG5343	-0.00123979	-0.0019494	-0.000382693	0.00106759	-0.000339129	0.00145193	0.000931764	-0.000201004	0.00138838	-0.00205237	0.00291658	-0.00306095
TfIIB	-0.00214755	-0.00249738	-0.00142656	0.00101046	-4.70237e-05	0.000881118	0.000964411	-0.00194796	0.00333134	-0.00200209	0.000973527	-0.00264302
CG5337	-0.000184881	0.000258097	-2.59884e-05	2.3509e-05	-0.000204953	0.00013252	0.000319406	1.14549e-05	0.000314273	-3.03803e-05	0.000232688	-0.000198477
CG5198	-0.000909019	-0.00102041	-0.00131169	0.00129685	-0.00124461	-2.61044e-05	0.00166965	-0.000782743	0.00261041	-0.00137632	0.000579156	0.000393138
CHIP	-0.000799657	0.000120214	-0.0014026	0.0010521	-0.00285502	0.00234875	0.00276605	-0.00086311	0.00357623	-0.00272568	0.00311719	-0.0016477
CG13142	-0.00041184	-0.00054097	-0.000565372	0.0010184	-0.000870158	0.00093633	0.000785587	-0.000246515	0.000304817	-0.000947949	0.00117684	0.000234721
CG6232	-0.000813391	0.00263608	0.00154575	0.000591581	-0.00030066	-0.00076637	0.00154428	-0.000784118	-0.000132736	0.000408934	0.000223627	-0.00109536
ppk10	-2.97357e-06	8.99072e-08	-6.07556e-06	-3.98843e-06	3.13828e-06	-1.09252e-05	5.95924e-06	3.35048e-06	-1.27524e-05	1.39045e-05	-3.06671e-05	5.15119e-07
CG5322	-0.00027284	9.78585e-05	-0.000352228	-0.000632792	0.000282871	-0.000570015	0.000437995	0.00031446	-0.00141803	-4.70016e-05	0.00179419	-9.86111e-05
CG6206	-0.00209071	-0.00223849	-0.00253511	0.00251513	0.00144932	-0.00615982	0.000106174	0.000507327	-0.00807951	0.00201286	-0.00150097	0.00334
RluA-1	-0.000606665	0.00161331	0.00107258	0.000287826	0.000480519	-0.000582469	0.00218803	-0.000507135	0.000373264	-0.000852967	-0.00113904	-0.00122488
RluA-2	-0.000289804	-0.000281547	-0.000310435	0.000190356	-0.00037455	0.000126699	0.000797621	-1.01482e-05	0.000839276	-0.000521345	0.000574891	-0.000417639
Grip75	-0.000439265	-0.00065998	-0.000696418	0.00124662	-0.000776749	-3.14779e-05	0.000953236	-0.000257921	0.00135829	-0.00054505	0.00129462	0.000277553
CG7456	-0.000870374	-0.000841004	0.000424078	-0.000806276	0.000122799	0.00211508	0.0016628	0.000999043	0.000558557	-0.00287559	0.00397298	-0.000538898
CG6144	-0.000303624	-0.000347044	-0.000307848	0.00128935	-0.0011601	0.00203021	0.000881676	-0.000192422	0.00106555	-0.000526654	0.0010573	-0.0009522
CG13144	-1.5486e-05	5.90173e-05	3.70063e-05	6.44302e-05	7.75379e-05	1.223e-05	4.16022e-05	-9.66074e-06	3.91741e-06	3.50413e-05	2.66165e-05	-1.13676e-05
Myo31DF	-0.00164528	0.00353352	-0.0014736	-0.000606061	-0.00232518	0.00188294	0.00234499	0.00114323	-0.00101901	0.00154759	0.00418745	-0.00277352
CG6094	-0.000672731	0.000210993	0.000421793	-1.81633e-05	-0.000125507	0.00138234	0.00101413	0.000439534	-0.00149177	0.000256131	-0.00233102	0.000360215
CG7384	-0.00049729	-0.00101746	-0.000727343	0.00275467	-0.00332687	0.00706475	0.00249077	0.000101576	0.00013056	-0.000162042	0.00166073	0.00106878
Fatp	-0.00161664	0.00194513	0.000483777	-0.00104344	0.00268153	0.00016876	-0.000272457	0.00768894	-0.00352449	0.000812897	0.00684214	-0.00330434
Lrr47	-0.00032402	-0.000585569	-0.000321383	0.000900854	-0.000495441	0.00150893	0.000908003	8.40957e-05	-0.00113122	0.00149287	-0.00178195	0.00101564
Lip4	-0.00130628	0.00041655	0.00239727	-9.05429e-05	0.00385835	-0.00176725	0.000302077	0.00570995	-0.00761293	-0.00410639	0.00883971	-0.00499024
CG18301	-1.38252e-06	3.70568e-06	2.43553e-06	7.14618e-07	1.99779e-06	3.57812e-07	-2.14107e-06	7.0382e-06	2.469e-06	1.8426e-05	7.71202e-06	-1.20831e-05
CG18302	-1.77849e-07	5.19789e-07	4.88473e-07	1.43266e-06	1.4309e-06	2.15784e-07	5.04391e-07	-7.7963e-07	2.19135e-06	-1.1581e-06	1.34319e-06	-1.44409e-06
Trim9	-0.000672496	1.67071e-06	0.000992127	-0.000814347	0.000743851	-0.000950032	0.000472712	0.000867501	-0.000295345	0.000360234	-0.00112335	0.000858313
CG6138	0	0	0	0	0	0	0	0	0	0	0	0
w-cup	0	0	0	0	0	0	0	0	0	0	0	0
CG34160	0	0	0	0	0	0	0	0	0	0	0	0
CG34161	0	0	0	0	0	0	0	0	0	0	0	0
CG7329	-7.30102e-06	2.87548e-05	-2.86441e-05	-8.44759e-06	-1.3385e-05	-8.54727e-06	9.0061e-07	-5.2558e-06	-6.61885e-06	7.99578e-06	2.18096e-06	-1.29353e-05
chr2L_10638224_10638442.0	0	0	0	0	0	0	0	0	0	0	0	0
CG31872	-2.44195e-07	-2.80505e-07	-2.5258e-07	-8.22552e-08	1.19604e-06	-6.28577e-07	-4.37436e-07	2.77678e-08	-4.22187e-06	-4.06523e-06	8.2357e-06	1.27497e-05
CG18284	-5.26505e-08	5.25599e-08	-3.63049e-07	-1.36724e-08	-2.36472e-07	-5.35843e-07	4.59647e-07	-2.50868e-07	-1.62212e-07	2.59349e-06	1.39671e-07	-1.11118e-07
CG17097	-1.04581e-06	-2.25357e-06	3.7023e-08	-3.43782e-07	3.36763e-06	-3.45275e-06	-1.99197e-06	4.53916e-06	-1.10318e-05	-8.312e-06	2.48665e-05	2.2424e-05
CG17098	-3.78291e-07	-3.04097e-07	-9.68087e-08	1.14887e-06	1.85344e-07	-2.23432e-06	1.0281e-06	-1.45515e-06	-8.86842e-07	1.0675e-06	3.6098e-06	4.32075e-06
CG31871	-0.000439519	0.0013023	0.00200676	0.00134819	0.00167526	-8.83817e-05	0.00231622	-0.00234854	1.89136e-06	-0.00122275	-0.00107403	-0.000578919
CG17104	-0.000556033	0.00238556	0.000181843	0.00144535	0.00187797	0.000231583	0.00057913	-0.00051002	-7.63163e-05	-0.000356606	-0.000588293	0.000170404
CG17105	-1.17679e-06	4.37565e-06	9.27748e-07	5.26871e-07	-4.29936e-06	-9.94609e-07	-5.70941e-06	-6.86578e-06	-3.64367e-06	-2.69964e-05	-2.55971e-05	2.13307e-05
CG17107	-0.000258961	0.00109769	-0.00171553	-0.000847263	-0.00130697	-0.000215611	-0.00156844	-0.000499678	-0.00056484	-0.00414459	-0.00425186	0.003121
CG7299	-0.00807992	0.0319368	-0.0470393	-0.0308524	-0.0573002	-0.0178372	-0.0301695	-0.0296894	-0.0248121	-0.0774036	-0.071427	0.046311
CG7296	-0.00214588	0.00325183	-0.00718343	-0.0128988	-0.00483496	0.00114715	-0.00597744	-0.0017813	0.000392808	-0.0239985	-0.0283653	0.0110338
CG7294	-0.00341486	0.0108219	-0.0145082	-0.0120499	-0.0114938	-0.0011353	-0.014103	-0.00388661	-0.00345095	-0.0415	-0.0435066	0.0303116
CG17108	-6.49488e-06	-2.15048e-07	6.21384e-06	-2.29781e-05	-1.7769e-05	-3.28564e-06	2.43506e-05	3.49947e-05	5.02513e-05	-9.83827e-06	1.17843e-05	-4.79098e-05
CG7300	-0.00013545	0.000335783	-0.000634787	-0.000798587	-0.000662694	-0.000174423	2.76674e-05	0.000139949	0.000142649	-0.000733513	-0.00111324	-0.000182847
Lip1	-0.000940487	0.00207306	0.00660965	0.00125579	-0.0028361	-0.00189207	0.00192218	-0.00211126	-0.000703374	0.000240502	0.000171907	-4.68737e-05
Lip2	-6.37142e-05	-9.03026e-05	8.46004e-05	-0.000280731	0.000233213	1.84951e-05	9.9179e-05	9.55955e-05	-0.000197174	-0.000189212	0.000324203	0.000443107
CG6415	-0.000970283	0.000511168	0.00182302	-0.00292257	0.000220475	-0.000410586	0.001679	0.00226988	0.00117562	0.00117381	-0.00385746	-0.00473984
chr2L_10710118_10710729.0	-1.53033e-07	6.59711e-07	-1.45301e-06	-9.85799e-07	-1.30858e-06	-1.00277e-06	2.01686e-06	-7.06629e-07	-4.92916e-07	7.51104e-06	7.99492e-06	-7.36802e-06
chr2L_10724193_10724543.0	-8.25948e-06	1.2901e-05	6.82458e-05	2.80426e-06	-6.13586e-05	-1.85836e-05	6.68392e-06	-1.02528e-06	-6.51559e-06	2.02357e-05	9.77932e-06	1.94829e-06
CG6431	-1.03945e-05	1.61325e-05	9.03337e-05	3.23711e-06	-8.70052e-05	-3.68168e-05	-1.64128e-05	3.35936e-05	-4.49498e-06	3.0617e-05	3.13591e-05	3.0373e-05
CG6443	-0.000862496	-0.00103136	-0.000494175	0.00153558	-0.000444361	-0.000167368	0.00049625	-0.000626086	0.0015937	0.000353174	0.000264001	0.000263903
CG17118	-1.35459e-05	-2.74739e-05	-2.48558e-05	4.58416e-05	-2.81086e-06	-4.48229e-05	-1.30274e-05	-4.97187e-05	0.000168741	-2.14921e-05	2.17595e-05	-9.96805e-05
CG6750	-0.00254342	-0.00243342	0.000869971	0.0016822	-0.0018147	0.00724816	0.00377934	0.00185856	0.00124801	-0.00264219	0.00212281	-0.00269634
Dpy-30L1	-0.00192694	-0.00300634	-0.0014655	0.0041147	-0.00205382	0.00454136	-0.000721508	-0.00179373	0.00388989	-0.0062877	0.00605603	-0.00850919
Nup107	-0.001354	-0.00275343	-0.00137295	0.00460655	-0.00152517	0.0024727	0.00078979	-0.00103909	-0.003307	0.00560287	-0.00649992	0.000786968
CG6737	-1.7232e-05	-3.32731e-05	-5.10696e-05	7.15365e-05	-7.37896e-06	-8.98739e-05	-3.02743e-05	-8.45824e-05	0.000101717	7.9817e-05	-7.77051e-05	0.000127908
CG12299	-0.00110877	-0.00109099	-0.00096221	0.00283438	-0.00273918	0.00335121	0.000794743	-0.000860387	0.00199437	-0.00263777	0.00444987	-0.00262274
CG6729	-0.000383292	-0.000426931	-0.000121377	0.000416761	-0.000134134	0.000712889	0.000288744	0.000498286	-0.00187458	0.000180676	-0.000402005	-0.000764709
CG17124	-0.000969489	0.00109225	0.00200079	-0.00270258	0.000340237	-0.000791265	0.00560449	0.00276106	0.00197525	-0.00269862	-0.00177202	-0.00231713
noncoding_2470	-2.14379e-05	1.71021e-05	2.1345e-05	-2.37392e-05	2.38498e-05	-2.4741e-05	0.000131437	9.34321e-05	0.000124578	-8.80266e-05	0.000159333	4.53916e-06
CG6495	-0.000373698	0.000573105	0.000778831	-0.000864544	-0.000103044	0.000259495	0.000281884	0.000966701	0.00124308	0.000293786	-0.00154399	-0.0010739
UbcD2	-0.00251566	-0.00394491	-0.00262492	0.00809798	-0.00546058	0.00536852	0.0014075	-0.00469029	0.0105293	-0.00167473	0.00413998	-0.00276956
noncoding_2473	-0.000825361	-0.000985127	-0.00247843	0.00411754	-0.00208991	-0.00147704	-0.00254689	-0.00378897	0.0112751	-0.00541293	0.00347014	-0.00367044
CG6724	-0.00166691	-0.00163527	-0.000601121	-0.000436604	0.00100192	-0.00269237	-0.000861213	0.000766144	-0.00560732	-0.000156833	-0.00200098	0.000687366
CG17127	-0.00414474	0.014948	0.0256594	0.0194461	0.0121342	-0.00213657	0.0168735	-0.0215867	-0.00616755	-0.00485238	0.00248197	-0.00123167
CG31869	-0.000143754	0.000344553	0.000227477	-0.000140116	0.000115067	8.17594e-05	-4.23397e-05	0.000658616	0.00042803	0.00044366	-0.000250515	-0.000283725
chr2L_10785500_10786177.0	0	0	0	0	0	0	0	0	0	0	0	0
CG31870	0	0	0	0	0	0	0	0	0	0	0	0
CG18561	0	0	0	0	0	0	0	0	0	0	0	0
Nos	-7.09961e-05	0.00028746	-0.000196558	-3.53643e-05	-6.35242e-05	-5.77939e-05	-1.75258e-05	-3.50281e-05	-5.99026e-05	4.06715e-05	3.09394e-05	-7.60342e-05
CG6508	0	0	0	0	0	0	0	0	0	0	0	0
CG17134	-0.000705532	0.00302528	-0.00555747	-0.00308537	-0.00421086	-0.00173492	-0.000353042	-0.00164824	-0.00162447	0.00263607	0.00294059	-0.00424011
CG6700	-0.000892569	-0.000267417	-0.000534884	0.00111569	-0.000829843	-0.00103228	0.000972928	0.00100443	-0.000746228	-0.000133101	0.000638896	-0.00236035
CG17140	-1.14972e-06	-1.6157e-06	-2.23088e-06	3.33365e-06	-9.22609e-09	-4.24387e-06	-2.47102e-06	3.43895e-07	2.97263e-06	-7.37411e-06	2.78619e-06	-1.90545e-05
CG17139	-8.74776e-07	-7.22948e-07	-1.84978e-06	2.03781e-06	-1.06655e-06	-2.18824e-06	-1.25763e-08	-1.46845e-06	1.08187e-05	-1.76651e-06	1.51808e-06	8.92084e-06
Porin2	-2.44723e-05	-1.2684e-05	4.42518e-07	-1.34968e-05	3.49936e-05	-1.94986e-05	-1.34539e-05	-5.4185e-05	9.5581e-05	-7.80974e-06	6.83847e-05	-4.9275e-05
porin	-0.0203285	0.00465292	-0.0107422	0.0121751	-0.0205448	0.0338801	0.0178982	-0.00595023	0.0232675	0.00913319	-0.0229566	-0.0226122
CG17085	-1.16643e-05	2.2115e-05	8.89616e-07	-1.11205e-05	-4.36641e-05	-2.12817e-05	-1.30714e-05	1.22409e-05	-2.77934e-05	-5.62187e-06	-3.92039e-05	-1.29091e-05
noncoding_2495	-2.59285e-05	3.58047e-05	9.71279e-06	-4.58083e-06	-8.82341e-05	1.31173e-06	-7.10052e-05	5.17123e-05	-2.61892e-05	4.30593e-05	2.53131e-07	-0.000162072
CG17086	-5.0417e-05	0.000120515	0.000159593	3.79117e-05	-0.000147807	-7.2269e-05	-3.81084e-05	2.47354e-05	-5.6781e-05	7.7047e-05	6.34961e-05	7.38293e-05
Dnz1	-0.00118518	-0.00112698	-6.29456e-06	0.00141673	-0.00159508	0.00287505	0.00108775	-0.000279228	0.0020509	-0.00192592	0.00411479	-0.00143739
ial	-0.00215899	-0.00545673	-0.00342476	0.00806909	0.000269602	-0.00349203	-0.00195318	-0.00239497	-0.00613532	0.00393743	-0.00295163	-0.00301815
Stam	-0.00120428	-0.000335406	-0.00030765	0.000731386	-0.00137006	0.00308075	0.00101394	-1.38255e-05	0.00338677	-0.00443795	0.00527468	-0.00159245
noncoding_2498	-4.82004e-07	7.39621e-07	4.06338e-07	-1.83164e-07	3.6621e-08	-6.02882e-07	-1.46e-06	3.52931e-06	-2.146e-06	6.19085e-06	1.75976e-05	1.18843e-05
CG12517	-2.00384e-07	7.30516e-07	1.98304e-06	1.07465e-06	-4.73211e-08	-1.09215e-06	4.3087e-06	-7.13909e-06	-2.31245e-06	-4.61059e-06	-1.34658e-06	-1.21763e-06
noncoding_2501	-1.24403e-07	6.68222e-07	1.76236e-07	1.10266e-06	2.34375e-06	8.77513e-07	-5.03007e-07	2.25158e-06	1.07358e-06	1.53815e-06	3.11809e-07	2.55997e-07
CG14071	-6.34502e-08	2.31313e-07	6.27917e-07	3.40282e-07	-1.49839e-08	-3.45821e-07	1.36432e-06	-2.26055e-06	-7.32222e-07	-1.45991e-06	-4.26384e-07	-3.85554e-07
CG14070	-2.92541e-07	5.55504e-08	6.80612e-07	3.21336e-07	1.88509e-06	-4.34586e-07	1.49476e-06	-1.92856e-06	-3.87197e-06	-4.30464e-06	1.1628e-05	1.70916e-05
CG7309	-1.7715e-07	9.06472e-08	4.68306e-07	-5.69764e-07	-2.15756e-07	2.61868e-09	-5.22624e-07	1.42966e-06	1.79835e-07	1.94227e-06	3.19963e-06	2.0968e-06
CG14069	0	0	0	0	0	0	0	0	0	0	0	0
dpr2	-7.01645e-05	0.000288553	-0.000163682	-1.05713e-05	-2.9332e-05	-5.19623e-05	4.41083e-05	-6.70137e-05	-5.35675e-05	0.000133813	0.000104519	-0.000185759
CG14072	-2.61251e-06	7.8192e-06	2.54103e-06	-6.16776e-06	-1.8204e-05	-1.16509e-05	1.90682e-05	-2.50885e-05	-9.7599e-06	5.49947e-05	5.97801e-05	-5.8815e-05
chr2L_10943299_10943621.0	-1.191e-06	2.59917e-06	8.95474e-06	4.58077e-06	4.16761e-07	-6.90454e-06	2.14534e-05	-2.6448e-05	-1.48334e-05	-2.76611e-05	-9.25508e-06	-2.49966e-05
CG33129	-0.00411882	-0.00630015	0.0040417	-0.00886557	0.00256121	0.0157869	0.0112313	0.00952538	-0.00879268	-0.00505338	-0.00386064	-0.00700453
noncoding_2515	-2.25993e-06	-3.65534e-06	4.64732e-06	-1.83168e-05	-1.94212e-06	-1.26854e-05	7.01422e-05	8.28424e-05	4.13865e-05	-6.24907e-05	-5.8121e-05	-1.47541e-05
YL-1	-0.0011408	-0.00131944	-0.00108083	0.00137062	-0.000487143	0.000154881	0.000578624	-0.000393729	-0.000404549	-0.00212734	0.00180574	-0.00127531
CG16743	-0.00215677	0.00916428	-0.0107455	-0.00361185	-0.00351502	-0.00171524	-0.00241853	0.000335199	-0.00161907	0.00273725	0.00139741	-0.00354905
abo	-0.000117948	-0.000173219	-0.000116039	0.000406331	-0.000547404	0.00142114	0.000604064	0.000250695	-0.000832711	0.000235227	-0.000193504	0.000317879
l(2)06225	-0.00904984	0.00624018	-0.0108488	0.00324701	-0.00328437	-0.00169581	-0.000346577	-0.00181179	0.0107448	-0.00551741	-0.0109633	-0.00533613
SCAR	-0.00125777	-0.000467092	0.000954032	-0.000254664	-0.000693867	0.00470761	0.00212678	0.00153778	-0.00516971	0.000623847	-0.000874962	-0.000475658
piwi	-0.000266292	-0.000414726	-0.000736808	0.00197895	-0.00292425	0.00687462	0.00267759	0.000457237	-0.00230101	0.00131319	-0.00124636	0.00108772
noncoding_2526	-5.77237e-06	-4.18147e-06	-1.9807e-05	3.76134e-05	-6.44116e-05	0.000140119	5.81686e-05	9.40521e-06	-7.14896e-05	3.5705e-05	-7.42198e-05	4.10914e-05
CG12253	-0.000350609	-0.000472129	-0.000232406	0.000733733	-0.000527982	0.00119586	0.000948446	0.000161705	-0.000277687	0.000531448	-0.000661088	-7.89048e-05
CG16833	-0.000729387	-0.000582064	-0.000461691	0.00042048	-0.00128609	0.00341755	0.00272187	0.00184738	-0.00435643	0.000118042	-0.00149756	0.00125292
aub	-0.000389259	-0.000695309	-0.000837625	0.00200382	-0.00193956	0.00279609	0.000882964	-0.000851091	0.00280247	-0.00145311	0.0023707	-0.00144365
lectin-33A	-1.30081e-05	-6.87836e-06	-3.80057e-05	1.74389e-05	-2.84234e-05	-3.07054e-05	3.73354e-06	-3.01628e-05	4.36406e-06	4.33888e-05	-1.04046e-06	5.39436e-05
RpL9	-0.0947448	-0.00710113	0.0225116	-0.0189357	-0.0159456	-0.0181437	0.0129545	0.01575	-0.0183948	-0.00076783	0.0794819	0.136051
Nup154	-0.0013165	-0.00248197	-0.00157009	0.00409207	-0.00202165	0.00173595	0.00240193	0.000664301	-0.00442925	0.00213959	-0.00363133	0.00380024
Art8	-0.000707042	-0.000765687	-0.000745824	-0.000121223	2.89158e-05	-0.00098313	0.000121641	9.11317e-05	-0.0012215	0.000150705	-0.0011533	-0.000235534
dUTPase	-0.0115368	-0.0218047	-0.0170235	0.0391649	-0.0148543	0.000101572	-0.00360024	-0.0300771	0.035848	0.0225066	-0.0213716	0.0107003
Samuel	-0.00042631	0.000508255	0.000443548	-0.000864605	0.000435053	0.000949986	0.000323604	0.00158528	0.000605407	-7.08244e-05	-0.000741887	0.000256212
Acp32CD	0	0	0	0	0	0	0	0	0	0	0	0
CG14913	0	0	0	0	0	0	0	0	0	0	0	0
CG18666	0	0	0	0	0	0	0	0	0	0	0	0
chr2L_11038045_11038301.0	-1.15848e-05	-3.27119e-05	-1.5558e-05	9.08199e-06	5.94997e-05	-6.09367e-05	-3.56944e-05	3.45921e-05	-0.000279731	-0.000133985	0.000354372	0.000259045
CG14915	-0.00145577	-0.00436075	-0.00484852	0.0137945	-0.00635802	-0.00170677	-0.0068249	-0.0163655	0.0640291	-0.0308085	0.0450221	-0.0397739
Ast-C	-9.78122e-05	0.000397221	-0.000479436	-0.000174572	-0.000315078	-0.000179559	3.28484e-05	-0.000286235	-0.000112856	0.00012705	0.000182925	-0.000327522
Ast-CC	-1.62986e-06	4.79318e-06	-7.568e-06	-2.75064e-06	-5.46308e-06	-4.44005e-06	2.97838e-06	-7.12254e-06	2.22625e-06	1.44534e-05	2.00695e-05	-1.22155e-05
CG16854	-3.39421e-05	0.000113154	-2.97866e-06	-9.01524e-06	-1.63133e-05	-2.68264e-05	4.58875e-05	2.43397e-05	1.15651e-05	4.08846e-05	7.68813e-06	-7.29785e-05
CG4705	-0.00035055	-0.000435673	-0.000224247	0.000707544	-0.000528113	0.00169761	0.00090929	0.000431833	-0.00149387	0.000601498	-0.000380983	0.000501003
Ge-1	-0.000820195	-0.00119302	-0.000662684	0.00195508	-0.00195511	0.0032787	0.0017404	0.000527312	-0.000402922	-0.00190924	0.00290975	-0.000436897
Reps	-0.000425885	-0.000579637	-0.000518399	0.00147084	-0.00137723	0.00318372	0.00103359	-0.000309024	0.000255647	-0.000385582	0.00129439	-0.000205248
l(2)gd1	-0.000255107	-4.23595e-06	-0.000216237	0.000240706	-0.000652007	0.00162781	0.00110861	0.00060731	-0.00107743	0.000225751	0.000270099	-2.11261e-05
CG6201	-0.000223278	5.87926e-05	0.000195299	0.000346044	-0.000545143	0.000117977	0.000343784	-8.66299e-05	0.00109623	0.000137983	9.59901e-06	0.000176692
IP01976	-9.17513e-06	-1.80413e-05	-2.03043e-05	5.24275e-05	1.08783e-06	-4.6308e-05	3.79133e-07	-4.41429e-05	0.000181122	3.90452e-05	-3.38026e-05	-4.67902e-05
Gr32a	-8.45452e-06	2.87322e-06	-9.7811e-08	-1.12219e-05	-4.54155e-06	-2.60195e-05	5.38833e-06	8.86285e-06	-3.1015e-05	1.83207e-05	1.31729e-05	0.000187754
CG6230	-0.00128038	-0.00177344	-8.91074e-05	0.00164716	-0.000110566	-0.000572786	0.00197165	0.00250855	-0.004712	0.000112061	-0.00199127	0.00122316
CG14921	-5.73696e-05	3.46668e-05	-4.63503e-05	0.000102554	9.22829e-05	-7.89498e-05	5.98056e-06	-5.77497e-06	0.000151899	7.66155e-05	-2.87627e-05	1.76926e-05
Csl4	-0.000831086	-0.00104877	-0.000573629	0.000337237	-9.53836e-05	0.00032217	0.000339397	-0.000409852	-0.00103744	-0.000547466	0.000925279	-0.00106839
Nup160	-0.00104573	-0.00185582	-0.00130248	0.0028499	-0.00103301	-0.000753041	0.000625103	-0.0013713	0.00158049	0.00104082	-0.00111081	0.00106918
RfC38	-0.00106209	-0.00213994	-0.00123503	0.00436733	-0.00320559	0.0049465	0.00142499	-0.00160531	0.00272804	0.000187454	0.00266804	-0.000395972
CG4751	-0.000836461	-0.00146465	-0.000553236	0.0017874	2.04639e-05	-0.000938592	8.52956e-05	8.69397e-05	-0.00161621	0.00170935	-0.00285702	0.000265136
hgo	-0.000292691	0.000879861	-0.00116187	-0.00115353	-0.00101983	-0.000428133	0.000338853	0.00116318	0.000457457	0.000337877	-0.000287064	-0.00121181
Gyc32E	-1.09326e-05	4.23176e-05	-4.1722e-05	-1.13506e-05	-1.94531e-05	-1.22541e-05	5.59302e-06	-2.34351e-05	-9.49328e-06	2.45756e-05	2.64989e-05	-3.65888e-05
CG31867	0	0	0	0	0	0	0	0	0	0	0	0
CG6287	-0.000532455	-0.000178995	-0.00134116	0.00412315	-0.00519565	0.0149464	0.00544207	0.00129379	-0.00584886	0.00253153	-0.00303345	0.00204837
Ca-beta	-0.000348261	0.000987317	0.000444475	-0.000177674	-0.000671746	-0.000440621	0.000265925	0.000880323	0.000200601	0.00019074	8.13321e-05	1.31181e-05
Vm32E	-9.06307e-07	7.46546e-07	-2.33522e-06	-2.43566e-06	6.70543e-07	-2.74168e-06	6.15194e-06	1.02604e-05	1.48103e-06	-8.28429e-06	-3.99287e-06	2.18906e-05
CG4788	-0.00100557	-0.00150945	-0.00112862	0.00249859	-0.00175486	0.00183728	0.00046581	-0.00152125	0.00216544	-0.002039	0.00317056	-0.000774113
chr2L_11184371_11184996.0	-4.24764e-06	-7.9373e-06	1.86476e-06	-5.10643e-06	9.52327e-06	-9.38946e-06	4.78477e-06	-3.11614e-06	-9.18188e-06	4.11182e-05	-3.63084e-05	5.93477e-05
chr2L_11203258_11203613.0	-1.72626e-05	6.573e-05	-3.35528e-05	-8.15137e-06	-3.85319e-05	-2.09834e-05	-1.49851e-05	-2.68906e-05	-1.47677e-05	-7.07353e-05	-4.01484e-05	4.77904e-05
chr2L_11205639_11206097.0	-2.6125e-05	-5.08924e-06	5.19374e-05	-9.77494e-05	2.65451e-06	-3.15648e-05	0.000132509	0.000131783	6.65006e-05	-0.000116682	-1.51691e-05	1.97978e-05
ab	-0.00225843	-0.00223186	0.00269079	-0.0068626	0.00327078	-0.00362707	0.00246943	0.0126354	-0.00991591	-0.0119218	0.0101886	0.000158796
snoRNA:Me18S-G642	0	0	0	0	0	0	0	0	0	0	0	0
CG32830	0	0	0	0	0	0	0	0	0	0	0	0
cmet	-0.000308126	-0.000693947	-0.000552882	0.00107273	-0.000405404	0.00044302	0.000714332	0.000392288	-0.00198306	0.00085484	-0.00137388	0.00104501
CG33695	-0.00161037	-0.00239033	-0.00136281	0.00385021	-0.00214885	0.000527055	-0.00133513	-0.00285719	0.00494287	-0.00333758	0.00690052	-0.00513639
cana	-2.76192e-05	-9.27008e-05	-9.60741e-05	0.000217282	2.33466e-05	-0.000412694	7.95856e-05	-0.000136947	-8.00082e-05	0.00136693	-0.00172722	0.00161316
Ppt2	-0.000449139	-0.000642348	-0.000571461	0.00079538	0.000294849	-0.0013241	0.000316142	0.00017243	-0.000687547	0.00147167	-0.0022036	6.49647e-05
mre11	-0.000947728	-0.000873658	-0.000679345	0.00253867	-0.00104947	0.00186524	0.00132791	-0.000492208	-0.000338463	-0.00050734	0.00252364	-0.000263463
Osi21	-5.03206e-06	-1.01498e-05	-8.80904e-06	2.25033e-05	-4.82603e-06	-2.08601e-05	-1.85021e-05	-1.75619e-05	5.1071e-05	-7.91333e-07	7.8576e-06	3.80974e-07
chr2L_11290516_11291081.0	0	0	0	0	0	0	0	0	0	0	0	0
chr2L_11307740_11308284.0	0	0	0	0	0	0	0	0	0	0	0	0
CG14926	-2.09637e-06	-2.95415e-06	-7.14617e-07	-5.64074e-06	7.54294e-06	-4.08751e-06	8.87882e-06	-2.4956e-06	-4.08929e-06	5.59965e-06	2.32541e-05	5.23625e-05
salr	-0.000248302	0.00037917	0.000420288	-0.000516445	-0.00012991	-0.000230328	0.000731306	0.000953573	0.000312231	-0.00030413	-0.000123401	-0.000346711
chr2L_11390500_11392297.0	-1.12175e-07	1.87133e-07	-1.09355e-07	9.59183e-07	1.31485e-06	-2.25214e-07	-2.14244e-07	1.11642e-06	4.86239e-07	3.31359e-06	-2.82822e-06	2.98482e-06
salm	-0.000574022	-0.000603409	0.00010965	-0.000172124	0.000656265	-0.0015894	0.000424699	0.00150848	-0.000126487	-0.00217258	0.00133135	-0.00191484
sala	-0.011456	-0.0270146	-0.00118131	-0.0185128	0.0369262	-0.0283109	0.00734207	0.0131138	-0.0268366	0.000597195	-0.00723735	0.0518765
CG6488	-0.000483063	-0.000342473	0.000340833	-0.00051284	0.000369082	0.000435602	0.000404115	0.000622228	-0.00118321	0.000120486	-0.000870945	-0.00103687
spz4	-0.00038468	0.000458623	0.00353671	-0.000152474	-0.00427504	-0.00133545	-0.00258964	0.00298901	0.000207272	0.00311028	0.00201691	0.00200898
CG6509	-0.000675677	-0.000164427	0.000178734	0.000374118	-0.00169013	0.00118173	0.00114031	0.00131646	-5.93865e-05	-0.00115871	0.00134038	0.000391903
CG4970	-3.87371e-07	-6.26801e-07	-4.9664e-08	4.32787e-07	-1.36164e-06	4.04458e-06	8.04395e-07	-2.50948e-06	4.17325e-06	1.49595e-06	4.65915e-07	-5.06792e-06
CG14929	0	0	0	0	0	0	0	0	0	0	0	0
CG14930	-5.12165e-08	2.80276e-07	4.71543e-08	4.64451e-07	1.02206e-06	3.98729e-07	-2.83613e-07	1.08792e-06	5.02415e-07	7.39219e-07	1.5601e-07	1.29761e-07
CG31705	-0.00205221	0.00209072	-0.00448792	0.000456895	-0.00461501	0.00024282	-0.00155161	-0.00158498	0.00282702	-0.00377885	-0.00158599	0.00352438
CG31706	-0.00010151	0.000443784	-0.000530272	-0.000168779	-0.00018049	-8.7939e-05	-0.000108309	-2.15693e-05	-8.93965e-05	0.000167112	8.04278e-05	-0.000203975
noncoding_2622	-1.53812e-07	7.48527e-07	1.08934e-07	8.05549e-07	1.56261e-06	3.42046e-07	5.74065e-07	6.79458e-07	4.36245e-07	2.08854e-06	1.6562e-06	-1.42505e-06
chr2L_11581864_11582719.0	-0.000101643	0.000225446	0.000132978	-8.33273e-05	-0.000156425	-0.000180164	0.00022528	0.000100721	-4.73607e-05	-0.000126681	4.27037e-05	0.000100948
chr2L_11582864_11583080.0	-5.66437e-05	0.000138578	8.26604e-06	-7.01455e-05	-5.37246e-05	-0.000125328	0.000310459	-6.8018e-05	-6.41262e-05	0.000214995	0.000305096	-0.000281847
Mst33A	-1.72406e-07	3.41692e-07	5.33466e-07	-3.03385e-07	-3.81662e-07	-9.89609e-07	3.96644e-06	-7.34606e-07	7.96617e-08	-1.60476e-06	-1.25286e-07	-2.613e-06
chr2L_11588552_11589174.0	-2.28918e-07	1.02251e-06	1.30035e-07	6.20216e-07	8.45896e-07	-3.30951e-07	2.25453e-06	-1.52996e-06	-4.04037e-07	2.97927e-06	3.63122e-06	-3.90298e-06
CG15841	-3.44148e-07	2.21994e-07	-4.99001e-08	7.04807e-07	4.09703e-06	7.19291e-07	-7.82869e-07	3.05805e-06	-2.59675e-06	-1.59256e-06	1.47309e-05	2.11114e-05
CG6555	0	0	0	0	0	0	0	0	0	0	0	0
giac	-1.6278e-06	4.79393e-06	7.9417e-07	9.87121e-07	-1.26609e-06	-1.93217e-06	-2.87519e-06	4.67026e-06	5.72123e-07	1.28635e-05	-1.45761e-06	-1.87315e-07
kek2	-0.000189096	0.000457121	0.00027252	-1.17935e-05	-0.000130855	-0.000258456	0.000250902	0.000275882	-7.80441e-05	3.23652e-05	0.000264386	0.000101651
CG6614	-7.31505e-07	-1.01255e-06	-2.68646e-07	7.33784e-07	7.8844e-07	-4.14873e-06	-4.70375e-07	1.48781e-06	-9.14456e-06	-7.67211e-07	5.71808e-06	4.8665e-06
CG12307	0	0	0	0	0	0	0	0	0	0	0	0
CG4983	-7.19215e-08	1.78324e-07	1.1909e-07	-2.43542e-07	-9.73183e-07	-3.57583e-07	-3.35628e-07	4.95757e-07	-5.08202e-08	2.45335e-06	2.21788e-06	-1.18294e-06
MIP22488	0	0	0	0	0	0	0	0	0	0	0	0
chr2L_11661679_11662559.0	0	0	0	0	0	0	0	0	0	0	0	0
chr2L_11663230_11663806.0	0	0	0	0	0	0	0	0	0	0	0	0
chr2L_11665215_11665846.0	0	0	0	0	0	0	0	0	0	0	0	0
CG4988	-2.52878e-07	5.09359e-07	3.39204e-07	-5.57012e-07	2.03043e-06	1.20997e-06	2.14517e-07	-1.56191e-06	1.07865e-06	3.66544e-06	1.50436e-07	-4.04579e-06
chr2L_11736321_11737536.0	-2.54079e-06	9.26639e-06	5.69624e-07	1.04938e-06	-5.47568e-06	-6.32531e-06	9.29809e-06	-1.90475e-05	-1.12343e-05	-3.57884e-06	1.00332e-05	-9.5476e-06
CG12602	-0.00106427	0.00423723	-0.001985	-0.000490344	-0.00224258	-0.00140909	2.15144e-05	-0.00180865	-0.00144784	0.00104715	0.00122021	-0.00166213
CG42470	0	0	0	0	0	0	0	0	0	0	0	0
CG42471	-3.83765e-07	2.56224e-07	-1.00839e-06	-3.66048e-06	5.04774e-07	1.30108e-06	6.12844e-07	-4.2273e-06	1.46651e-06	1.15137e-05	4.59181e-06	-1.25772e-05
Sfp33A1	0	0	0	0	0	0	0	0	0	0	0	0
CG14931	-0.000160363	-0.000394524	-0.00048839	0.00165683	-0.0024717	0.00659886	0.00240728	0.000653791	-0.00284826	0.00135702	-0.00133676	0.00123955
CG14932	-1.42345e-05	1.00571e-06	-6.75122e-06	-8.07996e-06	6.72575e-06	-6.08619e-06	2.11389e-05	-3.16903e-05	-4.15211e-06	-7.87507e-06	3.6709e-05	3.75197e-05
Tsp33B	-2.38489e-06	-3.77971e-07	-1.38123e-06	1.23828e-05	-1.57463e-06	-6.67098e-06	-2.31081e-07	-1.55866e-05	4.49207e-05	-8.4679e-06	4.61895e-05	-2.85319e-05
CG14937	-0.000285097	-0.000724027	-0.00076769	0.00193132	-0.000473156	-0.00102272	-0.000983998	-0.00183611	0.00628595	-0.00253391	0.00358234	-0.00470903
crol	-0.00260334	-0.00101375	0.00254356	-0.00331633	0.000736215	0.0044984	0.00455346	0.00888295	-0.0115867	-0.00617905	0.00704006	-0.00136033
snoRNA:Me18S-A934	0	0	0	0	0	0	0	0	0	0	0	0
CG14939	-0.00206736	-0.00233685	0.000203271	0.00229275	-0.00122031	0.000849002	0.0010761	-0.000318442	0.00206175	-0.000298509	0.000866349	-0.0011556
Pde1c	-0.000475915	0.0018396	-0.00131298	-0.000443098	-0.000480478	-0.000317117	-0.000226965	5.46971e-05	-0.000210617	0.000425555	0.000141665	-0.000485019
esc	-0.000738623	-0.00176554	-0.00128164	0.00408526	-0.00244421	0.00440189	0.00214464	-0.000285757	-0.0028782	0.00497393	-0.00426575	0.00191879
Sfp33A4	0	0	0	0	0	0	0	0	0	0	0	0
Sfp33A2	0	0	0	0	0	0	0	0	0	0	0	0
Sfp33A3	0	0	0	0	0	0	0	0	0	0	0	0
CG31704	0	0	0	0	0	0	0	0	0	0	0	0
CG14933	-0.000470773	0.00180338	-0.00205467	-0.00122499	-0.00152055	-0.000904134	0.000944474	-0.00055638	-0.000452487	0.0028033	0.00276303	-0.00378172
CG42486	0	0	0	0	0	0	0	0	0	0	0	0
CG14934	-9.30273e-05	0.000237863	0.000307827	-9.53868e-05	-0.000703823	-0.000306261	-7.09055e-05	2.84987e-05	-0.000135432	0.000575305	0.000610715	-0.000168664
CG14935	-0.000165399	-0.000301185	-0.000434895	0.00112321	-0.000695161	0.000835477	0.000308429	-0.000596724	0.00163097	0.000723894	-0.000421827	0.000282434
Or33a	-4.11857e-08	1.77547e-07	-3.91047e-07	-2.65307e-07	-3.52178e-07	-2.69876e-07	5.42797e-07	-1.90175e-07	-1.32658e-07	2.02144e-06	2.15167e-06	-1.98295e-06
Or33b	-1.69335e-07	-2.31482e-07	2.37105e-10	1.45829e-06	-5.3288e-07	-5.71337e-07	1.62731e-07	-3.09536e-06	5.776e-06	-4.18729e-06	4.23209e-06	-4.2844e-06
Or33c	-4.33295e-07	5.04687e-07	-5.16832e-07	-1.89939e-06	-1.64741e-07	2.63957e-07	-1.39808e-06	9.1582e-07	-2.65792e-07	2.00013e-06	-1.37588e-06	-8.32265e-06
Crystallin	-3.87012e-05	0.000163956	-0.000293199	-0.000164723	-0.00022983	-9.03774e-05	-4.04312e-05	-0.00010057	-9.42525e-05	3.74374e-05	6.08053e-05	-0.000136065
CG16964	0	0	0	0	0	0	0	0	0	0	0	0
mir-263a	0	0	0	0	0	0	0	0	0	0	0	0
bft	-1.60536e-05	-1.95812e-06	7.04593e-06	-2.3181e-05	4.38707e-05	-1.65848e-05	1.6871e-05	4.60438e-05	-5.80497e-05	-6.77683e-05	9.63846e-05	1.49948e-05
CG16965	-7.35508e-05	-0.000149372	-1.06954e-05	-0.000180376	0.000314525	-0.000137584	-7.98167e-05	0.000187735	-0.000949285	-0.000636867	0.0014326	0.00060769
CG6686	-0.001961	-0.00226209	-0.00175175	0.00230359	-0.000979091	-0.0022035	0.00102404	-0.000606894	0.00205943	-0.00143874	-0.00116138	0.000838855
CG34163	-0.000725724	-0.000953854	-0.000747799	-0.00068882	0.000696749	-0.000114117	0.00117849	-0.000642272	-0.000426884	-0.000247801	-0.000165566	0.000454486
zuc	-0.000588315	-0.000996352	-0.000804477	0.00158093	-0.000965597	0.00107828	0.00036909	-0.00143051	0.0019999	-8.71404e-05	0.00182517	0.002532
dgt2	-0.000980783	-0.00204075	-0.00092094	0.0011729	0.00103479	0.00173195	0.000387856	0.000139252	-0.00820061	0.00212396	-0.00143371	0.00112378
escl	-7.19012e-05	-8.04234e-05	-3.6812e-05	0.00023732	-0.00041319	0.00105236	0.000480838	0.000208903	-0.000506478	0.000152997	-0.00034026	0.000193671
Ada1-2	-2.26532e-05	-3.24024e-05	-2.89911e-05	4.93938e-05	-1.7541e-05	1.83732e-05	1.20253e-05	-4.12255e-05	4.28329e-05	-5.31404e-05	0.000150812	0.000142739
CG18789	-7.10613e-06	-8.7307e-06	-1.219e-05	2.43999e-05	-2.01466e-05	2.6473e-05	-6.01264e-06	-8.01677e-06	4.53092e-05	-4.10953e-05	2.305e-05	1.13464e-05
CG18787	-1.85536e-05	-2.61112e-05	-2.47782e-05	5.63142e-05	-5.50309e-05	6.88355e-05	7.42836e-06	-3.23155e-05	3.57555e-05	-3.23386e-05	4.83584e-05	-2.43196e-05
CG31864	-0.000110643	-8.86905e-05	-7.68843e-05	0.000147126	-0.000169514	0.000115473	0.000164671	-9.40095e-05	3.03497e-05	2.66856e-05	5.36649e-05	0.000117987
Ada1-1	-2.53059e-05	-3.13994e-05	-3.15812e-05	5.97246e-05	-4.84823e-05	4.87298e-05	-1.57185e-06	-0.000121718	0.000136315	-5.63648e-05	5.34966e-05	-8.21147e-06
CG12264	-0.00101873	0.000255551	0.000533159	-6.50887e-05	-0.000706371	0.00240097	0.00110554	0.000746935	-0.00273495	0.00120858	-0.00243288	-0.000460935
CG6746	-0.00312433	0.00155563	0.0149419	0.00123699	-0.0121677	-0.00453371	-0.000978808	0.00529354	-0.00724512	0.00624195	-0.000435527	0.00147018
Rh5	-5.98801e-05	0.000245285	-0.000267515	-8.19629e-05	-9.41893e-05	-5.17377e-05	-4.95588e-05	-3.29157e-05	-6.09714e-05	4.90071e-05	1.15344e-05	-8.37294e-05
CG6734	-0.000256401	-0.000214159	-0.000182942	0.000577736	-0.000439583	0.000392722	0.000422663	9.0904e-05	-0.000182001	0.000528403	-0.00031361	0.00069822
chr2L_12024034_12025219.0	-2.64133e-06	7.23546e-06	-4.49367e-06	-6.29139e-06	2.88666e-06	-2.04374e-07	9.72799e-06	8.91948e-06	7.0352e-06	8.55765e-06	3.12584e-06	-1.37187e-05
l(2)01810	-0.00180146	0.00635832	-0.00785398	-0.000315143	-0.00502441	0.0063723	0.00112041	0.000943033	-0.00431161	0.00209257	-0.00214305	-0.00112574
CG18788	-2.02158e-05	2.74335e-05	-3.88726e-05	3.61428e-05	2.8686e-05	-2.50679e-05	2.5963e-06	-1.01024e-05	0.000142975	7.74972e-05	0.00015223	-0.000106473
Tom70	-0.00100133	-0.000701795	0.000297147	0.000689471	-0.00193783	0.00442806	0.00241399	0.00111772	-0.0021727	-0.000595243	0.000219538	0.00105712
CG6766	-0.00157285	-0.00116139	-0.000171375	0.00102203	-0.00076011	-0.000580516	0.00219982	0.00126672	-6.39702e-05	0.000161016	-0.00115501	0.000750732
CG6785	-6.85404e-05	-6.27737e-05	0.000200464	-0.000316912	-0.00013098	-3.83392e-05	0.000452324	0.00085314	0.000602835	-0.000212237	-0.000660478	-0.000300842
CG6770	-0.0103093	0.0248142	-0.0277839	0.00397984	-0.0318096	0.0705405	0.0360892	0.0251287	-0.0210587	0.0416885	-0.00742805	-0.0248394
CG6792	-0.00010005	-9.39972e-05	-0.000107631	0.000205276	-7.36867e-05	4.10437e-05	0.000176884	6.90748e-06	0.000158518	-1.90445e-05	0.000114585	-0.0001674
CG14945	-0.000160572	0.000310281	-0.000119409	-0.000536189	0.000136816	7.79648e-05	0.000401588	0.000373499	0.000478794	0.000159945	-0.000497634	-0.000800999
JhI-21	-0.00107746	-0.00103077	-0.00159603	0.00281175	-0.00293076	0.00295016	0.00145039	-0.00182717	0.00359983	-0.000300381	0.00196583	3.46664e-05
CG5317	-0.00602704	-0.00405259	-0.00509684	0.000939497	-0.000703961	-0.00306781	0.000558286	0.000576057	-0.00750446	-0.00637811	0.00838479	0.00849111
CG34164	-0.000291616	-0.000454348	-0.000383809	0.00022294	0.000389763	-0.00101009	4.55182e-05	3.51559e-05	-0.000779514	0.000585119	-0.000383211	0.000351267
rab3-GAP	-0.000561021	-0.000430918	-0.000355002	0.000562711	-0.000456721	-2.29087e-05	0.000356372	-0.000550946	0.00154328	-0.000445395	4.36561e-05	-0.000223641
CG14946	-0.000221263	0.000148435	0.000599025	-0.000131642	0.000515494	-0.000120952	0.000370738	-1.20235e-06	-0.000242524	8.38952e-07	0.000468687	0.000782912
CG14947	-2.08609e-05	-9.86045e-06	6.92382e-06	3.15788e-05	1.23491e-05	-8.24991e-05	2.68134e-05	-2.19762e-05	2.1768e-05	7.73569e-05	-8.67305e-05	6.44876e-05
prd	-0.000251149	-0.00068075	-0.000654893	0.00179744	-0.000534972	-0.000876484	-0.000843965	-0.00194374	0.00716399	-0.00257408	0.00396545	-0.0032166
chr2L_12086617_12088073.0	-1.99243e-07	-3.0807e-07	-2.87064e-07	8.31193e-07	8.75397e-07	-5.09524e-07	-5.63424e-07	-9.82984e-07	2.95063e-06	3.55531e-06	-3.4811e-06	1.83827e-06
chr2L_12092769_12093234.0	-1.37826e-07	-2.72244e-07	3.24447e-07	-1.62424e-06	1.16776e-06	1.46141e-06	-9.37947e-07	-2.15788e-06	1.23081e-06	2.22742e-06	-2.37802e-06	-2.97989e-06
CG5325	-0.0027162	0.00115479	-0.000516082	-0.000197265	0.000219244	0.00170174	0.0012272	-9.05953e-05	0.00308164	-0.000147415	-0.00569212	-0.000385519
CG6712	-0.00180778	-0.00235906	-0.00152389	0.000969795	-0.00021177	0.00032923	0.000174495	-0.000765611	-0.00176421	-0.00228279	0.00243659	-0.00176452
Mt2	-0.000160621	-0.000272126	-0.000140454	8.22337e-06	0.000213599	-0.00037932	2.75912e-07	9.86781e-05	-0.00079525	5.79852e-06	-1.12443e-05	0.000144616
Ced-12	-0.00138484	-0.00146495	-0.000925125	0.00153877	-0.00114923	-0.00043072	0.00102569	4.76983e-05	0.000560689	-0.000500623	-0.0005653	0.00124842
Patsas	-0.000129708	0.000149772	-6.9136e-05	0.000243885	-0.000188127	0.00014597	7.99682e-05	1.28712e-05	-0.000253976	0.000370829	-0.000333508	-8.82016e-05
Aats-thr	-0.00345491	-0.00233496	0.000238856	0.00416469	-0.0042049	0.00822961	0.00313898	-0.00187699	0.00612433	-0.00364793	0.00839652	-0.00427859
Rab6	-0.00294761	-0.00121193	0.00324516	-0.00284524	-0.00027241	0.00129455	0.00547148	0.00610153	-0.00537506	0.0021575	-0.00500202	-0.00043543
CG16996	-0.000128189	0.000503259	-0.000734941	-0.000432958	-0.000693726	-0.000285555	-0.000131188	-0.00036684	-0.000294921	-1.07547e-05	0.000127246	-0.000282582
CG16997	-0.000251285	0.000978757	-0.000138753	0.00018195	-7.21166e-05	-0.000252885	0.000256424	-0.00067464	-0.00041566	2.94697e-05	0.000210606	-0.000410365
CG17211	-0.000299442	-0.000290747	0.00102773	-0.00195645	-8.6136e-05	-0.000108229	0.00252851	0.00422728	0.00269094	-0.00155555	-0.00329269	-0.0015971
MIP10815	-1.09559e-05	-1.0015e-05	3.42332e-05	-6.27358e-05	1.02789e-05	-3.67131e-06	8.31891e-05	0.000110495	5.66817e-05	-6.17482e-05	-4.19248e-05	-2.25386e-06
rho-6	-1.27373e-05	4.91708e-05	-7.83486e-05	-5.04557e-05	-5.54183e-05	-2.71682e-05	2.0532e-05	-2.05541e-05	-1.56081e-05	7.45507e-05	7.55083e-05	-0.000105374
Gr33a	-9.39496e-06	3.24336e-05	-1.02134e-05	-1.0242e-07	9.4842e-07	-1.24033e-05	2.98778e-05	6.93118e-06	4.17278e-06	-4.44574e-07	-1.19221e-05	-2.13594e-05
CG31760	-0.000124098	0.00036216	-0.000351506	-0.000133269	-0.000195841	-0.000207499	6.3446e-05	-4.97916e-05	9.48755e-05	0.00027418	-9.98794e-05	-0.000146879
IP07214	-3.41598e-07	-9.49638e-07	-3.79904e-07	8.0128e-08	1.89644e-06	-1.49355e-06	-1.44832e-06	1.48208e-06	-9.42968e-06	-6.53045e-06	1.31728e-05	2.80848e-06
CG31860	0	0	0	0	0	0	0	0	0	0	0	0
CG17217	-4.29624e-06	-6.25046e-06	1.46278e-06	-9.89585e-06	1.22654e-05	-8.7978e-07	-8.28475e-06	-1.78059e-05	-8.88767e-07	-6.96675e-06	1.76938e-05	-2.90194e-05
CG6583	-0.00223769	-0.00218916	0.00242495	-0.00599939	0.00401229	0.00431961	0.00263923	0.00127887	-6.72879e-05	-0.00229768	0.00237481	-0.00131877
CG17218	-0.00354518	-0.00460277	0.00237298	-0.00538407	0.00521043	0.00332434	-0.000779291	-0.00403219	0.000258452	4.41372e-05	0.00211455	-0.000965705
noncoding_2739	-6.83639e-06	-1.79091e-05	-4.69608e-06	-3.1331e-06	1.81961e-05	-1.90596e-05	1.01804e-06	-1.91167e-05	5.21681e-05	5.61891e-05	-0.000134081	-7.64004e-05
aret	-0.00153353	-0.00316737	-0.00402905	0.0142464	-0.0198337	0.0509826	0.0181282	0.00354454	-0.014567	0.00696973	-0.00569728	0.00389793
CG6579	-0.00320239	0.0136573	-0.00187508	0.00540609	0.00599391	-0.00032125	0.00413983	-0.00794858	-0.00283083	-0.00636999	-0.00553979	0.000293566
CG31759	-0.000103434	-8.36291e-05	-0.000108881	0.000208731	-0.000403048	0.000463838	0.000489788	-4.24773e-05	0.00069449	-0.000353713	0.000541649	-0.000276272
CG31862	-3.42009e-07	1.05578e-06	7.83981e-07	-2.79289e-07	-2.97246e-06	-7.99649e-07	-2.38279e-06	-2.02164e-06	-1.38399e-06	-7.20728e-06	-6.76182e-06	6.47633e-06
bru-2	-0.000697443	0.000621533	0.000778757	-0.00124131	-0.000338799	-0.00113255	0.0006344	0.00254951	-0.00111316	-0.00065557	0.000185004	-0.000454852
CG17010	0	0	0	0	0	0	0	0	0	0	0	0
CG31763	-0.00026615	0.000316681	0.000531989	-0.000677175	-0.000245104	-0.000135214	0.000173989	0.0010683	0.000256503	-0.000888327	-0.000521264	0.000447059
Pkd2	-1.13215e-06	6.07249e-08	1.36107e-06	-2.40483e-06	9.55135e-07	-3.67973e-06	8.84009e-06	5.54724e-06	-5.10171e-06	-1.02016e-05	6.44703e-06	-4.39638e-07
vir-1	-0.000791283	0.00214881	-0.00187493	-0.00126848	-0.000424694	2.34675e-05	0.000450982	0.00118314	0.000697875	0.000311515	0.000893816	-0.00143455
noncoding_2764	-6.00878e-06	1.91239e-05	-4.57392e-05	-2.41174e-05	-4.54337e-05	-2.03445e-05	1.31179e-05	-1.71126e-05	8.42563e-06	3.66598e-05	6.57083e-05	-8.31825e-05
CG6405	-6.6681e-05	-2.38838e-05	6.91454e-05	-0.000257797	0.00013646	2.40466e-05	0.000182667	0.00013799	0.000236968	-7.22694e-05	-9.26276e-05	7.17055e-06
CG5446	-0.00172727	-0.00147015	-0.000659616	0.00268713	-0.00234326	0.00362919	0.00304838	-2.12157e-05	0.0060716	-0.00452331	0.00555141	-0.00447049
CG6388	-0.000576866	-0.000204446	0.000174135	-0.00127726	0.000417982	0.000130899	0.000448204	0.00105982	-0.00151527	-0.000951451	-4.97393e-05	-0.000137182
CG5435	-2.81224e-05	7.16242e-05	5.63295e-05	1.3345e-05	-3.34804e-06	-3.42212e-05	4.7903e-05	3.78385e-05	6.65312e-06	6.123e-05	4.65184e-05	-1.73585e-05
SC35	-0.00746738	-0.0139842	-0.00108524	0.00200821	0.0128176	-0.0165114	-0.00858266	-0.000697761	-0.0318085	0.0185968	-0.0223224	-0.00966809
psnoRNA:SC35-a	0	0	0	0	0	0	0	0	0	0	0	0
psnoRNA:SC35-b	0	0	0	0	0	0	0	0	0	0	0	0
Elf	-0.00289581	-0.00248874	0.000783027	-3.10072e-05	-0.00366178	0.00674274	0.00740982	0.00529062	-0.00716305	-0.000825123	-0.00174534	0.00528003
Oatp33Ea	-0.000602869	0.00128844	-0.00125737	-0.00100843	-0.000189813	-0.000235612	0.0003316	0.000553422	-0.000496052	-0.000215346	0.000526486	-0.000384621
CG5421	-1.30699e-06	-3.40841e-07	2.52177e-07	-2.34528e-06	-1.62111e-06	-2.51091e-06	2.97795e-06	1.99668e-06	2.47903e-06	1.60684e-05	-6.1609e-06	5.58163e-06
Oatp33Eb	-0.000706819	0.00239095	-0.000105778	-0.000186324	-0.000303429	-0.000411897	0.000448872	0.000335058	0.000200364	0.00059217	-0.000320119	-0.0010211
CG5418	-5.5372e-05	0.000121681	0.000392127	9.31864e-05	-0.000173586	-0.000173125	0.000330982	-0.000328035	-0.000109424	-0.000279504	-5.58037e-05	-5.31364e-06
CG17024	-5.74359e-05	0.000235409	-0.000117054	-1.26344e-06	-6.31305e-05	-8.21094e-05	0.000121018	-0.000197128	-8.34477e-05	0.000130655	0.000209686	-0.000259297
bun	-0.00274793	0.00345581	-0.00263558	0.00350794	-0.00253748	0.00871595	0.0050313	0.00295856	0.00319739	0.000129118	-0.00132136	-0.00544307
noncoding_2788	0	0	0	0	0	0	0	0	0	0	0	0
t-cup	0	0	0	0	0	0	0	0	0	0	0	0
chr2L_12504485_12504711.0	-2.68422e-05	0.000124747	-0.000155697	-2.70213e-05	1.92537e-05	-5.84191e-06	-3.03943e-06	0.000103405	2.37057e-05	0.000342737	0.000276314	-0.000250487
psnoRNA:bun-a	0	0	0	0	0	0	0	0	0	0	0	0
RE14176	-4.68151e-05	0.000144325	0.000149342	7.55428e-05	0.000256305	0.000106303	2.25908e-05	-4.84266e-05	0.000114204	0.000540959	0.000207087	-0.000393598
GH14785	-0.00138904	0.00367726	0.00134448	-0.00131972	-0.000608983	-0.0020322	0.00717481	0.00157583	0.00103589	-0.00034645	0.00139026	-0.00545087
noncoding_2785	0	0	0	0	0	0	0	0	0	0	0	0
chr2L_12581506_12583539.0	-3.11844e-05	2.48845e-05	2.70738e-05	-0.00013675	3.93051e-05	9.40792e-06	0.000151777	3.43195e-05	7.66345e-05	-2.01286e-06	1.54196e-06	-7.65062e-05
nub	-0.000882975	-0.00101728	-8.75488e-05	0.00104125	0.00143003	-0.00317228	-0.000842938	0.000392375	-0.00198033	0.00232163	-0.00400613	-0.00310898
ref2	-4.96697e-06	-1.4366e-05	-8.05674e-06	2.57801e-05	3.98601e-06	-4.579e-05	-2.0096e-05	-1.88872e-06	-4.12005e-05	7.21806e-05	-0.000123294	-7.23732e-05
chr2L_12640976_12641280.0	-1.35365e-06	-8.94718e-07	-2.54059e-07	-6.43657e-07	1.20598e-05	1.23793e-07	2.02833e-06	1.16352e-05	-1.23851e-05	-1.49793e-05	6.17724e-05	9.28277e-05
chr2L_12645861_12646341.0	-7.37148e-07	2.20192e-06	-2.10548e-06	1.60134e-06	1.50788e-06	-3.15623e-06	5.3714e-06	-1.53734e-06	-6.19995e-07	2.2158e-05	5.91064e-06	-5.53092e-06
pdm2	-0.00104724	-0.00235937	-0.0015352	0.00304972	0.00184959	-0.00689313	-0.000688112	-0.000574227	-0.00443255	0.0109716	-0.0148721	0.00659452
CG15485	-1.86901e-05	8.2292e-05	-8.36896e-05	-1.97617e-05	-2.04459e-05	-2.93258e-05	4.97406e-05	-4.63711e-05	-2.66822e-05	0.000138816	0.000136048	-0.000160209
CG5525	-0.00434255	-0.00388421	0.00110972	-9.60136e-05	-0.00628154	0.0249121	0.00693371	8.59201e-05	-0.00311842	0.00229788	-0.00481068	-0.00449521
CG6153	-0.000320391	-0.000420959	-0.000316072	0.000684471	-0.00066679	0.00204119	0.00116759	0.000353879	-0.00167381	0.000549019	-0.000789886	0.000712233
CG5780	-0.000276102	-0.000380867	-8.50402e-05	3.7094e-05	-1.07138e-05	0.000706386	0.000484959	0.000185126	-0.000310652	-0.000653079	0.000750543	0.000174534
PICK1	-0.000200118	0.000298801	0.00048147	-0.000410771	-0.000208327	-1.05097e-05	0.000399293	0.00033275	0.000453264	0.000143713	-0.00029485	-0.00047216
CG5781	-2.61632e-05	2.68334e-05	4.12142e-05	-8.96856e-05	-1.81564e-05	-1.33719e-05	0.000105466	5.69434e-05	0.000100517	-8.94685e-05	-0.000135161	-0.000115115
CG17036	-0.00014628	0.00032542	-0.000769601	4.52511e-05	-0.000913329	0.000989044	8.35421e-05	-0.000144933	-0.000482773	-0.000432154	-0.000548122	0.000234689
CG5776	-0.000233262	-0.000447283	-0.00030806	0.000826478	-0.000981974	0.00261907	0.00112537	0.00042381	-0.00205047	0.000892422	-0.00122076	0.000652821
spict	-0.000887647	-0.000371016	-0.000441368	0.000790408	-0.000808419	0.00459885	0.00225628	0.00105297	-0.00305426	0.00211565	-0.00209128	-0.000917299
CG15484	-5.39481e-05	-0.000108105	-0.000110323	0.000211331	-8.14866e-05	-5.53317e-06	1.08022e-05	-5.95395e-05	-4.94577e-06	4.11378e-05	-0.000148581	1.89673e-05
CG6180	-0.00108954	0.00096793	-0.00123327	0.00263328	-0.00549668	0.0144617	0.00505377	0.00105964	-0.00571153	0.00198013	-0.00485629	0.00227486
CG5787	-0.00250832	-0.00384851	-0.00286213	0.00504811	-0.00193951	-0.00309857	-0.000584519	-0.0015317	-0.000180039	-0.00186737	-0.00264033	-0.000463311
CG5792	-0.00123739	-0.00165938	-0.00120241	0.00243615	-0.00188292	0.00322992	0.00277103	0.000308396	-0.000336783	-0.000166028	-7.8621e-05	-0.000141442
chr2L_12718569_12718888.0	-1.68278e-05	-1.19199e-06	-1.61064e-05	-0.000129088	-4.82287e-05	-9.85824e-05	0.000443893	0.000435659	0.000213633	-0.000128449	-9.05192e-05	-0.000292571
MRP	-0.00150133	0.00171532	-0.00104811	0.00127524	-0.00181932	0.00136868	0.0020927	0.00234928	0.000849248	-0.00042634	-0.000147154	-0.000513031
CG15483	-4.7434e-06	1.32368e-05	8.75912e-06	9.61322e-06	1.11801e-05	-3.35458e-06	5.23322e-06	3.30724e-05	1.17901e-05	6.8718e-05	4.14864e-05	-2.38763e-05
kek1	-0.000244227	0.000481164	0.000501334	-0.000405176	-8.666e-05	-3.09502e-05	0.000330428	0.000465194	0.000498039	0.000172405	-0.000573022	-0.000564005
chr2L_12840864_12841381.0	-4.21464e-07	1.278e-06	2.51194e-06	1.49328e-06	2.04547e-06	-8.69743e-07	6.94619e-06	-2.53913e-06	5.62582e-08	-6.02299e-06	-3.41982e-06	-1.66256e-06
ACXC	-3.81436e-07	8.4747e-07	-4.00724e-07	2.55063e-07	-1.58237e-06	-8.04619e-07	-2.01089e-06	-7.75232e-07	1.06318e-06	-3.14145e-06	-1.48404e-06	5.08498e-06
ACXB	-7.6162e-08	3.56196e-07	-4.12345e-07	-3.37632e-08	1.23509e-07	4.12348e-08	-1.53627e-07	3.56747e-07	9.69134e-08	5.41999e-07	3.05828e-07	-2.79034e-07
ACXA	-6.53529e-07	-1.81534e-06	-1.50994e-06	3.69892e-06	5.08866e-07	-6.81799e-06	-1.91476e-07	-2.36272e-06	-2.53811e-06	1.57151e-05	-1.86402e-05	1.28601e-05
ACXE	-4.77521e-07	-1.19498e-06	-1.06996e-06	2.62931e-06	6.51543e-07	-2.78465e-06	-4.71025e-07	-1.42409e-06	6.23418e-06	1.71297e-06	-2.1589e-07	5.77907e-06
CG16800	-1.47394e-06	4.02916e-06	3.20965e-06	4.74981e-06	6.12322e-06	3.29416e-07	1.406e-07	-1.96533e-06	2.86035e-06	8.10553e-06	4.6255e-07	-8.87358e-06
Vha68-2	-0.0125749	0.0368641	-0.0242937	-0.00485417	-0.0355194	0.021145	0.00613745	-0.00212975	-0.0146966	-0.00240447	-0.0126601	-0.000802717
CG5075	-7.59651e-07	1.99003e-06	-2.63674e-06	-2.35478e-06	-2.71084e-07	-4.39598e-07	5.05324e-07	2.391e-06	5.33305e-07	8.24118e-06	7.80794e-06	-1.17319e-06
CG12404	-0.00087807	-0.000788366	0.000362574	0.000467935	-0.00084576	0.00339073	0.00172187	0.00109129	-0.00396957	-0.000151759	1.19361e-05	0.000832297
Vha68-1	-0.00145584	0.00279753	0.00116535	-0.00215905	-0.000868341	-0.000981757	0.00159703	0.00220895	0.00057298	0.000554419	0.000211579	-0.0024822
Tor	-0.000634706	-0.000696068	0.000161689	0.000455407	-0.000506541	0.000530746	0.00128208	0.00153393	-0.00183285	3.73085e-05	-0.000491125	0.00144168
CG9934	-0.00140404	-0.00154378	-0.000229997	0.00129382	-0.00127292	0.00261823	0.00142818	0.00150124	-0.00331596	-0.00036221	0.00125988	0.000767229
A16	-0.00120436	-0.00160611	-0.000437086	0.00198538	-0.000429561	0.00180165	0.00122809	0.00128204	-0.00503784	0.00174935	-0.00319238	-0.001909
CG9932	-0.000758956	0.00239614	0.000667166	0.00104628	0.00299457	0.000717566	-0.000100281	0.00475968	0.00156515	0.00261487	0.0017915	0.000344457
CG31856	-1.56844e-06	1.36516e-06	2.95018e-06	9.35617e-07	1.14132e-05	1.65001e-06	8.01708e-07	2.14478e-06	-5.9988e-06	1.22036e-06	9.81191e-06	-3.09081e-06
CG5142	-6.59662e-05	-1.45608e-05	0.000188018	-0.00035088	0.000103942	9.87711e-05	0.00017593	0.000251261	0.000328737	-3.69215e-06	-0.00039889	-0.000263011
chr2L_13089868_13090506.0	-7.33083e-07	1.76569e-06	-5.82827e-07	6.491e-07	1.40805e-06	-3.61574e-07	4.00313e-06	-6.29782e-06	5.46609e-06	8.17289e-06	1.32063e-05	-1.6902e-05
chr2L_13118875_13119250.0	-1.19237e-06	4.14942e-06	-1.04979e-06	1.24366e-09	5.62553e-06	2.7241e-06	-1.92363e-06	8.68416e-06	5.44152e-06	3.14837e-05	1.99724e-05	-1.88846e-05
DMG8-chr2L.24.001	-1.2648e-07	6.92148e-07	1.16449e-07	1.14697e-06	2.52401e-06	9.84669e-07	-7.00388e-07	2.68663e-06	1.24072e-06	1.82552e-06	3.85271e-07	3.20447e-07
noncoding_2854	-9.06221e-08	4.11687e-07	4.97286e-07	6.50944e-07	8.77406e-07	9.52366e-08	7.4495e-07	-6.97195e-07	-9.54433e-08	-4.1844e-07	-1.74259e-07	-1.67402e-07
CG5122	-1.31632e-07	4.6204e-07	-5.55834e-07	-1.46473e-07	-1.99037e-07	-1.89222e-07	-1.76749e-07	3.3788e-08	-4.34403e-08	-1.52962e-06	-2.49201e-06	1.66707e-06
CG9928	-4.93084e-05	0.00017629	-6.60795e-05	-3.55771e-05	-6.82871e-05	-5.04212e-05	3.07396e-05	-9.02521e-06	-3.21804e-06	1.47249e-05	-6.74741e-06	-5.67684e-05
CG16978	-2.74547e-06	1.07753e-05	-1.24907e-05	-5.41588e-06	3.02361e-06	5.30148e-07	3.42871e-06	4.56859e-06	4.09876e-06	3.43955e-05	2.29595e-05	-3.20298e-05
Pk34A	-7.61128e-08	-1.71144e-07	1.19112e-08	-3.46267e-07	3.00559e-07	-2.34144e-07	8.17904e-07	1.00195e-06	-4.65367e-07	-1.59521e-06	2.76236e-06	4.82335e-06
CG5204	-4.21169e-06	-2.50942e-06	1.03649e-06	-5.47667e-07	-3.14292e-06	-1.35002e-05	3.31974e-06	1.04511e-05	-1.18834e-05	1.96854e-06	5.00093e-06	-1.42704e-05
DnaJ-H	-0.00040782	-0.000397005	-0.000293112	0.000919047	-0.0014447	0.00442577	0.00161292	0.000253036	-0.00107729	0.00029968	0.000190475	-0.000672746
Sir2	-0.00164587	-0.000841512	-0.00135445	0.0024988	-0.0027378	0.00221544	0.00327443	0.00122744	-0.00298592	0.000958978	-0.00119436	-0.000102589
Sfmbt	-0.00180533	-0.00171343	-0.00250023	0.00450568	-0.00495684	0.00332585	0.000775491	-0.00269116	0.00575634	-0.00491707	0.00437347	-0.00368788
CG5439	-0.00124345	-0.00121174	-0.00132085	0.00193844	-0.00184636	0.00176516	0.0010113	-0.0012534	0.00110106	0.000273346	8.95272e-05	-0.000129839
CG5287	-0.000628395	0.000156153	-1.66104e-05	0.000551309	-0.00048487	0.000691119	0.000985525	0.000261126	0.000247354	-7.68422e-06	0.00106046	-0.000561624
CG31849	-0.000224518	-0.000305355	-0.00030442	0.000574166	-0.000877043	0.00101072	0.00036138	-0.000462932	0.00067718	-0.000523677	0.000717976	-0.000168533
CG5458	-4.15644e-05	-2.61269e-05	-4.50391e-05	6.49859e-05	4.4698e-05	-0.000153135	-8.21077e-06	6.7819e-05	-8.57468e-05	0.000150016	-0.000104217	5.83619e-05
CG16974	-0.00357413	-0.00418278	0.00038256	0.00324769	0.00118241	-0.00228567	0.00289323	0.0027406	-0.00557838	-0.00101824	0.00103696	-0.00191422
Edem2	-0.000900451	-0.000424026	0.000711593	0.00042757	6.34632e-05	0.00183726	0.00160154	0.000226682	-0.00245957	7.88393e-05	-0.00151707	-0.000477943
CG16972	-0.000390511	-0.000421999	-0.000170519	0.000606306	-0.00100836	0.00200602	0.00115637	0.0006671	-0.00172501	-0.000124733	0.000568951	0.00131499
Pect	-0.00276512	-6.35034e-06	-0.00315586	-0.00054281	-0.0013053	0.00182026	0.00375479	0.000479352	-0.00239713	-0.000342202	0.00262291	0.00137929
CG15482	-2.84428e-05	-5.2057e-05	-8.5901e-05	0.000112	-5.29734e-07	-0.000179875	-3.83694e-05	-7.3724e-05	3.04498e-05	0.000190775	-0.00014216	-1.17558e-05
snRNA:U2:34ABa	-3.6022e-06	8.30599e-06	-2.51464e-05	-4.02953e-06	-2.37054e-05	-7.24767e-06	-3.03567e-05	-2.01977e-05	2.79248e-05	-9.0684e-05	-6.5792e-05	4.87834e-05
kek4	-2.48775e-05	9.55036e-05	-0.000121581	-5.90112e-05	-7.76194e-05	-5.16367e-05	3.93078e-05	-1.96584e-05	-2.68862e-05	0.000194522	0.000196133	-0.000189897
snRNA:U2:34ABb	-2.20002e-07	-6.11881e-07	-7.50576e-07	2.59588e-06	-3.93889e-06	1.07597e-05	3.95404e-06	1.11212e-06	-4.87395e-06	2.21124e-06	-2.39535e-06	1.71026e-06
CG9426	-0.000484388	-0.000291818	0.000231084	0.000316902	-0.00125811	0.00435234	0.00206671	0.000913932	-0.00126712	0.000169517	-0.000227905	-0.00045475
CG5705	-0.00046904	-0.000293503	1.6829e-05	0.000967046	-0.000948001	0.00217498	0.000869214	0.000185785	-0.000676481	-5.92085e-05	-0.000138734	-0.000432326
Ski6	-0.000663445	-0.00111761	-0.000593683	0.000749438	0.000121517	8.7116e-05	-3.85459e-05	-0.000595655	-0.000804703	0.000996999	-0.00151633	-0.000927731
CG16812	-0.00146255	-0.00194529	-0.00141656	0.00227627	-0.00109789	0.000312135	0.00037713	-0.00229696	0.00180501	-0.000598382	7.86252e-05	-0.000645545
CG15480	-0.00167315	-0.00489061	-0.0040653	0.00944242	0.00220202	-0.0133024	-0.00392356	-0.00271731	-0.00661195	0.0136246	-0.0201319	-0.00371816
CG16813	-7.97335e-05	-0.000223146	-0.000208948	0.000512224	-8.97681e-05	-0.000199866	-0.000115521	-0.000293582	0.000530926	0.000106364	-0.000158648	-0.000458915
CG16815	-0.000138471	-0.000387987	-0.000407473	0.0011506	-0.000404842	-0.000296892	-0.00040895	-0.00108697	0.00381955	-0.00107578	0.00172599	-0.00176643
Prosalpha6T	-4.25663e-07	-8.72109e-07	-8.81779e-07	2.5584e-06	6.65504e-07	-1.10486e-06	-1.64873e-06	-3.15823e-06	1.12107e-05	1.49654e-06	7.84848e-08	-1.87042e-06
CG15479	-0.000187513	-0.000530212	-0.000510064	0.00133027	-0.000257031	-0.00078499	-0.000604133	-0.00125933	0.00401041	-0.00111215	0.00184437	-0.0020189
CG5867	-3.54724e-05	6.15434e-05	-0.000123784	3.65068e-05	2.1033e-05	-0.000101246	-2.44249e-05	2.26853e-05	-3.77285e-05	0.000261657	-0.000106055	0.000116325
CG5945	-1.12465e-05	1.47998e-05	-3.84537e-05	3.92126e-05	2.39028e-05	-4.24577e-05	-8.4569e-06	5.11757e-06	3.22375e-05	0.000119774	-7.89371e-05	5.8735e-05
snRNA:U2:34ABc	-3.67676e-06	1.14012e-05	-2.32081e-05	-4.42572e-06	-1.09227e-05	-6.95859e-06	-1.13125e-05	-1.90267e-06	4.21801e-06	-1.15385e-05	1.44096e-05	-4.97433e-05
snRNA:U5:34A	-3.32602e-07	-9.2505e-07	-1.13473e-06	3.92449e-06	-5.95487e-06	1.62666e-05	5.97778e-06	1.68131e-06	-7.36851e-06	3.34298e-06	-3.62132e-06	2.5856e-06
CG16820	-0.000300239	0.00130779	0.000472815	0.00133261	0.00211281	0.000355841	0.000934271	-6.5413e-05	0.000192195	0.000679761	0.000532809	-0.000680266
CG31728	-0.000105045	0.000172992	-0.000231512	-0.000519098	-0.00042625	-0.000125515	-3.98022e-05	0.000154211	0.00015536	4.19565e-05	-0.000306193	-6.19819e-05
CG31730	-2.17289e-06	9.22963e-06	-1.26776e-05	-6.74729e-06	-1.15618e-05	-4.69368e-06	-1.73878e-06	-1.31457e-05	-7.38485e-06	-1.92835e-05	-1.52814e-05	5.46673e-06
CG31851	-6.44398e-08	5.99041e-08	7.14738e-07	-5.15911e-08	-1.14352e-06	-2.34185e-07	-1.27384e-06	1.07185e-06	9.15741e-08	1.38185e-06	8.19937e-07	6.68643e-07
CG6043	-0.000850161	0.00336199	0.000213616	0.00158183	0.00177531	0.000127523	-0.000180998	0.000898019	0.000154013	0.00072405	-9.17405e-05	0.000435044
CG31848	0	0	0	0	0	0	0	0	0	0	0	0
Drep-4	-0.000233914	-0.000190908	-0.000374697	0.000352694	-0.000345945	0.000523761	0.000455861	0.000122824	-0.000678143	5.49474e-05	0.000432299	-0.000343469
CG6108	-0.000210001	0.000875161	-0.000545978	-7.76469e-05	-0.000189165	-0.000236831	0.000266567	-0.000208926	-0.000171631	0.000551598	0.000555433	-0.000808216
CG6116	-0.0006512	-0.000501512	-3.3374e-05	0.000303637	-4.81668e-06	0.00136903	0.000609722	0.000201668	-0.0017436	0.0014468	-0.00145181	0.000436554
CG31729	-0.00204698	0.00111908	0.000649718	0.00167923	-0.00223944	0.00237589	0.00256062	-0.000586298	0.00174153	-0.00149269	0.00357033	-0.00309655
CG16824	0	0	0	0	0	0	0	0	0	0	0	0
CG15639	-7.69761e-05	0.000289695	-0.000173136	-8.9498e-05	-0.000188481	-7.00037e-05	-0.00014343	-3.02963e-05	-6.30996e-05	-0.000158121	-0.00023959	0.00011139
CG16825	-5.13746e-06	1.86661e-05	-1.18868e-05	-5.5431e-06	-9.30015e-06	-4.11469e-06	-5.33137e-06	-3.9338e-06	-4.7919e-07	-9.69834e-06	-8.13915e-06	5.0659e-06
CG16970	-0.00010137	0.000380383	-0.000175601	-6.1246e-05	-0.000145576	-5.45638e-05	-0.000169015	-3.08833e-05	-4.9078e-05	-0.000364494	-0.000463764	0.000293226
CG16826	-2.16914e-07	-2.67535e-07	4.38698e-07	-7.42679e-07	1.23951e-06	1.48288e-07	5.11588e-07	-2.27135e-06	-2.29509e-06	-2.16229e-06	7.12074e-06	1.06714e-05
CG9395	-0.000112384	0.000272617	0.00019653	-0.000131116	-0.000155834	-0.000121021	0.000296483	0.000287653	0.000188712	3.87605e-06	-0.0001604	-0.00022738
CG9377	-4.10584e-07	-6.70571e-07	-3.36407e-08	-2.29047e-06	1.35201e-06	-2.3089e-07	1.53374e-06	1.41844e-06	-5.60652e-07	1.42411e-06	-5.05371e-06	-1.41859e-05
Nnp-1	-0.00303192	-0.00368218	-0.00405636	0.00450407	-0.00293503	-0.00224087	-0.000178743	-0.00322016	0.00378346	-0.00242631	-0.00245505	0.00353794
CG6523	-0.00385188	-0.00294287	-0.00202636	0.00178097	0.00159031	-0.00247484	0.00257685	0.000598174	-0.00611585	0.00263619	-0.00122904	0.00346127
Tap42	-0.000427056	-0.000554756	-0.000739452	0.00183175	-0.00209735	0.00394717	0.00138044	-0.000454225	0.0014023	-0.000411443	0.00104648	-0.00110124
CG31855	-0.00115804	-0.00117955	-0.000202538	-0.000316935	0.000638777	0.000563496	0.00239948	0.00122616	-0.00202325	-0.00156002	0.00193825	0.000500424
CG9306	-0.00410691	0.00497136	-0.00255959	0.0016789	-0.00350642	0.00296457	0.00316076	-0.00212779	0.00467494	0.00220934	-0.00296023	-0.00217936
CG9305	-0.00066776	-0.000412146	-0.000585849	-4.79988e-05	-0.000538154	0.000890005	0.000795734	0.000802266	-0.00357327	-4.40652e-05	-0.00103471	0.000666844
CG6565	-0.000545342	-0.000287829	-4.09862e-05	0.000382588	-0.0013055	0.00330473	0.00159674	0.000601787	-0.00176345	-0.000265716	-4.86632e-05	-0.00070472
CG9302	-0.00221135	-0.00383913	-0.00154969	0.00228128	-0.000545217	0.000247382	0.0017602	-0.000991075	0.00121628	-0.000633216	0.000177644	0.000750841
beta'Cop	-0.00275217	-0.0025162	0.00276196	-0.00311145	0.00155588	0.00304276	0.00174604	0.00202243	-0.00390614	0.00120865	-0.00150469	-0.00227231
loqs	-0.00105207	-0.00036994	0.000559566	-0.000547714	-5.55417e-05	0.00162101	0.000571584	0.000135027	0.00166265	-0.00169459	0.000902686	-0.00234155
CG9293	-0.000975274	-0.00124214	-0.000809845	0.00173514	-0.000734497	0.000167321	0.00133447	0.000605332	-0.00135926	-0.000355281	0.000223989	5.7567e-06
CG7099	-0.000437719	-0.000581552	-0.000342354	0.000783967	-0.000391998	0.000152908	0.000280379	-7.01964e-05	-0.000126848	-0.000115777	0.000455303	0.000449497
RpL24	-0.0471279	-0.00155737	-0.00883115	-0.00423963	0.00135198	0.0193315	-0.0247985	0.0150418	0.00117758	-0.0428081	-0.022898	-0.0235245
CG16957	-2.11836e-06	-5.05877e-06	-1.87046e-06	8.45934e-07	2.1879e-06	4.9843e-07	3.65942e-07	-2.02176e-06	-7.18248e-06	1.7101e-05	-1.54915e-05	-5.85598e-07
CG10859	-6.73435e-06	-1.24844e-05	-5.85134e-06	7.70818e-06	1.38057e-05	-2.1866e-05	-7.019e-06	-6.34043e-06	-2.21783e-05	6.38999e-06	-1.59074e-05	-2.31465e-05
CG7110	-0.000199901	-0.000230269	-0.000278359	0.000430266	-7.1761e-05	-4.17081e-05	1.73077e-05	0.000210546	-0.00126426	-0.00038928	0.00057279	-0.000197191
Vm34Ca	-5.34051e-06	-6.35757e-06	-1.69757e-07	6.57247e-06	4.21162e-06	-1.93834e-05	-1.28952e-05	8.42304e-06	-1.91227e-05	-7.85744e-06	8.13677e-05	-4.32302e-05
CG16848	-1.4084e-06	-3.24967e-07	-1.14065e-06	2.86444e-06	-9.50788e-07	-8.25369e-06	-2.99661e-06	4.6106e-07	-1.76159e-05	-1.26975e-05	-1.29425e-05	-3.27875e-05
CG16956	-1.77218e-07	5.40157e-07	-5.09236e-08	1.54862e-06	2.60652e-06	2.73651e-07	-5.71641e-07	2.48938e-06	1.12009e-06	4.26395e-06	-2.65176e-06	3.16806e-06
noncoding_2945	-9.59661e-06	4.09762e-05	-3.81791e-05	-6.38076e-06	-7.27229e-06	-1.52988e-05	3.10091e-05	-5.8633e-07	3.42144e-06	0.00015721	0.000162841	-0.000148265
Tehao	-6.68754e-05	0.000246635	-0.000265499	-0.000152216	-0.000122542	-4.69359e-05	-5.40459e-05	-6.83461e-05	-5.45919e-05	9.00393e-05	5.79783e-05	-8.56352e-05
CG9267	-0.00114948	-0.00123125	0.00147917	-0.00221014	0.00153215	0.000195526	0.00152399	0.00022035	0.000539901	0.00140999	-0.00290397	7.50834e-06
noncoding_2949	-0.000222522	-0.000160634	0.00034938	-0.000313857	-2.20146e-05	0.000460015	-0.000270887	-0.000405828	6.85919e-06	-8.24633e-05	0.0001788	0.000831969
Hsp60D	-2.46779e-05	6.77746e-05	6.12201e-05	-6.59197e-06	-5.56403e-05	-2.57879e-05	-8.31262e-06	4.26835e-05	1.69435e-05	6.22245e-06	-4.53223e-05	1.12714e-05
CG16849	-1.19049e-06	5.25519e-06	-6.58549e-06	-2.53606e-06	-3.15881e-06	-2.27124e-06	2.52822e-06	-3.10844e-06	-2.08761e-06	8.585e-06	9.34021e-06	-1.09466e-05
CG31846	-1.05033e-05	4.04829e-05	-5.44259e-05	-1.54611e-05	-2.51376e-05	-2.27812e-05	3.30856e-06	-1.39007e-05	-1.91105e-05	6.32981e-05	3.82109e-05	-6.93187e-05
CG16850	-7.90963e-05	0.000343496	-0.000195547	6.89509e-05	0.000123817	2.92011e-05	-0.000154717	9.28556e-05	8.42287e-06	-0.00017978	-0.000334992	0.000230884
CG31847	-0.00012066	0.000503463	-0.000395543	-1.56297e-05	-2.32966e-05	-9.3199e-05	1.39924e-05	-0.00011301	-0.000107374	0.000183989	7.42766e-05	-0.000287116
B4	-0.00072337	-0.000326744	-0.00042892	0.000947453	-0.00206716	0.00261917	0.00164584	-0.000280242	0.00234586	-0.00250645	0.00191667	-0.000245499
CG33641	-6.19545e-06	-3.26357e-06	-9.01927e-06	-5.25908e-06	-2.9208e-06	-2.99855e-05	5.72173e-05	2.63237e-05	4.97803e-05	-1.75957e-05	-2.2287e-05	6.81524e-05
CG33640	0	0	0	0	0	0	0	0	0	0	0	0
CG33642	0	0	0	0	0	0	0	0	0	0	0	0
CG33643	0	0	0	0	0	0	0	0	0	0	0	0
CG33644	0	0	0	0	0	0	0	0	0	0	0	0
CG33645	0	0	0	0	0	0	0	0	0	0	0	0
CG15638	0	0	0	0	0	0	0	0	0	0	0	0
CG16852	0	0	0	0	0	0	0	0	0	0	0	0
CG9263	0	0	0	0	0	0	0	0	0	0	0	0
CG16853	0	0	0	0	0	0	0	0	0	0	0	0
kuz	-0.00142058	-0.00118345	-7.85792e-05	0.00132465	-0.000886883	-8.6342e-05	0.000795394	0.000919068	-0.000581157	-0.00211533	0.000717842	-9.9371e-05
CG9254	0	0	0	0	0	0	0	0	0	0	0	0
ics	-0.00324943	0.00242323	-0.00139164	0.00206629	-0.00216443	0.00106076	0.00684431	8.3362e-05	0.00607192	-0.000156856	0.00206001	-0.00479161
chr2L_13642820_13643256.0	-8.15158e-08	-2.73599e-07	-2.83555e-07	6.41289e-07	6.89056e-08	-1.21803e-06	2.3489e-07	-4.04189e-07	-2.36137e-07	4.03437e-06	-5.09776e-06	4.7611e-06
CG18507	-0.00136243	-0.000323689	0.00413353	-0.00693934	0.00179866	0.00175476	0.00332169	0.00493932	0.00566692	-0.000229342	-0.00610268	-0.0040113
CG31814	-8.90462e-05	0.000331635	-2.36629e-06	4.79676e-05	-6.94015e-06	-6.6223e-05	0.000101629	-6.33285e-05	-2.54271e-05	0.000121987	7.59913e-05	-0.000178139
CG7311	0	0	0	0	0	0	0	0	0	0	0	0
CG9014	-7.05928e-07	-4.20762e-07	1.89438e-07	3.99151e-06	9.97628e-07	-1.24671e-06	-3.13632e-06	-1.48574e-06	1.3046e-05	1.1686e-06	6.78464e-06	2.70165e-06
CG31813	-0.0636973	0.0636188	0.457158	-0.0853162	-0.228499	-0.0713188	0.0424682	-0.114703	0.0373981	0.0824934	-0.0972724	-0.0797043
TM9SF4	-0.00133478	-0.00161413	0.000485777	-0.00044253	0.000747378	0.000999471	0.0023218	0.0026017	-0.00571554	0.000900001	-0.00265802	0.00171895
CG9008	-0.000611812	0.00218028	-0.00265195	-0.00149906	-0.0021319	-0.000798198	1.5474e-05	-0.000367812	-0.000211665	0.000448147	0.000279806	-0.00177996
CG31845	-7.16625e-06	2.44525e-05	-3.02304e-05	-1.78814e-05	-2.47524e-05	-6.08966e-06	-3.1674e-05	1.32292e-05	-4.09878e-06	-2.72117e-05	-2.44835e-05	2.34793e-05
p38b	-0.00108549	0.000355971	0.00053165	-0.00144264	-0.000653693	0.00548023	0.00242209	0.00141769	-0.00121167	0.00022882	-0.00132033	-0.000703572
CG16890	-0.00055843	-0.000793753	-0.000130325	0.000576522	1.69073e-05	0.000646356	0.000446462	0.000402792	-0.00151831	-0.000276227	0.000457772	-0.00158988
CG31731	-0.00143869	-0.00162073	-0.000432545	0.00100408	-0.000973179	-0.0015601	0.00261701	0.00243577	-0.000345105	-0.00191191	0.000769209	-0.00011736
CG16863	-0.000113133	-0.000229808	-0.00011257	0.000329243	-9.56688e-06	-1.39738e-05	1.02013e-05	5.28473e-05	-0.000526654	0.000256375	-0.000246092	1.54601e-06
sec71	-0.000757505	-0.00023751	0.000206446	0.000503303	-0.000698078	-3.94129e-05	0.000753723	0.00149047	-0.00227011	0.00076664	-0.00116291	0.000708423
CAH1	-0.00220528	0.00913487	-0.00966417	-0.00386774	-0.00606853	-0.00244246	-0.00327802	-0.00364311	-0.00290722	-0.00610212	-0.00644004	0.00154093
adat	-6.2375e-05	-6.95768e-05	-3.73106e-05	-2.53787e-06	5.1474e-05	-0.0001348	9.5006e-05	8.28678e-05	-0.000247314	4.09591e-05	-0.000117297	-1.03271e-05
CG16865	-0.000702016	-0.00126115	-0.000437583	0.00172535	-0.00086561	0.00229637	0.000526504	-0.000630758	0.00114713	-0.000515637	0.000659102	-0.00247417
CG16888	-5.92997e-05	-0.000134307	-8.06339e-05	0.000152276	-6.29027e-06	9.59507e-05	1.92766e-05	-6.17133e-05	-4.75148e-05	4.17543e-05	1.18318e-05	8.89909e-05
Sos	-0.000818854	-0.000993364	-0.000239792	0.00143234	-0.000549592	0.00111418	0.000774351	0.000929057	-0.00317306	0.000634891	-0.00099588	0.000369125
b	-6.19934e-05	0.000201517	0.00018176	0.000280833	0.00027776	5.71955e-05	0.000133345	-4.7629e-05	6.21578e-05	0.00013805	0.000103402	-7.04593e-05
tam	-0.00044821	-0.000848006	-0.000481532	0.00172484	-0.00112283	0.00196365	0.000525104	-0.000308532	0.000107069	-0.000283064	0.00153779	-8.70146e-05
[truncated: 15,002 more rows]
