# Supplementary material for: Coordinated Metabolic Transitions During Drosophila Embryogenesis and the Onset of Aerobic Glycolysis
Source: G3 (Bethesda). 2014 Mar 12;4(5):839–50. doi: 10.1534/g3.114.010652 (PMC4025483; doi:10.1534/g3.114.010652)
Supplement: Supporting Information [file supp_g3.114.010652_TableS2.xlsx]

## Sheet: Sheet1
Supplemental Table 2. List of Drosophila metabolic genes
CG	Gene	Function	Metabolic Pathway
CG41624	spok	spookier; Cytochrome P450, E-class, group I	20E metabolism
CG10594	spo	spook; Cytochrome P450, E-class, group I	20E metabolism
CG13478	shd	shade; Cytochrome P450, E-class, group I	20E metabolism
CG14728	sad	shadow; Cytochrome P450, E-class, group I	20E metabolism
CG6578	phm	phantom; Cytochrome P450, E-class, group I	20E metabolism
CG40050	nvd	neverland; Rieske [2Fe-2S] iron-sulphur domain	20E metabolism
CG9504	Eo	Ecdysone oxidase	20E metabolism
CG12028	dib	disembodied	20E metabolism
CG12068	sro	Shroud; 3-hydroxybutyrate dehydrogenase	20E metabolism
CG1171	Akh	adipokinetic hormone	Akh signaling
CG11325	AKHR	Akh receptor	Akh signaling
CG7811	b	black; glutamate decarboxylase	Alanine/Aspartate/Glutamate Metabolism
CG7433	CG7433	4-aminobutyrate aminotransferase	Alanine/Aspartate/Glutamate Metabolism
CG6661	CG6661	1-pyrroline-5-carboxylate dehydrogenase	Alanine/Aspartate/Glutamate Metabolism
CG3590	CG3590	adenylosuccinate lyase	Alanine/Aspartate/Glutamate Metabolism
CG17273	CG17273	adenylosuccinate synthase	Alanine/Aspartate/Glutamate Metabolism
CG1640	CG1640	alanine transaminase	Alanine/Aspartate/Glutamate Metabolism
CG12338	CG12338	D-aspartate oxidase	Alanine/Aspartate/Glutamate Metabolism
CG33486	asparagine-synthetase	asparagine-synthetase	Alanine/Aspartate/Glutamate Metabolism
CG2155	v	vermillion; Tryptophan 2,3-dioxygenase	Amino Acid Metabolism
CG5241	Taspase1	Peptidase T2, asparaginase 2	Amino Acid Metabolism
CG4685	Ssadh	Succinic semialdehyde dehydrogenase	Amino Acid Metabolism
CG7758	ppl	pumpless	Amino Acid Metabolism
CG4779	hgo	homogentisate 1,2-dioxygenase	Amino Acid Metabolism
CG14494	Gad1	glutamic acid decarboxylase 1	Amino Acid Metabolism
CG5345	Eip55E	cysathionase	Amino Acid Metabolism
CG1555	cn	cinnabar	Amino Acid Metabolism
CG8665	CG8665	glycine hydroxymethyltransferase activity	Amino Acid Metabolism
CG8199	CG8199	2-oxoisovalerate dehydrogenase E1 component, alpha subunit	Amino Acid Metabolism
CG8129	CG8129	threonine dehydratase	Amino Acid Metabolism
CG6415	CG6415	aminomethyltransferase	Amino Acid Metabolism
CG6385	CG6385	sarcosine dehydrogenase	Amino Acid Metabolism
CG5599	CG5599	dihydrolipoamide branched chain acyltransferase	Amino Acid Metabolism
CG5235	CG5235	dopamine beta-monooxygenase	Amino Acid Metabolism
CG4434	CG4434	glutamate dehydrogenase [NAD(P)+] activity	Amino Acid Metabolism
CG4372	CG4372	N4-(beta-N-acetylglucosaminyl)-L-asparaginase	Amino Acid Metabolism
CG4300	CG4300	spermine synthase	Amino Acid Metabolism
CG42708	CG42708	glutaminase	Amino Acid Metabolism
CG3999	CG3999	glycine dehydrogenase	Amino Acid Metabolism
CG3626	CG3626	[pyruvate dehydrogenase (lipoamide)] phosphatase regulator	Amino Acid Metabolism
CG3267	CG3267	3-methylcrotonyl-CoA carboxylase beta subunit	Amino Acid Metabolism
CG31075	CG31075	aldehyde dehydrogenase (NAD+)	Amino Acid Metabolism
CG3011	CG3011	glycine hydroxymethyltransferase activity	Amino Acid Metabolism
CG17896	CG17896	alonate-semialdehyde dehydrogenase (acetylating) / methylmalonate-semialdehyde dehydrogenase	Amino Acid Metabolism
CG17691	CG17691	2-oxoisovalerate dehydrogenase E1 component, beta subunit	Amino Acid Metabolism
CG1750	CG1750	glycine hydroxymethyltransferase activity	Amino Acid Metabolism
CG17337	CG17337	cytosolic nonspecific dipeptidase	Amino Acid Metabolism
CG1673	CG1673	branched-chain amino acid aminotransferase	Amino Acid Metabolism
CG14681	CG14681	dopamine beta-monooxygenase	Amino Acid Metabolism
CG11796	CG11796	4-hydroxyphenylpyruvate dioxygenase	Amino Acid Metabolism
CG11251	CG11251	Fumarylacetoacetase	Amino Acid Metabolism
CG11236	CG11236	D-amino-acid oxidase	Amino Acid Metabolism
CG10474	CG10474	N4-(beta-N-acetylglucosaminyl)-L-asparaginase	Amino Acid Metabolism
CG1753	Cbs	Cystathionine beta-synthase	Amino Acid Metabolism
CG18104	arg	arginase	Amino Acid Metabolism
CG10072	sgl	sugarless; UDP-glucose 6-dehydrogenase	Amino Sugar and Nucleotide Sugar Metabolism
CG5232	Sas	Sialic acid phosphate synthase	Amino Sugar and Nucleotide Sugar Metabolism
CG6957	Oscillin	Glucosamine-6-phosphate isomerase	Amino Sugar and Nucleotide Sugar Metabolism
CG9535	mmy	mummy; UDP-N-acetylglucosamine diphosphorylase	Amino Sugar and Nucleotide Sugar Metabolism
CG1787	Hexo2	Hexosaminidase 2	Amino Sugar and Nucleotide Sugar Metabolism
CG1318	Hexo1	Hexosaminidase 1	Amino Sugar and Nucleotide Sugar Metabolism
CG3495	Gmer	GDP-4-keto-6-deoxy-D-mannose 3,5-epimerase/4-reductase	Amino Sugar and Nucleotide Sugar Metabolism
CG8890	Gmd	GDP-mannose 4,6-dehydratase	Amino Sugar and Nucleotide Sugar Metabolism
CG1345	Gfat2	Glutamine:fructose-6-phosphate aminotransferase 2	Amino Sugar and Nucleotide Sugar Metabolism
CG12449	Gfat1	Glutamine:fructose-6-phosphate aminotransferase 1	Amino Sugar and Nucleotide Sugar Metabolism
CG8824	fdl	fused lobes; beta-N-acetylhexosaminidase	Amino Sugar and Nucleotide Sugar Metabolism
CG32220	Csas	CMP-sialic acid synthase	Amino Sugar and Nucleotide Sugar Metabolism
CG7464	CS-2	Chitin synthase 2	Amino Sugar and Nucleotide Sugar Metabolism
CG10531	Cht9	Chitinase	Amino Sugar and Nucleotide Sugar Metabolism
CG9357	Cht8	Chitinase	Amino Sugar and Nucleotide Sugar Metabolism
CG1869	Cht7	Chitinase	Amino Sugar and Nucleotide Sugar Metabolism
CG43374	Cht6	Chitinase	Amino Sugar and Nucleotide Sugar Metabolism
CG9307	Cht5	Chitinase	Amino Sugar and Nucleotide Sugar Metabolism
CG3986	Cht4	Chitinase	Amino Sugar and Nucleotide Sugar Metabolism
CG18140	Cht3	Chitinase	Amino Sugar and Nucleotide Sugar Metabolism
CG2054	Cht2	Chitinase	Amino Sugar and Nucleotide Sugar Metabolism
CG30293	Cht12	Chitinase	Amino Sugar and Nucleotide Sugar Metabolism
CG3044	Cht11	Chitinase	Amino Sugar and Nucleotide Sugar Metabolism
CG8417	CG8417	Mannose-6-phosphate isomerase	Amino Sugar and Nucleotide Sugar Metabolism
CG8207	CG8207	mannose-1-phosphate guanylyltransferase	Amino Sugar and Nucleotide Sugar Metabolism
CG7979	CG7979	UDP-glucuronate decarboxylase	Amino Sugar and Nucleotide Sugar Metabolism
CG5946	CG5946	cytochrome-b5 reductase	Amino Sugar and Nucleotide Sugar Metabolism
CG5288	Galk	Galactokinase	Amino Sugar and Nucleotide Sugar Metabolism
CG17065	CG17065	N-acetylglucosamine-6-phosphate deacetylase	Amino Sugar and Nucleotide Sugar Metabolism
CG15771	CG15771	N-acylneuraminate-9-phosphatase	Amino Sugar and Nucleotide Sugar Metabolism
CG12030	Gale	UDP-galactose 4'-epimerase	Amino Sugar and Nucleotide Sugar Metabolism
CG1129	CG1129	mannose-1-phosphate guanylyltransferase	Amino Sugar and Nucleotide Sugar Metabolism
CG10688	CG10688	phosphomannomutase	Amino Sugar and Nucleotide Sugar Metabolism
CG10627	CG10627	Alpha-D-phosphohexomutase	Amino Sugar and Nucleotide Sugar Metabolism
CG6007	gatA	glutamyl-tRNA amidotransferase subunit A	Aminoacyl-tRNA biosynthesis
CG5463	CG5463	aspartyl-tRNA(Asn)/glutamyl-tRNA(Gln) amidotransferase subunit B	Aminoacyl-tRNA biosynthesis
CG33649	CG33649	aspartyl-tRNA(Asn)/glutamyl-tRNA(Gln) amidotransferase subunit C	Aminoacyl-tRNA biosynthesis
CG17299	SNF4Ag	SNF1A/AMP-activated protein kinase	AMPK
CG3051	SNF1A	SNF1A/AMP-activated protein kinase	AMPK
CG8057	alc	alicorn; 5-AMP-activated protein kinase, beta subunit, interaction domain	AMPK
CG4086	Su(P)	Glutaredoxin	Arachidonic Acid Metabolism
CG16817	CG16817	cytosolic prostaglandin-E synthase	Arachidonic Acid Metabolism
CG10602	CG10602	leukotriene-A4 hydrolase	Arachidonic acid metabolism
CG5029	SamDC	S-adenosylmethionine decarboxylase	Arginine and Proline Metabolism
CG1546	PH4alphaSG2	prolyl-4-hydroxylase-alpha SG2	Arginine and Proline Metabolism
CG31014	PH4alphaSG1	prolyl-4-hydroxylase-alpha SG1	Arginine and Proline Metabolism
CG31015	PH4alphaPV	prolyl-4-hydroxylase-alpha PV	Arginine and Proline Metabolism
CG31017	PH4alphaNE3	prolyl-4-hydroxylase-alpha NE3	Arginine and Proline Metabolism
CG9720	PH4alphaNE2	prolyl-4-hydroxylase-alpha NE2	Arginine and Proline Metabolism
CG9728	PH4alphaNE1	prolyl-4-hydroxylase-alpha NE1	Arginine and Proline Metabolism
CG9726	PH4alphaMP	prolyl-4-hydroxylase-alpha MP	Arginine and Proline Metabolism
CG31022	PH4alphaEFB	prolyl-4-hydroxylase-alpha EFB	Arginine and Proline Metabolism
CG8719	Odc2	Ornithine decarboxylase 2	Arginine and Proline Metabolism
CG8721	Odc1	Ornithine decarboxylase 1	Arginine and Proline Metabolism
CG8782	Oat	Ornithine aminotransferase precursor	Arginine and Proline Metabolism
CG9698	CG9698	Prolyl 4-hydroxylase	Arginine and Proline Metabolism
CG7470	CG7470	delta-1-pyrroline-5-carboxylate synthetase	Arginine and Proline Metabolism
CG6726	CG6726	aminoacylase	Arginine and Proline Metabolism
CG6465	CG6465	aminoacylase	Arginine and Proline Metabolism
CG5840	CG5840	pyrroline-5-carboxylate reductase	Arginine and Proline Metabolism
CG5144	CG5144	arginine kinase	Arginine and Proline Metabolism
CG4546	CG4546	arginine kinase	Arginine and Proline Metabolism
CG4174	CG4174	prolyl 4-hydroxylase	Arginine and Proline Metabolism
CG34345	CG34345	prolyl 4-hydroxylase	Arginine and Proline Metabolism
CG32351	S-Lap2	Sperm-Leucylaminopeptidase 2	Arginine and Proline Metabolism
CG32201	CG32201	prolyl 4-hydroxylase	Arginine and Proline Metabolism
CG32199	CG32199	prolyl 4-hydroxylase	Arginine and Proline Metabolism
CG31524	CG31524	prolyl 4-hydroxylase	Arginine and Proline Metabolism
CG31016	CG31016	prolyl 4-hydroxylase	Arginine and Proline Metabolism
CG18749	CG18749	prolyl 4-hydroxylase	Arginine and Proline Metabolism
CG15539	CG15539	prolyl 4-hydroxylase	Arginine and Proline Metabolism
CG11828	CG11828	prolyl 4-hydroxylase	Arginine and Proline Metabolism
CG32031	Argk	Arginine kinase	Arginine and Proline Metabolism
CG4233	Got2	Glutamate oxaloacetate transaminase 2	Aspartate Metabolism
CG8430	Got1	Glutamate oxaloacetate transaminase 1	Aspartate Metabolism
CG7400	Fatp	long chain fatty acid transport	beta-oxidation
CG12891	CPTI	carnitine transport	beta-oxidation
CG5321	CG5321	carnitine biosynthesis; gamma-butyrobetaine dioxygenase activity	beta-oxidation
CG4335	CG4335	carnitine biosynthesis; gamma-butyrobetaine dioxygenase activity	beta-oxidation
CG14630	CG14630	carnitine biosynthesis; gamma-butyrobetaine dioxygenase activity	beta-oxidation
CG10814	CG10814	carnitine biosynthesis; gamma-butyrobetaine dioxygenase activity	beta-oxidation
CG4600	yip2	acetyl-CoA C-acyltransferase activity	beta-oxidation
CG4581	thiolase, Mtpb	b-ketothiolase	beta-oxidation
CG7113	Scu	scully; hydroxyacyl-CoA dehydrogenase	beta-oxidation
CG4389	Mtpα	Mitochondrial trifunctional protein α subunit	beta-oxidation
CG9006	Egm	Enigma; acyl-CoA dehydrogenase (for diff chain length FAs)	beta-oxidation
CG3057	colt	carnitine acyl-carnitine translocase	beta-oxidation
CG9577	CG9577	dienoyl-CoA isomerase	beta-oxidation
CG9547	CG9547	acyl-CoA dehydrogenase (for diff chain length FAs)	beta-oxidation
CG9527	CG9527	acyl-CoA dehydrogenase (for diff chain length FAs)	beta-oxidation
CG8925	CG8925	carnitine acyl-carnitine translocase	beta-oxidation
CG8778	CG8778	enoyl-CoA-hydratase	beta-oxidation
CG8732	CG8732	acyl-CoA synthase	beta-oxidation
CG6984	CG6984	enoyl-CoA-hydratase	beta-oxidation
CG6638	CG6638	acyl-CoA dehydrogenase (for diff chain length FAs)	beta-oxidation
CG6543	CG6543	enoyl-CoA-hydratase	beta-oxidation
CG6432	CG6432	acyl-CoA synthase	beta-oxidation
CG6178	CG6178	acyl-CoA synthase	beta-oxidation
CG6006	CG6006	carnitine acyl-carnitine translocase	beta-oxidation
CG5844	CG5844	dodecenoyl-CoA delta-isomerase	beta-oxidation
CG5611	CG5611	delta5-delta2,4-dienoyl-CoA isomerase	beta-oxidation
CG5265	CG5265	carnitine acetyltransferase	beta-oxidation
CG5122	CG5122	carnitine acetyltransferase	beta-oxidation
CG5044	CG5044	3-hydroxyisobutyryl-CoA hydrolase	beta-oxidation
CG5009	CG5009	acyl-CoA dehydrogenase (for diff chain length FAs)	beta-oxidation
CG4860	CG4860	acyl-CoA dehydrogenase (for diff chain length FAs)	beta-oxidation
CG4630	CG4630	carnitine acyl-carnitine translocase	beta-oxidation
CG4598	CG4598	dodecenoyl-CoA delta-isomerase	beta-oxidation
CG4594	CG4594	dodecenoyl-CoA delta-isomerase	beta-oxidation
CG4586	CG4586	acyl-CoA dehydrogenase (for diff chain length FAs)	beta-oxidation
CG3902	CG3902	acyl-CoA dehydrogenase (for diff chain length FAs)	beta-oxidation
CG3790	CG3790	carnitine acyl-carnitine translocase	beta-oxidation
CG3476	CG3476	carnitine acyl-carnitine translocase	beta-oxidation
CG2107	CG2107	carnitine transport	beta-oxidation
CG18645	CG18645	enoyl-CoA-hydratase	beta-oxidation
CG17597	CG17597	b-ketothiolase	beta-oxidation
CG17544	CG17544	acyl-CoA dehydrogenase (for diff chain length FAs)	beta-oxidation
CG13890	CG13890	dodecenoyl-CoA delta-isomerase	beta-oxidation
CG12428	CG12428	Acyltransferase ChoActase/COT/CPT	beta-oxidation
CG12262	CG12262	acyl-CoA dehydrogenase (for diff chain length FAs)	beta-oxidation
CG12201	CG12201	carnitine acyl-carnitine translocase	beta-oxidation
CG11667	CG11667	acyl-CoA dehydrogenase (for diff chain length FAs)	beta-oxidation
CG11637	CG11637	acyl-CoA dehydrogenase (for diff chain length FAs)	beta-oxidation
CG1041	CG1041	carnitine acetyltransferase	beta-oxidation
CG9707	Acox57D-p	(acyl CoA oxidase for b-oxidation)	beta-oxidation
CG9709	Acox57D-d	(acyl CoA oxidase for b-oxidation)	beta-oxidation
CG9390	AcCoAS	acyl-CoA synthase	beta-oxidation
CG32754	vanin-like	Biotinidase	Biotin Metabolism
CG14670	Hcs	Holocarboxylase synthetase	Biotin Metabolism
CG8695	LvpL	Maltase A3	Carbohydrate Catabolism
CG8696	LvpH	Maltase A1	Carbohydrate Catabolism
CG8694	LvpD	Maltase A2	Carbohydrate Catabolism
CG8694	Mal-A2	Maltase A2	Carbohydrate Catabolism
CG8695	Mal-A3	Maltase A3	Carbohydrate Catabolism
CG8693	Mal-A4	Maltase A4	Carbohydrate Catabolism
CG11669	Mal-A7	Maltase A7	Carbohydrate Catabolism
CG8690	Mal-A8	Maltase A8	Carbohydrate Catabolism
CG14935	Mal-B2	Maltase B2	Carbohydrate Catabolism
CG14934	Mal-B1	Maltase B1	Carbohydrate Catabolism
CG7685	CG7685	alpha-glucosidase	Carbohydrate Catabolism
CG6453	CG6453	alpha-glucosidase	Carbohydrate Catabolism
CG6262	CG6262	alpha,alpha-trehalase	Carbohydrate Catabolism
CG4104	Tps1	Trehalose-6-phosphate synthase 1	Carbohydrate Catabolism
CG33080	CG33080	alpha-glucosidase	Carbohydrate Catabolism
CG14476	CG14476	alpha 1,3-glucosidase	Carbohydrate Catabolism
CG18730	Amy-p	amylase	Carbohydrate Catabolism
CG17876	Amy-d	amylase	Carbohydrate Catabolism
CG11909	tobi	target of brain insulin; alpha-glucosidase	Carbohydrate Catabolism
CG8221	Amyrel	alpha-amylase	Carbohydrate metabolism
CG5177	CG5177	trehalose 6-phosphate phosphatase	Carbohydrate metabolism
CG5171	CG5171	trehalose 6-phosphate phosphatase	Carbohydrate metabolism
CG33138	CG33138	1,4-alpha-glucan branching enzyme	Carbohydrate metabolism
CG17010	CG17010	ribokinase	Carbohydrate metabolism
CG12539	CG12539	glucose dehydrogenase	Carbohydrate metabolism
CG10863	CG10863	Aldose reductase	Carbohydrate metabolism
CG2666	kkv	krotzkopf verkehrt; chitin synthase	Chitin Synthesis
CG8112	CG8112	ACAT (acetyl-CoA cholesterol acyltransferase)	Cholesterol Metabolism
CG5214	CG5214	2-oxoglutarate dehydrogenase E2 component (dihydrolipoamide succinyltransferase)	Citric Acid Cycle
CG10622	Sucb	succinyl-CoA synthetase	Citric Acid Cycle
CG6666	SdhC	succinate dehydrogenase	Citric Acid Cycle
CG3283	SdhB	succinate dehydrogenase	Citric Acid Cycle
CG17246	SdhA	succinate dehydrogenase	Citric Acid Cycle
CG1065	Scsalpha	succinyl-CoA synthetase	Citric Acid Cycle
CG11661	Nc73EF	a-ketoglutarate dehydrogenase	Citric Acid Cycle
CG10120	Men	malic enzyme	Citric Acid Cycle
CG5889	Mdh	mitochondrial NADP(+) -dependent malate dehydrogenase	Citric Acid Cycle
CG4094	l(1)G0255)	fumarate hydratase	Citric Acid Cycle
CG12233	l(1)G0156	isocitrate dehydrogenase	Citric Acid Cycle
CG3861	kdn	citrate synthase	Citric Acid Cycle
CG6342	Irp-1B	Iron regulatory protein 1B; Aconitase	Citric Acid Cycle
CG4900	Irp-1A	Iron regulatory protein 1A; Aconitase	Citric Acid Cycle
CG3979	Indy	transporter for TCA cycle intermediates	Citric Acid Cycle
CG7998	CG7998	malate dehydrogenase	Citric Acid Cycle
CG7430	CG7430	dihydrolipoamide dehydrogenase	Citric Acid Cycle
CG7349	CG7349	succinate dehydrogenase	Citric Acid Cycle
CG6629	CG6629	succinate dehydrogenase	Citric Acid Cycle
CG6439	CG6439	isocitrate dehydrogenase	Citric Acid Cycle
CG6255	CG6255	succinyl-CoA synthetase	Citric Acid Cycle
CG6140	CG6140	fumarate hydratase	Citric Acid Cycle
CG5718	CG5718	succinate dehydrogenase	Citric Acid Cycle
CG5362	CG5362	cytosolic malate dehydrogenase	Citric Acid Cycle
CG5028	CG5028	isocitrate dehydrogenase	Citric Acid Cycle
CG4706	CG4706	aconitate hydratase	Citric Acid Cycle
CG4095	CG4095	fumarate hydratase	Citric Acid Cycle
CG3483	CG3483	isocitrate dehydrogenase	Citric Acid Cycle
CG33791	CG33791	a-ketoglutarate dehydrogenase	Citric Acid Cycle
CG32026	CG32026	isocitrate dehydrogenase	Citric Acid Cycle
CG31874	CG31874	fumarate hydratase	Citric Acid Cycle
CG1544	CG1544	a-ketoglutarate dehydrogenase	Citric Acid Cycle
CG14740	CG14740	citrate synthase	Citric Acid Cycle
CG10749	CG10749	malate dehydrogenase	Citric Acid Cycle
CG10748	CG10748	malate dehydrogenase	Citric Acid Cycle
CG10219	CG10219	succinate dehydrogenase	Citric Acid Cycle
CG9244	Acon	aconitase	Citric Acid Cycle
CG8322	ATPCL	citrate synthase	Citric Acid Cycle
CG7176	Idh	isocitrate dehydrogenase	Citric Acid Cycle
CG5629	Ppcs	4’-phosphopantothenoylcysteine synthetase	CoA biosynthesis
CG30290	Ppcdc	(R)-4’-phospho-N-pantothenoylcysteine decarboxylase	CoA biosynthesis
CG10575	Ppat-Dpck	Bifunctional Phosphopantetheine adenylyltransferase - Dephospho-CoA kinase	CoA biosynthesis
CG5725	pank	pantothenate kinase	CoA biosynthesis
CG1939	Dpck	dephospho-CoA kinase	CoA biosynthesis
CG2674	M(2)21AB	S-adenosylmethionine Synthetase	Cysteine and Methionine Metabolism
CG9977	CG9977	Adenosylhomocysteinase	Cysteine and methionine metabolism
CG5493	CG5493	cysteine dioxygenase	Cysteine and methionine metabolism
CG4802	CG4802	5'-methylthioadenosine phosphorylase	Cysteine and Methionine Metabolism
CG32068	CG32068	1,2-dihydroxy-3-keto-5-methylthiopentene dioxygenase	Cysteine and Methionine Metabolism
CG1461	CG1461	tyrosine aminotransferase	Cysteine and Methionine Metabolism
CG12279	CG12279	thiosulfate/3-mercaptopyruvate sulfurtransferase	Cysteine and methionine metabolism
CG12173	CG12173	acireductone synthase	Cysteine and Methionine Metabolism
CG11334	CG11334	S-methyl-5-thioribose-1-phosphate isomerase	Cysteine and Methionine Metabolism
CG11134	CG11134	methylthioribulose-1-phosphate dehydratase	Cysteine and methionine metabolism
CG10621	CG10621	homocysteine S-methyltransferase	Cysteine and Methionine Metabolism
CG8956	Ahcy89E	Adenosylhomocysteinase 89E	Cysteine and methionine metabolism
CG11654	Ahcy13	Adenosylhomocysteinase	Cysteine and methionine metabolism
CG34139	CG34139	carboxylesterase 1	Drug metabolism
CG17148	CG17148	carboxylesterase 1	Drug metabolism
CG6213	Vha13	Vacuolar H[+] ATPase G-subunit	Electron Tranport
CG6105	l(2)06225	F-type H+-transporting ATPase subunit g	Electron Tranport
CG6008	NP15.6	NADH dehydrogenase (ubiquinone) 1 beta subcomplex subunit 11	Electron Tranport
CG5389	CG5389	F-type H+-transporting ATPase subunit beta	Electron Tranport
CG5075	Vha68-3	V-type H+-transporting ATPase subunit A	Electron Tranport
CG40472	CG40472	NADH dehydrogenase (ubiquinone) 1 beta subcomplex subunit 2	Electron Tranport
CG40002	CG40002	NADH dehydrogenase (ubiquinone) 1 beta subcomplex subunit 2	Electron Tranport
CG6105	l(2)06225	ATPase, F0 complex, subunit G, mitochondrial	Electron Tranport
CG2968	l(1)G0230	proton-transporting ATP synthase activity, rotational mechanism	Electron Tranport
CG5374	T-cp1	TCP-1 chaperonin	Electron Transport
CG9032	sun	ATPase, F1 complex, epsilon subunit, mitochondrial	Electron Transport
CG7361	RFeSP	Rieske iron-sulfur protein	Electron Transport
CG8844	Pdsw	NADH-ubiquinone oxidoreductase, subunit 10	Electron Transport
CG8764	ox	oxen; Cytochrome b-c1 complex subunit 9	Electron Transport
CG4307	Oscp	Oligomycin sensitivity-conferring protein	Electron Transport
CG2286	ND75	NADH:ubiquinone reductase 75kD subunit precursor	Electron Transport
CG34089	ND6	mitochondrial NADH-ubiquinone oxidoreductase chain 6	Electron Transport
CG34083	ND5	mitochondrial NADH-ubiquinone oxidoreductase chain 5	Electron Transport
CG34086	ND4L	mitochondrial NADH-ubiquinone oxidoreductase chain 4L	Electron Transport
CG6343	ND42	NADH:ubiquinone reductase 42kD subunit precursor	Electron Transport
CG34085	ND4	mitochondrial NADH-ubiquinone oxidoreductase chain 4	Electron Transport
CG34076	ND3	mitochondrial NADH-ubiquinone oxidoreductase chain 3	Electron Transport
CG3944	ND23	NADH:ubiquinone reductase 23kD subunit precursor	Electron Transport
CG34063	ND2	mitochondrial NADH-ubiquinone oxidoreductase chain 2	Electron Transport
CG34092	ND1	mitochondrial NADH-ubiquinone oxidoreductase chain 1	Electron Transport
CG9160	mtacp1	mitochondrial acyl carrier protein 1	Electron Transport
CG17280	levy	levy; Cytochrome c oxidase, subunit Via	Electron Transport
CG9762	l(3)neo18	NADH dehydrogenase (ubiquinone) activity	Electron Transport
CG13240	l(2)35Di	NADH dehydrogenase	Electron Transport
CG34090	mt:Cyt-b	mitochondrial Cytochrome b	Electron Transport
CG14028	cype	cyclope; Cytochrome c oxidase subunit 6C	Electron Transport
CG14724	CoVa	Cytochrome c oxidase subunit Va	Electron Transport
CG34074	mt:CoIII	mitochondrial Cytochrome c oxidase subunit III	Electron Transport
CG34069	mt:CoII	mitochondrial Cytochrome c oxidase subunit II	Electron Transport
CG34067	mt:CoI	mitochondrial Cytochrome c oxidase subunit I	Electron Transport
CG9603	CG9603	Cytochrome c oxidase, subunit VIIa	Electron Transport
CG9350	CG9350	NADH dehydrogenase (ubiquinone) 1 alpha subcomplex subunit 11	Electron Transport
CG9306	CG9306	NADH dehydrogenase	Electron Transport
CG9172	CG9172	NADH dehydrogenase	Electron Transport
CG9140	CG9140	NADH dehydrogenase	Electron Transport
CG9065	CG9065	cytochrome c oxidase assembly protein subunit 17	Electron Transport
CG9013	Vha16-4	Vacuolar H[+] ATPase subunit 16-4	Electron Transport
CG8680	CG8680	NADH dehydrogenase	Electron Transport
CG8310	Vha36-3	V-type H+-transporting ATPase subunit D	Electron Transport
CG8210	Vha14-1	V-type H+-transporting ATPase subunit F	Electron Transport
CG8186	Vha36-1	Vacuolar H[+] ATPase subunit 36-1	Electron Transport
CG8102	CG8102	NADH dehydrogenase	Electron Transport
CG8048	Vha44	Vacuolar H[+] ATPase 44kD C subunit	Electron Transport
CG8029	VhaAC45	Vacuolar H[+] ATPase accessory protein AC45	Electron Transport
CG7813	CG7813	ATPase, F0 complex, subunit D	Electron Transport
CG7712	CG7712	NADH dehydrogenase	Electron Transport
CG7678	Vha100-4	Vacuolar H[+] ATPase subunit 100-4	Electron Transport
CG7625	VhaM9.7-b	Vacuolar H[+] ATPase subunit M9.7-b	Electron Transport
CG7598	CG7598	NADH:ubiquinone oxidoreductase intermediate-associated protein 30	Electron Transport
CG7580	CG7580	Cytochrome b-c1 complex subunit 8	Electron Transport
CG7211	CG7211	ATPase, F0 complex, subunit G	Electron Transport
CG7181	CoVIII	Cytochrome c oxidase subunit VIII/photosystem I reaction centre subunit IX	Electron Transport
CG7026	VhaPPA1-2	Vacuolar H[+] ATPase subunit PPA1-2	Electron Transport
CG7007	VhaPPA1-1	V-type H+-transporting ATPase 21kDa proteolipid subunit	Electron Transport
CG6914	CG6914	NADH:ubiquinone oxidoreductase subunit B14.5a	Electron Transport
CG6737	Vha16-5	Vacuolar H[+] ATPase subunit 16-5	Electron Transport
CG6485	CG6485	ADH dehydrogenase	Electron Transport
CG6463	CG6463	NADH dehydrogenase (ubiquinone) 1 alpha subcomplex subunit 5	Electron Transport
CG6020	CG6020	NADH dehydrogenase (ubiquinone) 1 alpha subcomplex subunit 9	Electron Transport
CG5703	CG5703	NADH dehydrogenase (ubiquinone) flavoprotein 2	Electron Transport
CG5548	CG5548	NADH dehydrogenase (ubiquinone) 1 beta subcomplex subunit 7	Electron Transport
CG4769	CG4769	ubiquinol-cytochrome c reductase cytochrome c1 subunit	Electron Transport
CG4692	CG4692	F-type H+-transporting ATPase subunit f	Electron Transport
CG4169	CG4169	ubiquinol-cytochrome c reductase core subunit 2	Electron Transport
CG3683	CG3683	NADH dehydrogenase (ubiquinone) 1 alpha subcomplex subunit 8	Electron Transport
CG3621	CG3621	NADH:ubiquinone oxidoreductase subunit B14.5a	Electron Transport
CG3560	CG3560	ubiquinol-cytochrome c reductase subunit 7	Electron Transport
CG3446	CG3446	NADH dehydrogenase (ubiquinone) 1 alpha subcomplex subunit 13	Electron Transport
CG34439	CG34439	NADH dehydrogenase (ubiquinone) 1 alpha subcomplex subunit 1	Electron Transport
CG3321	CG3321	F-type H+-transporting ATPase subunit e	Electron Transport
CG32230	CG32230	NADH dehydrogenase (ubiquinone) 1 alpha subcomplex subunit 4	Electron Transport
CG3214	CG3214	NADH dehydrogenase (ubiquinone) 1 alpha subcomplex subunit 12	Electron Transport
CG32090	Vha16-3	V-type H+-transporting ATPase 16kDa proteolipid subunit	Electron Transport
CG32089	Vha16-2	V-type H+-transporting ATPase 16kDa proteolipid subunit	Electron Transport
CG3192	CG3192	NADH dehydrogenase (ubiquinone) 1 beta subcomplex subunit 8	Electron Transport
CG31648	CG31648	cytochrome c oxidase assembly protein subunit 11	Electron Transport
CG31644	CG31644	cytochrome c oxidase subunit 6c	Electron Transport
CG3161	Vha16-1	V-type H+-transporting ATPase 16kDa proteolipid subunit	Electron Transport
CG31477	CG31477	F-type H+-transporting ATPase subunit epsilon	Electron Transport
CG30354	CG30354	ubiquinol-cytochrome c reductase subunit 6	Electron Transport
CG30329	Vha100-3	V-type H+-transporting ATPase subunit I	Electron Transport
CG30093	CG30093	cytochrome c oxidase subunit 6a	Electron Transport
CG2934	VhaAC39-1	Vacuolar H[+] ATPase subunit AC39-1	Electron Transport
CG2249	CoVIIc	Cytochrome c oxidase subunit VIIc	Electron Transport
CG2014	CG2014	NADH dehydrogenase (ubiquinone) Fe-S protein 7	Electron Transport
CG1970	CG1970	NADH dehydrogenase (ubiquinone) Fe-S protein 2	Electron Transport
CG18809	CG18809	cytochrome-c oxidase	Electron Transport
CG18624	CG18624	NADH dehydrogenase (ubiquinone) 1 beta subcomplex subunit 1	Electron Transport
CG18617	Vha100-2	Vacuolar H[+] ATPase subunit 100-2	Electron Transport
CG18193	CG18193	Cytochrome c oxidase, subunit VIIa	Electron Transport
CG17856	CG17856	ubiquinol-cytochrome c reductase subunit 7	Electron Transport
CG1746	CG1746	F-type H+-transporting ATPase subunit c	Electron Transport
CG17369	Vha55	Vacuolar H[+]-ATPase 55kD B subunit	Electron Transport
CG17332	VhaSFD	Vacuolar H[+]-ATPase SFD subunit	Electron Transport
CG17280	CG17280	Cytochrome c oxidase, subunit VIa	Electron Transport
CG17903	Cyt-c-p	Cytochrome c proximal	Electron Transport
CG1709	Vha100-1	V-type H+-transporting ATPase subunit I	Electron Transport
CG15434	CG15434	NADH dehydrogenase (ubiquinone) 1 alpha subcomplex subunit 2	Electron Transport
CG14909	VhaM9.7-d	V-type H+-transporting ATPase subunit H	Electron Transport
CG14508	CG14508	ubiquinol-cytochrome c reductase cytochrome c1 subunit	Electron Transport
CG14482	CG14482	ubiquinol-cytochrome c reductase subunit 10	Electron Transport
CG14235	CoVIb	Cytochrome c oxidase subunit VIb	Electron Transport
CG14077	CG14077	cytochrome c oxidase subunit 6a	Electron Transport
CG13167	Vha36-2	V-type H+-transporting ATPase subunit D	Electron Transport
CG12859	CG12859	NADH:ubiquinone oxidoreductase, subunit NDUFB4	Electron Transport
CG1268	VhaM9.7-a	V-type H+-transporting ATPase subunit H	Electron Transport
CG12602	Vha100-5	Vacuolar H[+] ATPase subunit 100-5	Electron Transport
CG12403	Vha68-1	Vacuolar H[+] ATPase subunit 68-1	Electron Transport
CG12400	CG12400	NADH dehydrogenase (ubiquinone) 1 subunit C2	Electron Transport
CG12203	CG12203	NADH dehydrogenase (ubiquinone) Fe-S protein 4	Electron Transport
CG12079	CG12079	NADH dehydrogenase (ubiquinone) Fe-S protein 3	Electron Transport
CG12027	CG12027	ATPase, F0 complex, subunit F6, mitochondrial	Electron Transport
CG11913	CG11913	NADH dehydrogenase (ubiquinone) Fe-S protein 2	Electron Transport
CG11455	CG11455	NADH dehydrogenase (ubiquinone) Fe-S protein 5	Electron Transport
CG11423	CG11423	NADH ubiquinone oxidoreductase, F subunit	Electron Transport
CG11043	CG11043	cytochrome c oxidase subunit 5b	Electron Transport
CG11015	CoVb	Cytochrome c oxidase subunit Vb	Electron Transport
CG1088	Vha26	Vacuolar H[+]-ATPase 26kD E subunit	Electron Transport
CG1076	Vha14-2	V-type H+-transporting ATPase subunit F	Electron Transport
CG10731	CG10731	ATP synthase subunit s, mitochondrial	Electron Transport
CG10664	CoIV	Cytochrome c oxidase subunit IV	Electron Transport
CG10396	CG10396	cytochrome c oxidase subunit 4	Electron Transport
CG10320	CG10320	NADH dehydrogenase (ubiquinone) 1 beta subcomplex subunit 3	Electron Transport
CG3612	blw	bellwether; ATP synthase subunit alpha-like	Electron Transport
CG7610	ATPsyn-gamma	ATP synthase-γ chain	Electron Transport
CG6030	ATPsyn-d	ATP synthase, subunit d	Electron Transport
CG4412	ATPsyn-Cf6	ATPase coupling factor 6	Electron Transport
CG11154	ATPsyn-beta	ATP synthase-β	Electron Transport
CG8189	ATPsyn-b	ATP synthase, subunit b	Electron Transport
CG34072	mt:ATPase8	mitochondrial ATPase subunit 8	Electron Transport
CG34073	mt:ATPase6	mitochondrial ATPase subunit 6	Electron Transport
CG11589	VhaM9.7-c	Vacuolar H[+] ATPase subunit M9.7-c	Electron Transport
CG8962	Paf-AHalpha	Platelet-activating factor acetylhydrolase alpha	Ether Lipid Metabolism
CG8440	Lis-1	Lissencephaly-1	Ether Lipid Metabolism
CG9248	CG9248	Phospholipase	Ether Lipid Metabolism
CG7149	CG7149	DP-alcohol phosphatidyltransferase	Ether Lipid Metabolism
CG33116	CG33116	ethanolaminephosphotransferase	Ether Lipid Metabolism
CG32699	CG32699	lysophosphatidylcholine acyltransferase / lyso-PAF acetyltransferase	Ether Lipid Metabolism
CG16935	CG16935	mitochondrial trans-2-enoyl-CoA reductase	Fatty acid elongation
CG1444	CG1444	17beta-estradiol 17-dehydrogenase / very-long-chain 3-oxoacyl-CoA reductase	Fatty acid elongation
CG3524	v(2)k05816	fatty acid synthase	Fatty Acid Synthesis
CG12789	santa-maria	FA translocase (CD36; lipogenic)	Fatty Acid Synthesis
CG2727	emp	FA translocase (CD36; lipogenic)	Fatty Acid Synthesis
CG4280	crq	FA translocase (CD36; lipogenic)	Fatty Acid Synthesis
CG7422	CG7422	FA translocase (CD36; lipogenic)	Fatty Acid Synthesis
CG3524	CG3524	fatty acid synthase	Fatty Acid Synthesis
CG3523	CG3523	fatty acid synthase	Fatty Acid Synthesis
CG1774	CG1774	acyl-CoA thioesterhydrolase	Fatty Acid Synthesis
CG17374	CG17374	fatty acid synthase	Fatty Acid Synthesis
CG12170	CG12170	fatty acid synthase	Fatty Acid Synthesis
CG7842	beg	bad egg; [acyl-carrier-protein] S-malonyltransferase activity	Fatty Acid Synthesis
CG8723	CG8723	acyl-CoA carboxylase	Fatty Acid Synthesis
CG17108	CG17108	acyl-CoA carboxylase	Fatty Acid Synthesis
CG11198	ACC	acyl-CoA carboxylase	Fatty Acid Synthesis
CG10238	Mocs2	Molybdenum cofactor synthesis 2	Folate biosynthesis
CG33048	Mocs1	Molybdenum cofactor synthesis 1 ortholog	Folate biosynthesis
CG12117	Sptr	Sepiapterin reductase	Folate Metabolism
CG9441	Pu	Punch; GTP cyclohydrolase I	Folate Metabolism
CG16784	pr	purple; 6-pyruvoyl tetrahydropterin synthase	Folate Metabolism
CG4665	Dhpr	Dihydropteridine reductase	Folate Metabolism
CG14887	Dhfr	Dihydrofolate reductase	Folate Metabolism
CG8147	CG8147	Alkaline phosphatase	Folate Metabolism
CG8105	CG8105	Alkaline phosphatase	Folate Metabolism
CG5656	CG5656	Alkaline phosphatase	Folate Metabolism
CG5361	CG5361	Alkaline phosphatase	Folate Metabolism
CG5150	CG5150	Alkaline phosphatase	Folate Metabolism
CG3292	CG3292	Alkaline phosphatase	Folate Metabolism
CG3290	CG3290	Alkaline phosphatase	Folate Metabolism
CG3264	CG3264	Alkaline phosphatase	Folate Metabolism
CG31773	CG31773	folylpolyglutamate synthase	Folate Metabolism
CG1809	CG1809	Alkaline phosphatase	Folate Metabolism
CG16771	CG16771	Alkaline phosphatase	Folate Metabolism
CG12116	CG12116	sepiapterin reductase	Folate Metabolism
CG10827	CG10827	Alkaline phosphatase	Folate Metabolism
CG10592	CG10592	Alkaline phosphatase	Folate Metabolism
CG1462	Aph-4	Alkaline phosphatase 4	Folate Metabolism
CG7551	CG7551	ketohexokinase	Fructose and Mannose Metabolism
CG7335	CG7335	ketohexokinase	Fructose and Mannose Metabolism
CG7328	CG7328	ketohexokinase	Fructose and Mannose Metabolism
CG12289	CG12289	ketohexokinase	Fructose and Mannose Metabolism
CG9092	Gal	β galactosidase	Galactose Metabolism
CG3132	Ect3	Ectoderm-expressed 3; beta-galactosidase	Galactose Metabolism
CG9232	Galt	Galactose-1-phosphate uridylyltransferase	Galactose Metabolism
CG7997	CG7997	alpha-galactosidase	Galactose Metabolism
CG1380	sut4	sugar transporter 4	Glucose Transport
CG17976	sut3	sugar transporter 3	Glucose Transport
CG17975	sut2	sugar transporter 2	Glucose Transport
CG8714	sut1	sugar transporter 1	Glucose Transport
CG3853	Glut3	Glucose transporter type 3	Glucose Transport
CG43946	Glut1	Glucose transporter 1; new name for CG1086	Glucose Transport
CG8249	CG8249	glucose transmembrane transporter	Glucose Transport
CG8234	Tret1-2	Trehalose transporter 1-2	Glucose Transport
CG7882	CG7882	glucose transmembrane transporter	Glucose Transport
CG6484	CG6484	glucose transmembrane transporter	Glucose Transport
CG4797	CG4797	glucose transmembrane transporter	Glucose Transport
CG30035	Tret1-1	Trehalose transporter 1-1	Glucose Transport
CG1213	CG1213	glucose transmembrane transporter	Glucose Transport
CG1208	CG1208	glucose transmembrane transporter	Glucose Transport
CG10960	CG10960	glucose transmembrane transporter	Glucose Transport
CG1743	Gs2	Glutamine synthetase 2	Glutamate Metabolism
CG2718	Gs1	Glutamine synthetase 1	Glutamate Metabolism
CG5320	Gdh	glutamate dehydrogenase	Glutamate Metabolism
CG9674	CG9674	glutamate synthase	Glutamate Metabolism
CG9363	GstZ2	Glutathione S transferase Z2	Glutathione Metabolism
CG9362	GstZ1	Glutathione S transferase Z1	Glutathione Metabolism
CG18548	GstD10	Glutathione S transferase D10	Glutathione S transferase D10
CG11956	SP1029	Peptidase M1	Glutatione Metabolism
CG12013	PHGPx	Glutathione peroxidase	Glutatione Metabolism
CG4750	loopin-1	Peptidase M17, leucyl aminopeptidase	Glutatione Metabolism
CG8938	GstS1	Glutathione S transferase S1	Glutatione Metabolism
CG17534	GstE9	Glutathione S transferase E9	Glutatione Metabolism
CG17533	GstE8	Glutathione S transferase E8	Glutatione Metabolism
CG17531	GstE7	Glutathione S transferase E7	Glutatione Metabolism
CG17530	GstE6	Glutathione S transferase E6	Glutatione Metabolism
CG17527	GstE5	Glutathione S transferase E5	Glutatione Metabolism
CG17525	GstE4	Glutathione S transferase E4	Glutatione Metabolism
CG17524	GstE3	Glutathione S transferase E3	Glutatione Metabolism
CG17523	GstE2	Glutathione S transferase E2	Glutatione Metabolism
CG17522	GstE10	Glutathione S transferase E10	Glutatione Metabolism
CG5164	GstE1	Glutathione S transferase E1	Glutatione Metabolism
CG10091	GstD9	Glutathione S transferase D9	Glutatione Metabolism
CG4421	GstD8	Glutathione S transferase D8	Glutatione Metabolism
CG4371	GstD7	Glutathione S transferase D7	Glutatione Metabolism
CG4423	GstD6	Glutathione S transferase D6	Glutatione Metabolism
CG12242	GstD5	Glutathione S transferase D5	Glutatione Metabolism
CG11512	GstD4	Glutathione S transferase D4	Glutatione Metabolism
CG4381	GstD3	Glutathione S transferase D3	Glutatione Metabolism
CG4181	GstD2	Glutathione S transferase D2	Glutatione Metabolism
CG18548	GstD1	Glutathione S transferase D10	Glutatione Metabolism
CG6835	GS	Glutathione Synthetase	Glutatione Metabolism
CG4919	Gclm	Glutamate-cysteine ligase modifier subunit	Glutatione Metabolism
CG2259	Gclc	Glutamate-cysteine ligase catalytic subunit	Glutatione Metabolism
CG6372	S-Lap1	Sperm-Leucylaminopeptidase 1	Glutatione Metabolism
CG4439	S-Lap8	Glutathione metabolism	Glutatione Metabolism
CG32495	CG32495	glutathione synthase	Glutatione Metabolism
CG32064	S-Lap4	Sperm-Leucylaminopeptidase 4	Glutatione Metabolism
CG31233	CG31233	aminopeptidase N	Glutatione Metabolism
CG15116	CG15116	glutathione peroxidase	Glutatione Metabolism
CG14516	CG14516	aminopeptidase N	Glutatione Metabolism
CG11951	CG11951	aminopeptidase N	Glutatione Metabolism
CG18374	Gyk	Glycerol kinase	Glycerolipid Metabolism
CG8298	CG8298	glycerol kinase	Glycerolipid Metabolism
CG7995	CG7995	glycerol kinase	Glycerolipid Metabolism
CG5665	CG5665	lipase	Glycerolipid Metabolism
CG5508	CG5508	glycerol-3-phosphate O-acyltransferase 1/2	Glycerolipid metabolism
CG31873	Mulk	Multi-substrate lipid kinase	Glycerolipid metabolism
CG2767	CG2767	alcohol dehydrogenase (NADP+)	Glycerolipid Metabolism
CG1986	CG1986	lipase	Glycerolipid Metabolism
CG2212	sws	swiss cheese; NTE family	Glycerophospholipid Metabolism
CG5547	Pect	Phosphoethanolamine cytidylyltransferase	Glycerophospholipid metabolism
CG8256	Gpo-1	Glycerophosphate oxidase-1	Glycerophospholipid Metabolism
CG3525	eas	easily shocked; Choline/Ethanolamine kinase	Glycerophospholipid Metabolism
CG8657	Dgkepsilon	Diacyl glycerol kinase ε	Glycerophospholipid Metabolism
CG34361	Dgk	Diacyl glycerol kinase	Glycerophospholipid Metabolism
CG9526	frj	farjavit; Membrane bound O-acyl transferase, MBOAT	Glycerophospholipid Metabolism
CG7718	CG7718	Phospholipase	Glycerophospholipid Metabolism
CG7311	CG7311	glycerol-3-phosphate dehydrogenase	Glycerophospholipid Metabolism
CG5991	CG5991	phosphatidylserine decarboxylase	Glycerophospholipid Metabolism
CG4825	CG4825	phosphatidylserine synthase 1	Glycerophospholipid metabolism
CG4774	CLS	cardiolipin synthase	Glycerophospholipid metabolism
CG34384	CG34384	diacylglycerol kinase (ATP dependent)	Glycerophospholipid Metabolism
CG3215	CG3215	glycerol-3-phosphate dehydrogenase	Glycerophospholipid Metabolism
CG31683	CG31683	Lecithin:cholesterol/phospholipid:diacylglycerol acyltransferase	Glycerophospholipid Metabolism
CG31140	CG31140	diacylglycerol kinase (ATP dependent)	Glycerophospholipid Metabolism
CG2201	CG2201	choline/ethanolamine kinase	Glycerophospholipid Metabolism
CG2137	CG2137	glycerol-3-phosphate dehydrogenase	Glycerophospholipid Metabolism
CG18815	CG18815	Phospholipase/carboxylesterase/thioesterase	Glycerophospholipid Metabolism
CG42667	rdgA	diacylglycerol kinase	Glycerophospholipid Metabolism
CG12345	Cha	CG12345	Glycerophospholipid Metabolism
CG7962	CdsA	CDP diglyceride synthetase	Glycerophospholipid Metabolism
CG18330	Cct2	CTP:phosphocholine cytidylyltransferase 2	Glycerophospholipid metabolism
CG1049	Cct1	CTP:phosphocholine cytidylyltransferase 1	Glycerophospholipid metabolism
CG6016	bbc	bb in a boxcar; ethanolaminephosphotransferase	Glycerophospholipid metabolism
CG17907	Ace	Acetylcholine esterase	Glycerophospholipid Metabolism
CG9517	CG9517	choline dehydrogenase	Glycine, serine and threonine metabolism
CG9514	CG9514	choline dehydrogenase	Glycine, serine and threonine metabolism
CG9509	CG9509	choline dehydrogenase	Glycine, serine and threonine metabolism
CG6287	CG6287	D-3-phosphoglycerate dehydrogenase	Glycine, serine and threonine metabolism
CG1152	Gld	Glucose dehydrogenase	Glycine, serine and threonine metabolism
CG9886	CG9886	glycerate kinase	Glycine/Serine/Threonine Metabolism
CG8043	CG8043	aminomethyltransferase	Glycine/Serine/Threonine Metabolism
CG6188	CG6188	glycine N-methyltransferase	Glycine/Serine/Threonine Metabolism
CG5955	CG5955	UDP-glucose 4-epimerase	Glycine/Serine/Threonine Metabolism
CG1236	CG1236	glyoxylate/hydroxypyruvate reductase	Glycine/Serine/Threonine Metabolism
CG10361	CG10361	glycine C-acetyltransferase	Glycine/Serine/Threonine Metabolism
CG10184	CG10184	threonine aldolase	Glycine/Serine/Threonine Metabolism
CG3017	Alas	Aminolevulinate synthase	Glycine/Serine/Threonine Metabolism
CG3705	aay	astray; phosphoserine phosphatase activity	Glycine/Serine/Threonine Metabolism
CG1516	CG1516	pyruvate carboxylase	Glycogen Synthesis
CG10924	CG10924	phosphoenolpyruvate carboxykinase (GTP)	Glycogen Synthesis
CG17725	pepck	Phosphoenolpyruvate carboxykinase	Glycogen Synthesis
CG31692	Fbp	fructose-1,6-bisphosphatase (controls rate)	Glycogen Synthesis
CG15400	CG15400	glucose 6-phosphatase activity	Glycogen Synthesis
CG4347	UGP	UDP-glucose pyrophosphorylase	Glycogen Synthesis
CG9480	Glycogenin	glycogenin glucosyltransferase	Glycogen Synthesis
CG9480	CG9480	glycogenin	Glycogen Synthesis
CG6904	CG6904	glycogen synthase	Glycogen Synthesis
CG5165	Pgm	phosphoglucomutase	Glycogenolysis
CG9485	CG9485	putative glycogen debranching enzyme	Glycogenolysis
CG7254	GlyP	glycogen phosphorylase	Glycogenolysis
CG2171	Tpi	triose phosphate isomerase	Glycolysis
CG7070	Pyk	pyruvate kinase	Glycolysis
CG17645	Pglym87	phosphoglycerate mutase	Glycolysis
CG1721	Pglym78	phosphoglycerate mutase	Glycolysis
CG3127	Pgk	phosphoglycerate kinase	Glycolysis
CG8251	Pgi	phosphoglucose isomerase	Glycolysis
CG32849	Hex-t2	hexokinase	Glycolysis
CG33102	Hex-t1	hexokinase	Glycolysis
CG8094	Hex-C	hexokinase	Glycolysis
CG3001	Hex-A	hexokinase (best match to human hexokinase IV, "glucokinase")	Glycolysis
CG9042	Gpdh	Glycerol 3 phosphate dehydrogenase, regenerates NAD+	Glycolysis
CG8893	Gapdh2	glyceraldehyde phosphate dehydrogenase	Glycolysis
CG12055	Gapdh1	glyceraldehyde phosphate dehydrogenase	Glycolysis
CG17654	Eno	enolase	Glycolysis
CG9961	CG9961	Phosphoglycerate kinase	Glycolysis
CG9010	CG9010	Glyceraldehyde 3-phosphate dehydrogenase	Glycolysis
CG9008	CG9008	glucose-6-phosphate 1-epimerase	Glycolysis
CG7362	CG7362	Pyruvate Kinase	Glycolysis
CG7069	CG7069	Pyruvate Kinase	Glycolysis
CG7059	CG7059	phosphoglycerate mutase	Glycolysis
CG5432	CG5432	fructose-bisphosphate aldolase	Glycolysis
CG5432	CG5432	fructose-bisphosphate aldolase, class I	Glycolysis
CG2964	CG2964	Pyruvate kinase	Glycolysis
CG13334	CG13334	L-lactate dehydrogenase	Glycolysis
CG12229	CG12229	Pyruvate kinase	Glycolysis
CG6058	Ald	aldolase	Glycolysis
CG4001	Pfk	Phosphofructokinase	Glycolysis
CG11140	Aldh-III	aldehyde dehydrogenase [NAD(P)+] activity	Glycolysis/Amino Acid Metabolism
CG3752	Aldh	Aldehyde dehydrogenase	Glycolysis/Amino Acid Metabolism
CG11249	CG11249	Pyruvate kinase	Glycolysis/purine metabolism
CG9220	CG9220	chondroitin sulfate synthase	Glycosaminoglycan biosynthesis
CG8433	Ext2	glucuronyl/N-acetylglucosaminyl transferase EXT2	Glycosaminoglycan biosynthesis
CG8339	sfl	sulfateless; heparan sulfate N-deacetylase/N-sulfotransferase NDST2	Glycosaminoglycan biosynthesis
CG43313	CG43313	chondroitin polymerizing factor	Glycosaminoglycan biosynthesis
CG3253	CG3253	N-acetyllactosaminide beta-1,3-N-acetylglucosaminyltransferase	Glycosaminoglycan biosynthesis
CG32300	oxt	CG32300	Glycosaminoglycan biosynthesis
CG3194	Hsepi	Heparan sulfate C5-epimerase	Glycosaminoglycan biosynthesis
CG15483	CG15483	N-acetyllactosaminide beta-1,3-N-acetylglucosaminyltransferase	Glycosaminoglycan biosynthesis
CG15110	botv	alpha-1,4-N-acetylglucosaminyltransferase EXTL3	Glycosaminoglycan biosynthesis
CG12913	CG12913	chondroitin sulfate N-acetylgalactosaminyltransferase 1/2	Glycosaminoglycan biosynthesis
CG6201	CG6201	L-iduronidase	Glycosaminoglycan degradation
CG8646	CG8646	arylsulfatase B	Glycosaminoglycan degradation
CG30059	CG30059	N-acetylglucosamine-6-sulfatase	Glycosaminoglycan degradation
CG18278	CG18278	N-acetylglucosamine-6-sulfatase	Glycosaminoglycan degradation
CG14291	CG14291	N-sulfoglucosamine sulfohydrolase	Glycosaminoglycan degradation
CG13397	CG13397	alpha-N-acetylglucosaminidase	Glycosaminoglycan degradation
CG9706	CG9706	MFS transporter, PAT family, solute carrier family 33	Glycosphingolipid biosynthesis
CG5878	alpha4GT2	lactosylceramide 4-alpha-galactosyltransferase	Glycosphingolipid biosynthesis
CG33145	CG33145	beta-1,3-galactosyltransferase 1	Glycosphingolipid biosynthesis
CG32578	Gpi1	phosphatidylinositol N-acetylglucosaminyltransferase	Glycosylphosphatidlyinositol Anchor Biosynthesis
CG9865	CG9865	Mannosyltransferase	Glycosylphosphatidlyinositol Anchor Biosynthesis
CG9376	CG9376	phosphatidylinositol glycan, class F	Glycosylphosphatidlyinositol Anchor Biosynthesis
CG6401	CG6401	phosphatidylinositol glycan, class A	Glycosylphosphatidlyinositol Anchor Biosynthesis
CG4433	CG4433	N-acetylglucosaminylphosphatidylinositol deacetylase	Glycosylphosphatidlyinositol Anchor Biosynthesis
CG4406	CG4406	phosphatidylinositol glycan, class K	Glycosylphosphatidlyinositol Anchor Biosynthesis
CG3160	CG3160	glycosylphosphatidylinositol deacylase	Glycosylphosphatidlyinositol Anchor Biosynthesis
CG31120	CG31120	phosphatidylinositol glycan, class S	Glycosylphosphatidlyinositol Anchor Biosynthesis
CG30381	CG30381	phosphatidylinositol glycan, class X	Glycosylphosphatidlyinositol Anchor Biosynthesis
CG3033	CG3033	glycosylphosphatidylinositol transamidase	Glycosylphosphatidlyinositol Anchor Biosynthesis
CG2292	CG2292	phosphatidylinositol glycan, class N	Glycosylphosphatidlyinositol Anchor Biosynthesis
CG14550	CG14550	phosphatidylinositol glycan, class P	Glycosylphosphatidlyinositol Anchor Biosynthesis
CG14463	CG14463	phosphatidylinositol glycan, class H	Glycosylphosphatidlyinositol Anchor Biosynthesis
CG13089	CG13089	phosphatidylinositol glycan, class U	Glycosylphosphatidlyinositol Anchor Biosynthesis
CG12263	CG12263	phosphatidylinositol glycan, class O	Glycosylphosphatidlyinositol Anchor Biosynthesis
CG12077	CG12077	phosphatidylinositol glycan, class C	Glycosylphosphatidlyinositol Anchor Biosynthesis
CG12006	CG12006	phosphatidylinositol glycan, class B	Glycosylphosphatidlyinositol Anchor Biosynthesis
CG11190	CG11190	phosphatidylinositol glycan, class T	Glycosylphosphatidlyinositol Anchor Biosynthesis
CG18003	CG18003	(S)-2-hydroxy-acid oxidase	Glyoxylate Metabolism
CG3926	Spat	serine pyruvate aminotransferase	Glyoxylate Metabolism
CG11208	CG11208	oxalyl-CoA decarboxylase activity	Glyoxylate Metabolism
CG11241	CG11241	alanine:glyoxylate aminotransferase	Glyoxylate Metabolism
CG3454	Hdc	Histidine decarboxylase	Histidine Metabolism
CG3028	Ipp	Inositol polyphosphate 1-phosphatase	Inositol monophosphatase
CG6910	CG6910	Inositol oxygenase	Inositol Oxygenase
CG6562	synj	synaptojanin	Inositol Phosphate Metabolism
CG4200	sl	small wing; PLC-like phosphodiesterase	Inositol Phosphate Metabolism
CG9985	sktl	skittles; Phosphatidylinositol-4-phosphate 5-kinase	Inositol Phosphate Metabolism
CG4574	Plc21C	Phospholipase C at 21C	Inositol Phosphate Metabolism
CG1210	Pk61C	Phosphoinositide-dependent kinase 1	Inositol Phosphate Metabolism
CG9245	Pis	Phosphatidylinositol synthase	Inositol Phosphate Metabolism
CG3682	PIP5K59B	Phosphatidylinositol-4-phosphate 5-kinase	Inositol Phosphate Metabolism
CG2929	Pi4KIIalpha	1-phosphatidylinositol 4-kinase	Inositol Phosphate Metabolism
CG4141	Pi3K92E	phosphatidylinositol-4,5-bisphosphate 3-kinase, catalytic subunit gamma	Inositol Phosphate Metabolism
CG11621	Pi3K68D	Phosphotidylinositol 3 kinase 68D	Inositol Phosphate Metabolism
CG5373	Pi3K59F	Phosphotidylinositol 3 kinase 59F	Inositol Phosphate Metabolism
CG3620	norpA	no receptor potential A	Inositol Phosphate Metabolism
CG4317	Mipp2	Multiple inositol polyphosphate phosphatase 2	Inositol Phosphate Metabolism
CG13688	Ipk2	Inositol polyphosphate kinase	Inositol Phosphate Metabolism
CG30295	Ipk1	Inositol-pentakisphosphate 2-kinase	Inositol Phosphate Metabolism
CG45017	IP3K2	Inositol 1,4,5-triphosphate kinase 2	Inositol Phosphate Metabolism
CG4026	IP3K1	Inositol 1,4,5-triphosphate kinase 1	Inositol Phosphate Metabolism
CG11143	Inos	inositol-3-phosphate synthase	Inositol Phosphate Metabolism
CG7004	fwd	four wheel drive; 1-phosphatidylinositol 4-kinase	Inositol Phosphate Metabolism
CG6355	fab1	1-phosphatidylinositol-3-phosphate 5-kinase/1-phosphatidylinositol-4-phosphate 5-kinase	Inositol Phosphate Metabolism
CG9784	CG9784	inositol-1,4,5-trisphosphate 5-phosphatase	Inositol Phosphate Metabolism
CG9391	CG9391	myo-inositol-1(or 4)-monophosphatase	Inositol Phosphate Metabolism
CG9389	CG9389	myo-inositol-1(or 4)-monophosphatase	Inositol Phosphate Metabolism
CG42271	CG42271	inositol polyphosphate-4-phosphatase	Inositol Phosphate Metabolism
CG17471	CG17471	1-phosphatidylinositol-4-phosphate 5-kinase	Inositol Phosphate Metabolism
CG17029	CG17029	myo-inositol-1(or 4)-monophosphatase	Inositol Phosphate Metabolism
CG17028	CG17028	myo-inositol-1(or 4)-monophosphatase	Inositol Phosphate Metabolism
CG17026	CG17026	myo-inositol-1(or 4)-monophosphatase	Inositol Phosphate Metabolism
CG15743	CG15743	myo-inositol-1(or 4)-monophosphatase	Inositol Phosphate Metabolism
CG10426	CG10426	phosphatidylinositol-bisphosphatase	Inositol Phosphate Metabolism
CG10260	PI4KIIIalpha	Phosphatidylinositol 4-kinase III alpha	Inositol Phosphate Metabolism
CG42283	5PtaseI	inositol-polyphosphate 5-phosphatase	Inositol Phosphate Metabolism
CG6975	TSC2, gigas		Insulin/TOR
CG6147	TSC1		Insulin/TOR
CG5092	TOR		Insulin/TOR
CG8846	Thor	4E-BP	Insulin/TOR
CG11128	slif	slimfast	Insulin/TOR
CG10539	S6K	RPS6-p70-protein kinase	Insulin/TOR
CG8002	rictor	rapamycin-insensitive companion of Tor	Insulin/TOR
CG4320	raptor		Insulin/TOR
CG5671	PTEN		Insulin/TOR
CG8624	melt	melted; phosphatidylinositol-5-phosphate binding	Insulin/TOR
CG17342	Lk6	Mnk1, Mnk2	Insulin/TOR
CG18402	InR	Insulin-like receptor	Insulin/TOR
CG15009	ImpL2	dilp binding complex	Insulin/TOR
CG13317	Ilp7	Insulin-like peptide 7	Insulin/TOR
CG14049	Ilp6	Insulin-like peptide 6	Insulin/TOR
CG33273	Ilp5	Insulin-like peptide 5	Insulin/TOR
CG6736	Ilp4	Insulin-like peptide 4	Insulin/TOR
CG14167	Ilp3	Insulin-like peptide 3	Insulin/TOR
CG8167	Ilp2	Insulin-like peptide 2	Insulin/TOR
CG14173	Ilp1	Insulin-like peptide 1	Insulin/TOR
CG3727	dock	dreadlocks	Insulin/TOR
CG8561	conv	convoluted; ALS	Insulin/TOR
CG5686	chico	Insulin receptor substrate-1, PTB	Insulin/TOR
CG4006	Akt		Insulin/TOR
CG10367	Hmgcr	HMG CoA reductase	Isoprenoid Biosynthesis
CG12389	Fpps	farnesyl diphosphate synthase	Isoprenoid Biosynthesis
CG13377	CG13377	3-hydroxybutyrate dehydrogenase	Ketone Body Metabolism
CG1140	CG1140	3-oxoacid CoA-transferase activity	Ketone Body Metabolism
CG4311	Hmgs	HMG CoA synthase	Ketone Body Metabolism
CG9149	CG9149	thiolase activity (ACAT)	Ketone Body Metabolism
CG8888	CG8888	putative b-hydroxybutyrate dehydrogenase	Ketone Body Metabolism
CG10932	CG10932	thiolase activity (ACAT)	Ketone Body Metabolism
CG10399	CG10399	HMG-CoA lyase activity	Ketone Body Metabolism
CG10160	ImpL3	lactate dehydrogenase	Lactate Synthesis
CG11124	sPLA2	secretory Phospholipase A2	Linoleic Acid Metabolism
CG6718	iPLA2-VIA	calcium-independent phospholipase A2 VIA	Linoleic Acid Metabolism
CG17035	GXIVsPLA2	Phospholipase A2	Linoleic Acid Metabolism
CG1583	GIIIspla2	Phospholipase A2	Linoleic Acid Metabolism
CG3009	CG3009	secretory phospholipase A2	Linoleic Acid Metabolism
CG2070	CG2070	Short-chain dehydrogenase/reductase SDR	Linoleic Acid Metabolism
CG14507	CG14507	secretory phospholipase A2	Linoleic Acid Metabolism
CG2985	Yp1	lipoprotein lipase homolog	Lipase
CG2979	Yp2	lipoprotein lipase homolog	Lipase
CG11129	Yp3	lipoprotein lipase homolog	Lipase
CG4979	SXE2	phospholipase A1 activity	Lipase
CG6113	Lip4	Lipase 4	Lipase
CG8823	Lip3	fat body lipase	Lipase
CG17116	Lip2	Lipase 2	Lipase
CG7279	Lip1	Lipase 1	Lipase
CG33174	inaE	inactivation no afterpotential E; lipase	Lipase
CG5560	dob	doppelgänger von brummer	Lipase
CG8093	CG8093	lipase	Lipase
CG7367	CG7367	lipase	Lipase
CG7329	CG7329	lipase	Lipase
CG6847	CG6847	second BLAST to LPL	Lipase
CG6753	CG6753	lipase	Lipase
CG6472	CG6472	third BLAST to LPL	Lipase
CG6431	CG6431	lipase	Lipase
CG6296	CG6296	related to pancreatic lipase	Lipase
CG6295	CG6295	lipase	Lipase
CG6283	CG6283	lipase	Lipase
CG6277	CG6277	related to pancreatic lipase	Lipase
CG6271	CG6271	fourth BLAST to LPL	Lipase
CG5966	CG5966	top BLAST to LPL	Lipase
CG5932	mag	magro; major gastric lipase	Lipase
CG4582	CG4582	lipase	Lipase
CG3635	CG3635	Lipase	Lipase
CG34447	CG34447	Lipase	Lipase
CG31872	CG31872	lipase	Lipase
CG31871	CG31871	lipase	Lipase
CG31091	CG31091	likely gastric lipase	Lipase
CG31089	CG31089	likely gastric lipase	Lipase
CG2772	CG2772	lipase	Lipase
CG1882	CG1882	CGI-58 ortholog ATGL activator	Lipase
CG18530	CG18530	Lipase	Lipase
CG18301	CG18301	likely gastric lipase	Lipase
CG17292	CG17292	lipase	Lipase
CG17192	CG17192	Lipase	Lipase
CG17191	CG17191	Lipase	Lipase
CG17097	CG17097	Lipase	Lipase
CG1583	CG1583	phospholipase A2 activity	Lipase
CG13282	CG13282	Lipase	Lipase
CG11608	CG11608	Lipase	Lipase
CG11600	CG11600	Lipase	Lipase
CG11598	CG11598	Lipase	Lipase
CG11406	CG11406	triglyceride lipase	Lipase
CG11055	CG11055	putative HSL homolog	Lipase
CG10357	CG10357	Lipase	Lipase
CG5295	bmm	brummer	Lipase
CG5124	adp	adipose	Lipase
CG9057	Lsd-2	Lipid storage droplet-2	Lipid Metabolism
CG10374	Lsd-1	Lipid storage droplet-1	Lipid Metabolism
CG2254	CG2254	short chain dehydrogenase	Lipid Metabolism
CG12110	Pld	Phospholipase D	Lipid Metabolism
CG3971	noa, baldspot	long chain fatty acid elongase	Lipid Metabolism
CG31991	mdy	midway; diacylglycerol O-acyltransferase	Lipid Metabolism
CG8732	l(2)44DEa	Acyl-CoA synthetase long-chain	Lipid Metabolism
CG7923	Fad2	stearoyl-CoA desaturase	Lipid Metabolism
CG16905	eloF	fatty acid elongase	Lipid Metabolism
CG11801	Elo68beta	fatty acid elongase	Lipid Metabolism
CG32072	Elo68alpha	fatty acid elongase	Lipid Metabolism
CG4500	dbb	doublebubble; long-chain-fatty-acid-CoA ligase activity	Lipid Metabolism
CG5925	desat2	stearoyl-CoA desaturase	Lipid Metabolism
CG5887	desat1	stearoyl-CoA desaturase	Lipid Metabolism
CG10248	Cyp6a8	lauric acid (w-1)-hydroxylation	Lipid Metabolism
CG3972	Cyp4g1	lipid w-hydrolase	Lipid Metabolism
CG9747	CG9747	Fatty acid desaturase	Lipid Metabolism
CG9743	CG9743	stearoyl-CoA desaturase	Lipid Metabolism
CG9009	CG9009	long-chain-fatty-acid-CoA ligase activity	Lipid Metabolism
CG8709	CG8709	lipin ortholog	Lipid Metabolism
CG8630	CG8630	stearoyl-CoA desaturase	Lipid Metabolism
CG8534	CG8534	VLCFA elongase	Lipid Metabolism
CG7461	CG7461	very-long-chain-acyl-CoA dehydrogenase activity	Lipid Metabolism
CG6261	CG6261	fatty acid elongase	Lipid Metabolism
CG6052	CG6052	second from top BLAST score for ABCA1 transporter	Lipid Metabolism
CG5853	CG5853	top BLAST score for ABCG1	Lipid Metabolism
CG4822	CG4822	third BLAST score for ABCG1	Lipid Metabolism
CG4500	CG4500	long-chain fatty acid-CoA ligase	Lipid Metabolism
CG3961	CG3961	long-chain-fatty-acid-CoA ligase activity	Lipid Metabolism
CG32186	CG32186	ABCA3-related, reg by chol.	Lipid Metabolism
CG31689	CG31689	second BLAST score for ABCG1	Lipid Metabolism
CG31141	CG31141	fatty acid elongase	Lipid Metabolism
CG2781	CG2781	fatty acid elongase	Lipid Metabolism
CG18609	CG18609	VLCFA elongase	Lipid Metabolism
CG18155	CG18155	long-chain-fatty-acid-CoA ligase activity	Lipid Metabolism
CG17746	CG17646	fourth BLAST score for ABCG1; mutant increases TAG	Lipid Metabolism
CG1718	CG1718	top BLAST score for ABCA1 transporter	Lipid Metabolism
CG15828	Apoltp	Apolipoprotein lipid transfer particle	Lipid Metabolism
CG15531	CG15531	stearoyl-CoA desaturase	Lipid Metabolism
CG12512	CG12512	long-chain-fatty-acid-CoA ligase activity	Lipid Metabolism
CG10131	CG10131	3-hydroxyacyl-CoA dehydrogenase	Lipid Metabolism
CG4501	bgm	long-chain-fatty-acid-CoA ligase activity	Lipid Metabolism
CG4703	Arc42	acyl-CoA dehydrogenase	Lipid Metabolism
CG8805	wun-2	PPH-1 activity	Lipid Synthesis
CG8804	wun	PPH-1 activity	Lipid Synthesis
CG31991	midway	DGAT; diacylglycerol acyltransferase	Lipid Synthesis
CG11440	laza	lazaro; Phosphatidic acid phosphatase type 2/haloperoxidase	Lipid Synthesis
CG5508	GPAT	GPAT activity	Lipid Synthesis
CG17608	fu12	GPAT activity	Lipid Synthesis
CG4753	CG4753	GPAT activity	Lipid Synthesis
CG4729	CG4729	GPAT activity	Lipid Synthesis
CG3812	CG3812	GPAT activity	Lipid Synthesis
CG3209	CG3209	GPAT activity	Lipid Synthesis
CG15450	CG15450	GPAT activity	Lipid Synthesis
CG12746	CG12746	PPH-1 activity	Lipid Synthesis
CG11438	CG11438	Phosphatidic acid phosphatase type 2/haloperoxidase	Lipid Synthesis
CG11437	CG11437	Phosphatidic acid phosphatase type 2/haloperoxidase	Lipid Synthesis
CG11426	CG11426	Phosphatidic acid phosphatase type 2/haloperoxidase	Lipid Synthesis
CG11425	CG11425	Phosphatidic acid phosphatase type 2/haloperoxidase	Lipid Synthesis
CG9342	Mtp	Microsomal triacylglycerol transfer protein	Lipid Trafficking
CG12489	dnr1	Idol, LXR target - LDLR degradation	Lipid Trafficking
CG6783	CG6783	FABP - elegans LBP-5 ortholog	Lipid Trafficking
CG11064	Rfabg	proapolipophorin	Lipid Trafficking
CG15828	LTP	lipid transfer protein	Lipid Trafficking
CG31092	LpR2	lipophorin receptor, LDL receptor activity	Lipid Trafficking
CG31094	LpR1	lipophorin receptor, LDL receptor activity	Lipid Trafficking
CG5231	Las	Lipoic acid synthase	Lipoic Acid Metabolism
CG9804	CG9804	lipoyl(octanoyl) transferase	Lipoic acid metabolism
CG8446	CG8446	lipoyltransferase 1	Lipoic acid metabolism
CG7144	LKR	lysine ketoglutarate reductase	Lysine degradation
CG9520	C1GalTA	Core 1 Galactosyltransferase A	Mucin type O-Glycan biosynthesis
CG8182	GalNAc-T1	polypeptide N-acetylgalactosaminyltransferase	Mucin type O-Glycan biosynthesis
CG6394	GalNAc-T2	UDP-N-acetyl-alpha-D-galactosamine:polypeptide N-acetylgalactosaminyltransferase 2	Mucin type O-Glycan biosynthesis
CG31776	CG31776	polypeptide N-acetylgalactosaminyltransferase	Mucin type O-Glycan biosynthesis
CG30463	CG30463	polypeptide N-acetylgalactosaminyltransferase	Mucin type O-Glycan biosynthesis
CG9384	CG9384	alpha-1,3-mannosylglycoprotein beta-1,4-N-acetylglucosaminyltransferase A/B	N-Glycan biosynthesis
CG9022	Ost48	Oligosaccharyltransferase 48kD subunit	N-Glycan biosynthesis
CG8412	CG8412	alpha-1,6-mannosyltransferase	N-Glycan biosynthesis
CG8311	CG8311	dolichol kinase	N-Glycan biosynthesis
CG7921	Mgat2	alpha-1,6-mannosyl-glycoprotein beta-1,2-N-acetylglucosaminyltransferase	N-Glycan biosynthesis
CG7870	wol	dolichyl-phosphate beta-glucosyltransferase	N-Glycan biosynthesis
CG7830	Ostgamma	oligosaccharyltransferase complex subunit gamma	N-Glycan biosynthesis
CG7748	OstStt3	dolichyl-diphosphooligosaccharide--protein glycosyltransferase	N-Glycan biosynthesis
CG6370	OstDelta	Oligosaccharide transferase Delta subunit	N-Glycan biosynthesis
CG6308	CG6308	beta-1,4-N-acetylglucosaminyltransferase	N-Glycan biosynthesis
CG5287	CG5287	UDP-N-acetylglucosamine--dolichyl-phosphate N-acetylglucosaminephosphotransferase	N-Glycan biosynthesis
CG5091	gny	alpha-1,3-glucosyltransferase	N-Glycan biosynthesis
CG4871	ST6Gal	Sialyltransferase	N-Glycan biosynthesis
CG4542	CG4542	alpha-1,3-glucosyltransferase	N-Glycan biosynthesis
CG42275	alpha-Man-I	mannosyl-oligosaccharide alpha-1,2-mannosidase	N-Glycan biosynthesis
CG4084	l(2)not	alpha-1,3-mannosyltransferase	N-Glycan biosynthesis
CG33977	CG33977	dolichyl-phosphate mannosyltransferase polypeptide 3	N-Glycan biosynthesis
CG33303	CG33303	oligosaccharyltransferase complex subunit alpha (ribophorin I)	N-Glycan biosynthesis
CG31849	CG31849	beta-1,4-mannosyl-glycoprotein beta-1,4-N-acetylglucosaminyltransferase	N-Glycan biosynthesis
CG31202	CG31202	mannosyl-oligosaccharide alpha-1,2-mannosidase	N-Glycan biosynthesis
CG18802	alpha-Man-II	alpha-mannosidase II	N-Glycan biosynthesis
CG18012	CG18012	beta-1,4-mannosyltransferase	N-Glycan biosynthesis
CG17173	CG17173	alpha-1,3-mannosylglycoprotein beta-1,4-N-acetylglucosaminyltransferase A/B	N-Glycan biosynthesis
CG1597	CG1597	mannosyl-oligosaccharide glucosidase	N-Glycan biosynthesis
CG1518	CG1518	dolichyl-diphosphooligosaccharide--protein glycosyltransferase	N-Glycan biosynthesis
CG14512	CG14512	beta-1,4-N-acetylglucosaminyltransferase	N-Glycan biosynthesis
CG13393	l(2)k12914	oligosaccharyltransferase complex subunit epsilon	N-Glycan biosynthesis
CG1291	CG1291	alpha-1,3/alpha-1,6-mannosyltransferase	N-Glycan biosynthesis
CG11306	CG11306	alpha-1,2-mannosyltransferase	N-Glycan biosynthesis
CG10166	CG10166	dolichol-phosphate mannosyltransferase	N-Glycan biosynthesis
CG13645	Nmnat	Nicotinamide mononucleotide adenylyltransferase	Nicotinate and Nicotinamide Metabolism
CG9940	CG9940	NAD synthase	Nicotinate and Nicotinamide Metabolism
CG3714	CG3714	nicotinate phosphoribosyltransferase	Nicotinate and Nicotinamide Metabolism
CG33156	CG33156	NAD+ kinase	Nicotinate and Nicotinamide Metabolism
CG6713	Nos	Nitric oxide synthase	NO synthesis; Arginine and Proline Metabolism
CG3181	Ts	Thymidylate synthase	One Carbon Pool by Folate
CG4067	pug	pugilist; Formate-tetrahydrofolate ligase	One Carbon Pool by Folate
CG18466	Nmdmc	NAD-dependent methylenetetrahydrofolate dehydrogenase	One Carbon Pool by Folate
CG7560	CG7560	methylenetetrahydrofolate reductase	One Carbon Pool by Folate
CG34424	CG34424	5-formyltetrahydrofolate cyclo-ligase	One Carbon Pool by Folate
CG5828	CG5828	type II pantothenate kinase	Pantothenate and CoA biosynthesis
CG15902	Ugt86Dj	UDP-glucuronosyl/UDP-glucosyltransferase	Pentose and Glucuronate Interconversions
CG6658	Ugt86Di	UDP-glucuronosyl/UDP-glucosyltransferase	Pentose and Glucuronate Interconversions
CG4772	Ugt86Dh	UDP-glucuronosyl/UDP-glucosyltransferase	Pentose and Glucuronate Interconversions
CG17200	Ugt86Dg	UDP-glucuronosyl/UDP-glucosyltransferase	Pentose and Glucuronate Interconversions
CG6653	Ugt86De	UDP-glucuronosyl/UDP-glucosyltransferase	Pentose and Glucuronate Interconversions
CG4739	Ugt86Dc	UDP-glucuronosyl/UDP-glucosyltransferase	Pentose and Glucuronate Interconversions
CG18578	Ugt86Da	UDP-glucuronosyl/UDP-glucosyltransferase	Pentose and Glucuronate Interconversions
CG4414	Ugt58Fa	UDP-glucuronosyl/UDP-glucosyltransferase	Pentose and Glucuronate Interconversions
CG8652	Ugt37c1	UDP-glucuronosyl/UDP-glucosyltransferase	Pentose and Glucuronate Interconversions
CG9481	Ugt37b1	UDP-glucuronosyl/UDP-glucosyltransferase	Pentose and Glucuronate Interconversions
CG11012	Ugt37a1	UDP-glucuronosyl/UDP-glucosyltransferase	Pentose and Glucuronate Interconversions
CG17932	Ugt36Bc	UDP-glucuronosyl/UDP-glucosyltransferase	Pentose and Glucuronate Interconversions
CG13271	Ugt36Bb	UDP-glucuronosyl/UDP-glucosyltransferase	Pentose and Glucuronate Interconversions
CG13270	Ugt36Ba	UDP-glucuronosyl/UDP-glucosyltransferase	Pentose and Glucuronate Interconversions
CG6649	Ugt35b	UDP-glucuronosyl/UDP-glucosyltransferase	Pentose and Glucuronate Interconversions
CG6644	Ugt35a	UDP-glucuronosyl/UDP-glucosyltransferase	Pentose and Glucuronate Interconversions
CG9914	CG9914	L-gulonate 3-dehydrogenase	Pentose and Glucuronate Interconversions
CG7322	CG7322	L-xylulose reductase	Pentose and Glucuronate Interconversions
CG6475	CG6475	glucuronosyltransferase	Pentose and Glucuronate Interconversions
CG6084	CG6084	Aldose reductase	Pentose and glucuronate interconversions
CG6083	CG6083	Aldose reductase	Pentose and glucuronate interconversions
CG5999	CG5999	glucuronosyltransferase	Pentose and Glucuronate Interconversions
CG5724	CG5724	glucuronosyltransferase	Pentose and Glucuronate Interconversions
CG4302	CG4302	glucuronosyltransferase	Pentose and Glucuronate Interconversions
CG3797	CG3797	glucuronosyltransferase	Pentose and Glucuronate Interconversions
CG3609	CG3609	oxidoreductase	Pentose and Glucuronate Interconversions
CG3534	CG3534	xylulokinase	Pentose and Glucuronate Interconversions
CG31002	CG31002	glucuronosyltransferase	Pentose and Glucuronate Interconversions
CG2135	CG2135	beta-glucuronidase	Pentose and Glucuronate Interconversions
CG17323	CG17323	glucuronosyltransferase	Pentose and Glucuronate Interconversions
CG15661	CG15661	glucuronosyltransferase	Pentose and Glucuronate Interconversions
CG15117	CG15117	beta-glucuronidase	Pentose and Glucuronate Interconversions
CG12766	CG12766	Aldose reductase	Pentose and glucuronate interconversions
CG11289	CG11289	UDP-glucuronosyl/UDP-glucosyltransferase	Pentose and Glucuronate Interconversions
CG10178	CG10178	glucuronosyltransferase	Pentose and Glucuronate Interconversions
CG15093	CG15093	3-hydroxyisobutyrate dehydrogenase/6-phosphogluconate dehydrogenase	Pentose Phosphate Shunt
CG2827	Tal	transaldolase	Pentose Phosphate Shunt
CG3724	Pgd	phosphogluconate dehydrogenase	Pentose Phosphate Shunt
CG8036	CG8036	transketolase	Pentose Phosphate Shunt
CG7140	CG7140	Glucose-6-phosphate dehydrogenase	Pentose Phosphate Shunt
CG5103	CG5103	transketolase	Pentose Phosphate Shunt
CG30499	CG30499	ribulose-phosphate 3-epimerase	Pentose Phosphate Shunt
CG30410	Rpi	ribose 5-phosphate isomerase A	Pentose Phosphate Shunt
CG17333	CG17333	6-phosphogluconolactonase	Pentose Phosphate Shunt
CG13369	CG13369	ribokinase	Pentose Phosphate Shunt
CG12529	Zw	Zwischenferment; glucose 6-phosphate dehydrogenase	Pentose Phosphate Shunt
CG3083	Prx6005	Peroxiredoxin 6005	Peroxisome
CG5826	Prx5037	Peroxiredoxin 3	Peroxisome
CG7217	Prx5	Peroxiredoxin 5	Peroxisome
CG11765	Prx2540-2	Peroxiredoxin 2540-2	Peroxisome
CG12405	Prx2540-1	Peroxiredoxin 2540-1	Peroxisome
CG4663	CG4663	Peroxin 13,	Peroxisome
CG4289	Pex14	Peroxin 14	Peroxisome
CG3639	Pex12	Peroxin 12	Peroxisome
CG3415	CG3415	enoyl CoA hydratase	Peroxisome
CG33474	CG33474	Peroxisomal biogenesis factor 11	Peroxisome
CG2022	CG2022	peroxisome membrane protein	Peroxisome
CG17597	CG17597	sterol carrier protein 2	Peroxisome
CG1662	CG1662	peroxisome membrane protein	Peroxisome
CG14778	CG14778	peroxisome membrane protein	Peroxisome
CG12703	CG12703	ABC transporter	Peroxisome
CG11919	Pex6	Peroxin 6	Peroxisome
CG10253	CG10253	alkyldihydroxyacetonephosphate synthase	Peroxisome
CG6871	Cat	catalase	Peroxisome
CG7399	Hn	Henna; phenylalanine-4-hydroxylase	Phenylalanine metabolism
CG9655	nes	nessy; lysophosphatidylcholine acyltransferase-3	Phospholipid Biosynthesis
CG4625	Dhap-at	dihydroxyacetone phosphate acyltransferase	Phospholipid Biosynthesis
CG5796	Ppox	Protoporphyrinogen oxidase	Porphyrin Metabolism
CG10335	Pbgs	Porphobilinogen synthase	Porphyrin Metabolism
CG9165	l(3)02640	hydroxymethylbilane synthase	Porphyrin Metabolism
CG14716	Ho	Heme oxygenase	Porphyrin Metabolism
CG2098	FeCH	ferrochelatase	Porphyrin Metabolism
CG4349	Fer3HCH	Ferritin 3 heavy chain homologue	Porphyrin Metabolism
CG1469	Fer2LCH	Ferritin 2 light chain homologue	Porphyrin Metabolism
CG2216	Fer1HCH	Ferritin 1 heavy chain homologue	Porphyrin Metabolism
CG3433	Coprox	Coproporphyrinogen oxidase	Porphyrin Metabolism
CG5037	CG5037	protoheme IX farnesyltransferase	Porphyrin Metabolism
CG3803	CG3803	cytochrome c oxidase assembly protein subunit 15	Porphyrin Metabolism
CG1885	CG1885	uroporphyrinogen-III synthase	Porphyrin Metabolism
CG6022	Cchl	Cytochrome c heme lyase	Porphyrin Metabolism
CG1417	slgA	sluggish A; proline dehydrogenase	Proline Metabolism
CG6009	P5cr	Pyrroline 5-carboyxlate reductase	Proline Metabolism
CG7145	P5CDh1	delta-1-Pyrroline-5-carboxylate dehydrogenase 1	Proline Metabolism
CG4827	veil	5'-nucleotidase	Purine Metabolism
CG7171	Uro	Urate oxidase	Purine Metabolism
CG7642	ry	rosy; Xanthine dehydrogenase	Purine Metabolism
CG8975	RnrS	Ribonucleoside diphosphate reductase small subunit	Purine Metabolism
CG5371	RnrL	Ribonucleoside diphosphate reductase large subunit	Purine Metabolism
CG1799	ras	raspberry; IMP dehydrogenase	Purine Metabolism
CG10078	Prat2	Phosphoribosylamidotransferase 2	Purine Metabolism
CG2867	Prat	Phosphoribosylamidotransferase	Purine Metabolism
CG3461	pn	prune; prune exopolyphosphatase	Purine Metabolism
CG8073	Pmm45A	Phosphomannomutase 45A	Purine Metabolism
CG8363	Papss	3'-phosphoadenosine 5'-phosphosulfate synthase 1	Purine Metabolism
CG8362	nmdyn-D7	Nucleoside diphosphate kinase	Purine Metabolism
CG5310	nmdyn-D6	Nucleoside diphosphate kinase	Purine Metabolism
CG18143	DhpD	Dihydropterin deaminase	Purine Metabolism
CG8891	CG8891	nucleoside-triphosphate diphosphatase	Purine Metabolism
CG6767	CG6767	ribose-phosphate pyrophosphokinase	Purine Metabolism
CG6106	CG6106	allantoinase	Purine Metabolism
CG5276	CG5276	nucleoside-triphosphatase	Purine Metabolism
CG42249	CG42249	5'-nucleotidase	Purine Metabolism
CG3809	CG3809	adenosine kinase	Purine Metabolism
CG3362	CG3362	5'-nucleotidase	Purine Metabolism
CG32626	CG32626	AMP deaminase	Purine Metabolism
CG32549	CG32549	5'-nucleotidase	Purine Metabolism
CG31713	Apf	diadenosine tetraphosphate hydrolase	Purine Metabolism
CG30104	NT5E-2	Ecto-5'-nucleotidase 2	Purine Metabolism
CG30103	CG30103	5'-nucleotidase	Purine Metabolism
CG30016	CG30016	5-hydroxyisourate hydrolase	Purine Metabolism
CG18128	CG18128	purine-nucleoside phosphorylase	Purine Metabolism
CG16758	CG16758	purine-nucleoside phosphorylase	Purine Metabolism
CG15547	CG15547	nucleoside-diphosphate kinase	Purine Metabolism
CG11900	Mesh1	Metazoan SpoT homolog-1	Purine Metabolism
CG11883	CG11883	5'-nucleotidase	Purine Metabolism
CG11811	CG11811	guanylate kinase	Purine Metabolism
CG11337	CG11337	3'-5'-exoribonuclease activity	Purine Metabolism
CG11255	CG11255	adenosine kinase	Purine Metabolism
CG11089	CG11089	phosphoribosylaminoimidazolecarboxamide formyltransferase / IMP cyclohydrolase	Purine Metabolism
CG9242	bur	burgundy; GMP synthase	Purine Metabolism
CG2210	awd	abnormal wing discs; nucleoside-diphosphate kinase	Purine Metabolism
CG18315	Aprt	Adenine phosphoribosyltransferase	Purine Metabolism
CG6612	Adk3	Adenylate kinase-3	Purine Metabolism
CG3140	Adk2	Adenylate kinase-2	Purine Metabolism
CG17146	Adk1	Adenylate kinase-1	Purine Metabolism
CG10143	Adgf-E	Adenosine deaminase-related growth factor E	Purine Metabolism
CG9621	Adgf-D	Adenosine deaminase-related growth factor D	Purine Metabolism
CG9345	Adgf-C	Adenosine deaminase-related growth factor C	Purine Metabolism
CG5998	Adgf-B	Adenosine deaminase-related growth factor B	Purine Metabolism
CG5992	Adgf-A	Adenosine deaminase-related growth factor A	Purine Metabolism
CG3989	ade5	adenosine 5; phosphoribosylaminoimidazolesuccinocarboxamide synthase	Purine Metabolism
CG31628	ade3	adenosine 3; phosphoribosylglycinamide formyltransferase	Purine Metabolism
CG9127	ade2	adenosine 2; phosphoribosylformylglycinamidine synthase	Purine Metabolism
CG11994	Ada	Adenosine deaminase	Purine Metabolism
CG11401	Trxr-2	thioredoxin reductase 2	Pyrimidine Metabolism
CG2151	Trxr-1	Thioredoxin reductase-1	Pyrimidine Metabolism
CG2194	su(r)	dihydroorotate oxidase	Pyrimidine Metabolism
CG18572	r	rudimentary; carbamoyl-phosphate synthase 1, mitochondrial	Pyrimidine Metabolism
CG3593	r-l	rudimentary-like; orotidine-5'-phosphate decarboxylase	Pyrimidine Metabolism
CG3027	pyd3	beta-ureidopropionase	Pyrimidine Metabolism
CG9741	Dhod	Dihydroorotate dehydrogenase	Pyrimidine Metabolism
CG6092	Dak1	UMP-CMP kinase	Pyrimidine Metabolism
CG1411	CRMP	Collapsin Response Mediator Protein; dihydropyrimidinase	Pyrimidine Metabolism
CG8360	CG8360	cytidine deaminase	Pyrimidine Metabolism
CG8353	CG8353	cytidine deaminase	Pyrimidine Metabolism
CG8349	CG8349	cytidine deaminase	Pyrimidine Metabolism
CG6951	CG6951	dCMP deaminase	Pyrimidine Metabolism
CG6854	CG6854	CTP synthase	Pyrimidine Metabolism
CG6364	CG6364	uridine kinase	Pyrimidine metabolism
CG6330	CG6330	uridine phosphorylase	Pyrimidine Metabolism
CG5757	CG5757	Thymidylate kinase	Pyrimidine Metabolism
CG5537	CG5537	uracil phosphoribosyltransferase	Pyrimidine metabolism
CG4798	l(2)k01209	uridine kinase	Pyrimidine metabolism
CG3788	CG3788	uridine phosphorylase	Pyrimidine Metabolism
CG2794	CG2794	Carbohydrate kinase	Pyrimidine Metabolism
CG17224	CG17224	uridine phosphorylase	Pyrimidine Metabolism
CG8808	Pdk	Pyruvate dehydrogenase kinase	Pyruvate metabolism
CG7010	l(1)G0334	Pyruvate dehydrogenase (acetyl-transferring) E1 component, alpha subunit, subgroup y	Pyruvate metabolism
CG7010	CG7010	pyruvate dehydrogenase (acetyl-transferring)	Pyruvate metabolism
CG5261	CG5261	pyruvate dehydrogenase E2 component (dihydrolipoamide acetyltransferase)	Pyruvate metabolism
CG11876	CG11876	pyruvate dehydrogenase E1 component subunit beta	Pyruvate metabolism
CG7969	Menl-2	malate dehydrogenase (oxaloacetate-decarboxylating)(NADP+)	Pyruvate metabolism
CG7964	Menl-1	malate dehydrogenase (oxaloacetate-decarboxylating)(NADP+)	Pyruvate metabolism
CG7848	CG7848	malate dehydrogenase (oxaloacetate-decarboxylating)(NADP+)	Pyruvate metabolism
CG6598	Fdh	Formaldehyde dehydrogenase	Retinol Metabolism
CG10672	CG10672	dehydrogenase/reductase SDR family member 4	Retinol Metabolism
CG33747	primo-2	primo-2; Phosphotyrosine protein phosphatase I superfamily	Riboflavin Metabolism
CG33748	primo-1	primo-1; Phosphotyrosine protein phosphatase I superfamily	Riboflavin Metabolism
CG6656	CG6656	glucuronosyltransferase	Riboflavin Metabolism
CG4407	CG4407	FAD synthetase	Riboflavin Metabolism
CG42640	proPO59	prophenoloxidase 59	Riboflavin Metabolism
CG2846	CG2846	riboflavin kinase	Riboflavin Metabolism
CG16848	CG16848	FAD synthetase	Riboflavin Metabolism
CG7899	Acph-1	Acid phosphatase 1	Riboflavin Metabolism
CG8553	SelD	Selenide,water dikinase	Selenocompound metabolism
CG4649	Sodh-2	sorbital dehydrogenase	Sorbital Metabolism
CG1982	Sodh-1	sorbital dehydrogenase	Sorbital Metabolism
CG3376	CG3376	acid sphingomyelinase	Sphingolipid Metabolism
CG2159	CG2159	spingosine kinase II	Sphingolipid Metabolism
CG15534	CG15534	sphingomyelinase	Sphingolipid Metabolism
CG15533	CG15533	sphingomyelinase	Sphingolipid Metabolism
CG1471	CDase	cermidiase	Sphingolipid Metabolism
CG8946	Sply	sphingosine-1-phosphate lyase	Sphingolipid Metabolism
CG32484	Sk2	sphingosine kinase 2	Sphingolipid Metabolism
CG1747	Sk1	sphingosine kinase 1	Sphingolipid Metabolism
CG12070	Sap-r	saposin-related	Sphingolipid Metabolism
CG3576	schlank	schlank; ceramide synthetase	Sphingolipid Metabolism
CG9078	ifc	infertile crescent; sphingolipid delta-4 desaturase	Sphingolipid Metabolism
CG6962	CG6962	Sphingomyelin phosphodiesterase 4	Sphingolipid Metabolism
CG6016	CG6016	CDP-ethanolamine phosphotransferase	Sphingolipid Metabolism
CG33090	CG33090	non-lysosomal glucosylceramidase	Sphingolipid Metabolism
CG31414	CG31414	glucosylceramidase	Sphingolipid Metabolism
CG31413	CG31413	ERV/ALR sulfhydryl oxidase	Sphingolipid Metabolism
CG31148	CG31148	glucosylceramidase	Sphingolipid Metabolism
CG16708	CG16708	cerimide kinase	Sphingolipid Metabolism
CG12034	CG12034	neutral sphingomyelinase	Sphingolipid Metabolism
CG10425	CG10425	3-dehydrosphinganine reductase	Sphingolipid Metabolism
CG13969	bwa	brain washing; Ceramidase	Sphingolipid Metabolism
CG32380	SmSr	Sphingomyelin synthase	Sphingolipid Metabolism
CG3576	schlank	ceramide synthase	Sphingolipid Metabolism
CG3881	GlcAT-S	Glycosyl transferase	Sphingolipid Metabolism
CG6207	GlcAT-P	Glycosyl transferase	Sphingolipid Metabolism
CG9078	CG9078	sphinosine desaturase	Sphingolipid Metabolism
CG4934	brn	braniac; galactosyltransferase	Sphingolipid Metabolism
CG4016	Spt-I	phosphatidyl-ethanolamine synthesis	Sphingolipid Metabolism
CG4162	lace	serine palmitoyltransferase II	Sphingolipid Metabolism
CG8522	SREBP	Helix loop helix protein 106	SREBP pathway
CG33131	SCAP	SREBP cleavage activating protein	SREBP pathway
CG8988	S2P	site-2 protease	SREBP pathway
CG7169	S1P		SREBP pathway
CG7724	CG7724	3beta-hydroxy-delta5-steroid dehydrogenase / steroid delta-isomerase	Steroid Biosynthesis
CG1998	CG1998	methylsterol monooxygenase	Steroid biosynthesis
CG11315	npc2h	Niemann-Pick type C-2h	Sterol Trafficking
CG11314	npc2g	Niemann-Pick type C-2g	Sterol Trafficking
CG6164	npc2f	Niemann-Pick type C-2f	Sterol Trafficking
CG31410	npc2e	Niemann-Pick type C-2e	Sterol Trafficking
CG12813	npc2d	Niemann-Pick type C-2d	Sterol Trafficking
CG3934	npc2c	Niemann-Pick type C-2c	Sterol Trafficking
CG3153	npc2b	Niemann-Pick type C-2b	Sterol Trafficking
CG7291	npc2a	Niemann-Pick type C-2a	Sterol Trafficking
CG12092	npc1b	Niemann-Pick type C-1b	Sterol Trafficking
CG5722	npc1aNiemann-Pick type C-1a	Niemann-Pick type C-2g	Sterol Trafficking
CG17320	ScpX	Sterol carrier protein X-related thiolase	Sterol Trafficking
CG7789	CG7789	3'-phosphoadenosine 5'-phosphosulfate synthase	Sulfur Metabolism
CG16733	CG16733	sulfotransferase	Sulfur Metabolism
CG7550	CG7550	cysteamine dioxygenase	Taurine and Hypotaurine Metabolism
CG6461	Ggt-1	gamma-glutamyl transpeptidase	Taurine and Hypotaurine Metabolism
CG5618	CG5618	sulfinoalanine decarboxylase	Taurine and hypotaurine metabolism
CG1492	CG1492	gamma-glutamyltranspeptidase	Taurine and Hypotaurine Metabolism
CG11268	ste14	isoprenylcysteine carboxylmethyltransferase	Terpenoid Backbone Biosynthesis
CG4852	Sras	severas; peptidase U48 family	Terpenoid Backbone Biosynthesis
CG8593	Qm	quemao; Polyprenyl synthetase	Terpenoid Backbone Biosynthesis
CG8239	CG8239	Diphosphomevalonate decarboxylase	Terpenoid Backbone Biosynthesis
CG5919	CG5919	isopentenyl-diphosphate delta-isomerase	Terpenoid Backbone Biosynthesis
CG33671	CG33671	mevalonate kinase	Terpenoid Backbone Biosynthesis
CG31005	qless	qless; Polyprenyl synthetase	Terpenoid Backbone Biosynthesis
CG2976	CG2976	protein farnesyltransferase	Terpenoid Backbone Biosynthesis
CG17565	CG17565	Prenyltransferase/squalene oxidase	Terpenoid Backbone Biosynthesis
CG10778	CG10778	Decaprenyl diphosphate synthase	Terpenoid Backbone Biosynthesis
CG10585	CG10585	trans-hexaprenyltranstransferase	Terpenoid Backbone Biosynthesis
CG10268	CG10268	phosphomevalonate kinase	Terpenoid Backbone Biosynthesis
CG14721	CG14721	thiamine pyrophosphokinase	Thiamine Metabolism
CG12264	CG12264	cystathionine gamma-lyase	Thiamine Metabolism
CG10581	CG10581	nucleoside-triphosphatase THEP1	Thiamine Metabolism
CG6064	TORC	CREB-regulated transcription coactivator	Transcription
CG3850	sug	sugarbabe; putative txn factor up-reg by sugar (Zinke et al 2002)	Transcription
CG9809	srl	spargel; proposed PGC-1 homolog	Transcription
CG5216	Sir2	sirtuin	Transcription
CG18362	Mio	MondoA - ChREBP	Transcription
CG11783	Hr96	Hormone receptor-like in 96	Transcription
CG8676	Hr39	Hormone receptor-like in 39	Transcription
CG1864	Hr38	Hormone receptor-like in 38	Transcription
CG9310	Hnf4	Hepatocyte nuclear factor 4	Transcription
CG6338	Ets97D	elg	Transcription
CG7404	ERR	Estrogen-Related Receptor	Transcription
CG11347	Dor	EcR cofactor	Transcription
CG3350	bigmax	MondoA heterodimer partner, Mlx homolog	Transcription
CG44246	Atf-2	Activating transcription factor-2	Transcription
CG4573	CG4573	glutamyl-tRNA synthetase	tRNA synthesis
CG4062	Aats-val	Valyl-tRNA synthetase	tRNA synthesis
CG4561	Aats-tyr	Tyrosyl-tRNA synthetase	tRNA synthesis
CG9735	Aats-trp	Tryptophanyl-tRNA synthetase	tRNA synthesis
CG5353	Aats-thr	Threonyl-tRNA synthetase	tRNA synthesis
CG4938	Aats-ser	Seryl-tRNA synthetase	tRNA synthesis
CG12186	Aats-pro	Prolyl-tRNA synthetase	tRNA synthesis
CG13348	Aats-phe	Phenylalanyl-tRNA synthetase	tRNA synthesis
CG31322	Aats-met	Methionyl-tRNA synthetase	tRNA synthesis
CG12141	Aats-lys	Lysyl-tRNA synthetase	tRNA synthesis
CG7479	Aats-leu	Leucyl-tRNA synthetase	tRNA synthesis
CG11471	Aats-ile	Isoleucyl-tRNA synthetase	tRNA synthesis
CG6335	Aats-his	Histidyl-tRNA synthetase	tRNA synthesis
CG6778	Aats-gly	Glycyl-tRNA synthetase	tRNA synthesis
CG5394	Aats-glupro	Glutamyl-prolyl-tRNA synthetase	tRNA synthesis
CG10506	Aats-gln	Glutaminyl-tRNA synthetase	tRNA synthesis
CG8431	Aats-cys	Cysteinyl-tRNA synthetase	tRNA synthesis
CG3821	Aats-asp	Aspartyl-tRNA synthetase	tRNA synthesis
CG10687	Aats-asn	Asparaginyl-tRNA synthetase	tRNA synthesis
CG9020	Aats-arg	Arginyl-tRNA synthetase	tRNA synthesis
CG4633	Aats-ala-m	mitochondrial alanyl-tRNA synthetase	tRNA synthesis
CG13391	Aats-ala	Alanyl-tRNA synthetase	tRNA synthesis
CG31381	CG31381	tRNA dimethylallyltransferase	tRNA synthesis
CG9122	Trh	Tryptophan hydroxylase	Tryptophan Metabolism
CG10697	Ddc	Dopa decarboxylase	Tryptophan Metabolism
CG3318	Dat	Dopamine N acetyltransferase	Tryptophan Metabolism
CG9542	KFase	Kynurenine formamidase	Tryptophan Metabolism
CG6950	CG6950	kynurenine---oxoglutarate transaminase / cysteine-S-conjugate beta-lyase / glutamine---phenylpyruvate transaminase	Tryptophan Metabolism
CG42639	proPO-A1	prophenol oxidase A1	Tyrosine metabolism
CG1543	Tbh	Tyramine beta hydroxylase	Tyrosine metabolism
CG14993	Faa	Fumarylacetoacetase	Tyrosine metabolism
CG33544	Vkor	Vitamin-K epoxide reductase	Ubiquinone Biosynthesis
CG13927	GC	gamma-glutamyl carboxylase	Ubiquinone Biosynthesis
CG14437	COQ7	Ubiquinone biosynthesis protein Coq7	Ubiquinone Biosynthesis
CG9613	Coq2	Coenzyme Q biosynthesis protein 2	Ubiquinone Biosynthesis
CG9249	CG9249	hexaprenyldihydroxybenzoate methyltransferase	Ubiquinone Biosynthesis
CG7277	CG7277	Ubiquinone biosynthesis monooxygenase, COQ6-type	Ubiquinone Biosynthesis
CG2453	CG2453	ubiquinone biosynthesis methyltransferase	Ubiquinone Biosynthesis
CG9064	UCP4C	oxidative phosphorylation uncoupler activity	Uncoupling Protein
CG18340	UCP4B	oxidative phosphorylation uncoupler activity	Uncoupling Protein
CG6492	UCP4A	oxidative phosphorylation uncoupler activity	Uncoupling Protein
CG9582	CG9582	mitochondrial substrate carrier	Uncoupling Protein
CG2857	Tpc2	Thiamine pyrophosphate carrier protein 2	Uncoupling Protein
CG7314	Bmcp	UCP5	Uncoupling Protein
CG9510	CG9510	arginosuccinate lyase activity	Urea Cycle
CG1315	CG1315	argininosuccinate synthase activity	Urea Cycle
CG4747	CG4747	3-hydroxyisobutyrate dehydrogenase	Valine, leucine and isoleucine degradation
CG2118	CG2118	3-methylcrotonyl-CoA carboxylase alpha subunit	Valine, leucine and isoleucine degradation
CG34455	CG34455	pyridoxine kinase	Vitamin B6 Metabolism
CG31473	CG31473	pyridoxamine 5'-phosphate oxidase	Vitamin B6 Metabolism
CG31472	CG31472	pyridoxamine 5'-phosphate oxidase	Vitamin B6 Metabolism
CG14212	CG14212	pyridoxal phosphate phosphatase PHOSPHO2	Vitamin B6 Metabolism
CG12237	CG12237	pyridoxal phosphate phosphatase PHOSPHO2	Vitamin B6 Metabolism
CG11899	CG11899	phosphoserine aminotransferase	Vitamin B6 Metabolism
CG8327	SpdS	Spermidine Synthase
CG17596	S6kII	Ribosomal protein S6 kinase II
CG2699	Pi3K21B	phosphoinositide-3-kinase, regulatory subunit 1 (alpha)
CG3832	Phm	Peptidylglycine-α-hydroxylating monooxygenase
CG5725	fbl	fumble; Type II pantothenate kinase
CG32099	eap	ebony activating protein; 4'-phosphopantetheinyl transferase
CG9629	CG9629	aldehyde dehydrogenase
CG9452	CG9452	Histidine phosphatase
CG9451	CG9451	Histidine phosphatase
CG9449	CG9449	Histidine phosphatase
CG9436	CG9436	aldehyde reductase
CG9319	CG9319	alpha-methylacyl-CoA racemase
CG9314	CG9314	catalase
CG9265	CG9265	Glucose/ribitol dehydrogenase
CG8132	CG8132	nitrilase
CG7755	CG7755	Isocitrate and isopropylmalate dehydrogenase
CG7280	CG7280	oxioreductase
CG6218	CG6218	ATPase, BadF/BadG/BcrA/BcrD type
CG4752	CG4752	5-oxoprolinase (ATP-hydrolyzing)
CG4098	CG4098	hydrolase
CG32250	CG32250	Mitochondrial Substrate Carrier
CG32103	CG32103	Mitochondrial Substrate Carrier
CG3114	ewg	erect wing; Nuclear respiratory factor 1
CG17646	CG17646	ABC transporter
CG15629	CG15629	Short-chain dehydrogenase/reductase SDR
CG14205	CG14205	Acyltransferase
CG11851	CG11851	alpha-1,2-mannosyltransferase
