# Supplementary material for: Coordinated Metabolic Transitions During Drosophila Embryogenesis and the Onset of Aerobic Glycolysis
Source: G3 (Bethesda). 2014 Mar 12;4(5):839–50. doi: 10.1534/g3.114.010652 (PMC4025483; doi:10.1534/g3.114.010652)
Supplement: Supporting Information [file supp_g3.114.010652_TableS3.xlsx]

## Sheet: Sheet1
Supplemental Table 3. Metabolic genes represented by SVD pattern 2
CG	Gene	Function	Metabolic Pathway
CG17896	CG17896	alonate-semialdehyde dehydrogenase (acetylating) / methylmalonate-semialdehyde dehydrogenase	Amino Acid Metabolism
CG1869	Cht7	Chitinase	Amino Sugar and Nucleotide Sugar Metabolism
CG12449	Gfat1	Glutamine:fructose-6-phosphate aminotransferase 1	Amino Sugar and Nucleotide Sugar Metabolism
CG32031	Argk	Arginine kinase	Arginine and Proline Metabolism
CG4233	Got2	Glutamate oxaloacetate transaminase 2	Aspartate Metabolism
CG9390	AcCoAS	acyl-CoA synthase	beta-oxidation
CG3902	CG3902	acyl-CoA dehydrogenase (for diff chain length FAs)	beta-oxidation
CG8695	LvpL	Maltase A3	Carbohydrate Catabolism
CG5177	CG5177	trehalose 6-phosphate phosphatase	Carbohydrate metabolism
CG9244	Acon	aconitase	Citric Acid Cycle
CG5214	CG5214	2-oxoglutarate dehydrogenase E2 component (dihydrolipoamide succinyltransferase)	Citric Acid Cycle
CG7430	CG7430	dihydrolipoamide dehydrogenase	Citric Acid Cycle
CG7998	CG7998	malate dehydrogenase	Citric Acid Cycle
CG7176	Idh	isocitrate dehydrogenase	Citric Acid Cycle
CG3861	kdn	citrate synthase	Citric Acid Cycle
CG12233	l(1)G0156	isocitrate dehydrogenase	Citric Acid Cycle
CG10120	Men	malic enzyme	Citric Acid Cycle
CG11661	Nc73EF	a-ketoglutarate dehydrogenase	Citric Acid Cycle
CG17246	SdhA	succinate dehydrogenase	Citric Acid Cycle
CG3283	SdhB	succinate dehydrogenase	Citric Acid Cycle
CG6666	SdhC	succinate dehydrogenase	Citric Acid Cycle
CG2968	l(1)G0230	proton-transporting ATP synthase activity, rotational mechanism	Electron Tranport
CG6105	l(2)06225	F-type H+-transporting ATPase subunit g	Electron Tranport
CG6213	Vha13	Vacuolar H[+] ATPase G-subunit	Electron Tranport
CG8189	ATPsyn-b	ATP synthase, subunit b	Electron Transport
CG11154	ATPsyn-beta	ATP synthase-β	Electron Transport
CG4412	ATPsyn-Cf6	ATPase coupling factor 6	Electron Transport
CG6030	ATPsyn-d	ATP synthase, subunit d	Electron Transport
CG7610	ATPsyn-gamma	ATP synthase-γ chain	Electron Transport
CG3612	blw	bellwether; ATP synthase subunit alpha-like	Electron Transport
CG14482	CG14482	ubiquinol-cytochrome c reductase subunit 10	Electron Transport
CG1746	CG1746	F-type H+-transporting ATPase subunit c	Electron Transport
CG3321	CG3321	F-type H+-transporting ATPase subunit e	Electron Transport
CG3560	CG3560	ubiquinol-cytochrome c reductase subunit 7	Electron Transport
CG3560	CG3560	ubiquinol-cytochrome c reductase subunit 7	Electron Transport
CG4169	CG4169	ubiquinol-cytochrome c reductase core subunit 2	Electron Transport
CG4692	CG4692	F-type H+-transporting ATPase subunit f	Electron Transport
CG4769	CG4769	ubiquinol-cytochrome c reductase cytochrome c1 subunit	Electron Transport
CG6020	CG6020	NADH dehydrogenase (ubiquinone) 1 alpha subcomplex subunit 9	Electron Transport
CG7580	CG7580	Cytochrome b-c1 complex subunit 8	Electron Transport
CG9140	CG9140	NADH dehydrogenase	Electron Transport
CG9603	CG9603	Cytochrome c oxidase, subunit VIIa	Electron Transport
CG14724	CoVa	Cytochrome c oxidase subunit Va	Electron Transport
CG2249	CoVIIc	Cytochrome c oxidase subunit VIIc	Electron Transport
CG7181	CoVIII	Cytochrome c oxidase subunit VIII/photosystem I reaction centre subunit IX	Electron Transport
CG14028	cype	cyclope; Cytochrome c oxidase subunit 6C	Electron Transport
CG17903	Cyt-c-p	Cytochrome c proximal	Electron Transport
CG17280	levy	levy; Cytochrome c oxidase, subunit Via	Electron Transport
CG9160	mtacp1	mitochondrial acyl carrier protein 1	Electron Transport
CG2286	ND75	NADH:ubiquinone reductase 75kD subunit precursor	Electron Transport
CG4307	Oscp	Oligomycin sensitivity-conferring protein	Electron Transport
CG8764	ox	oxen; Cytochrome b-c1 complex subunit 9	Electron Transport
CG8844	Pdsw	NADH-ubiquinone oxidoreductase, subunit 10	Electron Transport
CG7361	RFeSP	Rieske iron-sulfur protein	Electron Transport
CG18617	Vha100-2	Vacuolar H[+] ATPase subunit 100-2	Electron Transport
CG1088	Vha26	Vacuolar H[+]-ATPase 26kD E subunit	Electron Transport
CG8048	Vha44	Vacuolar H[+] ATPase 44kD C subunit	Electron Transport
CG17369	Vha55	Vacuolar H[+]-ATPase 55kD B subunit	Electron Transport
CG7007	VhaPPA1-1	V-type H+-transporting ATPase 21kDa proteolipid subunit	Electron Transport
CG17332	VhaSFD	Vacuolar H[+]-ATPase SFD subunit	Electron Transport
CG2727	emp	FA translocase (CD36; lipogenic)	Fatty Acid Synthesis
CG17725	pepck	Phosphoenolpyruvate carboxykinase	Gluconeogenesis
CG5320	Gdh	glutamate dehydrogenase	Glutamate Metabolism
CG18548	GstD10	Glutathione S transferase D10	Glutathione S transferase D10
CG31233	CG31233	aminopeptidase N	Glutatione Metabolism
CG17522	GstE10	Glutathione S transferase E10	Glutatione Metabolism
CG17524	GstE3	Glutathione S transferase E3	Glutatione Metabolism
CG8256	Gpo-1	Glycerophosphate oxidase-1	Glycerophospholipid Metabolism
CG3525	eas	easily shocked; Choline/Ethanolamine kinase	Glycerophospholipid Metabolism
CG1516	CG1516	pyruvate carboxylase	Glycogen Synthesis
CG9480	Glycogenin	glycogenin glucosyltransferase	Glycogen Synthesis
CG7254	GlyP	glycogen phosphorylase	Glycogenolysis
CG17654	Eno	enolase	Glycolysis
CG12055	Gapdh1	glyceraldehyde phosphate dehydrogenase	Glycolysis
CG8893	Gapdh2	glyceraldehyde phosphate dehydrogenase	Glycolysis
CG9042	Gpdh	Glycerol 3 phosphate dehydrogenase, regenerates NAD+	Glycolysis
CG4001	Pfk	Phosphofructokinase	Glycolysis
CG8251	Pgi	phosphoglucose isomerase	Glycolysis
CG3127	Pgk	phosphoglycerate kinase	Glycolysis
CG1721	Pglym78	phosphoglycerate mutase	Glycolysis
CG7070	Pyk	pyruvate kinase	Glycolysis
CG2171	Tpi	triose phosphate isomerase	Glycolysis
CG3752	Aldh	Aldehyde dehydrogenase	Glycolysis/Amino Acid Metabolism
CG8846	Thor	4E-BP	Insulin/TOR
CG8888	CG8888	putative b-hydroxybutyrate dehydrogenase	Ketone Body Metabolism
CG10160	ImpL3	lactate dehydrogenase	Lactate synthesis
CG2781	CG2781	fatty acid elongase	Lipid Metabolism
CG8630	CG8630	stearoyl-CoA desaturase	Lipid Metabolism
CG9747	CG9747	Fatty acid desaturase	Lipid Metabolism
CG4753	CG4753	GPAT activity	Lipid Synthesis
CG3609	CG3609	oxidoreductase	Pentose and Glucuronate Interconversions
CG6084	CG6084	Aldose reductase	Pentose and glucuronate interconversions
CG9914	CG9914	L-gulonate 3-dehydrogenase	Pentose and Glucuronate Interconversions
CG15093	CG15093	3-hydroxyisobutyrate dehydrogenase/6-phosphogluconate dehydrogenase	Pentose Phosphate Shunt
CG2827	Tal	transaldolase	Pentose Phosphate Shunt
CG12703	CG12703	ABC transporter	Peroxisome
CG17146	Adk1	Adenylate kinase-1	Purine Metabolism
CG11876	CG11876	pyruvate dehydrogenase E1 component subunit beta	Pyruvate metabolism
CG5261	CG5261	pyruvate dehydrogenase E2 component (dihydrolipoamide acetyltransferase)	Pyruvate metabolism
CG7010	l(1)G0334	Pyruvate dehydrogenase (acetyl-transferring) E1 component, alpha subunit, subgroup y	Pyruvate metabolism
CG7724	CG7724	3beta-hydroxy-delta5-steroid dehydrogenase / steroid delta-isomerase	Steroid Biosynthesis
CG9265	CG9265	Glucose/ribitol dehydrogenase
CG9449	CG9449	Histidine phosphatase
