# Supplementary material for: Coordinated Metabolic Transitions During Drosophila Embryogenesis and the Onset of Aerobic Glycolysis
Source: G3 (Bethesda). 2014 Mar 12;4(5):839–50. doi: 10.1534/g3.114.010652 (PMC4025483; doi:10.1534/g3.114.010652)
Supplement: Supporting Information [file supp_g3.114.010652_TableS4.xlsx]

## Sheet: RNA_SVD Pattern 3 ascending.txt
Supplemental Table 4. GO categories correlated with SVD pattern 3
GO Term	Description	B1	b2	P-value	Genes associated with GO term
GO:0042335	cuticle development	7.77e-19	81	26	[sec13 - cg6773 gene product from transcript cg6773-ra, cora - coracle, TwdlW - tweedlew, Sec61alpha - cg9539 gene product from transcript cg9539-ra, TwdlQ - tweedleq, TwdlD - tweedled, TwdlT - tweedlet, ttk - tramtrack, TwdlM - tweedlem, TwdlY - tweedley, TwdlX - tweedlex, TwdlB - tweedleb, TwdlL - tweedlel, laccase2 - laccase 2, TwdlV - tweedlev, Rack1 - receptor of activated protein kinase c 1…
GO:0040003	chitin-based cuticle development	9.39e-18	73	24	[sec13 - cg6773 gene product from transcript cg6773-ra, laccase2 - laccase 2, TwdlV - tweedlev, cora - coracle, TwdlW - tweedlew, TwdlBeta - cg8986 gene product from transcript cg8986-ra, obst-A - obstructor-a, dsx-c73A - doublesex cognate 73a, sar1 - cg7073 gene product from transcript cg7073-rb, kkv - krotzkopf verkehrt, TwdlQ - tweedleq, ttk - tramtrack, TwdlT - tweedlet, TwdlD - tweedled, amd…
GO:0048856	anatomical structure development	6.9e-12	1100	82	[sec13 - cg6773 gene product from transcript cg6773-ra, RpL8 - ribosomal protein l8, Rab6 - cg6601 gene product from transcript cg6601-ra, serp - serpentine, Hr46 - hormone receptor-like in 46, LanA - laminin a, verm - vermiform, RpS21 - ribosomal protein s21, Xbp1 - x box binding protein-1, Rab11 - cg5771 gene product from transcript cg5771-ra, ttk - tramtrack, Mlp60A - muscle lim protein at 60a…
GO:0010171	body morphogenesis	8.81e-12	20	11	[TwdlQ - tweedleq, TwdlD - tweedled, TwdlT - tweedlet, TwdlM - tweedlem, TwdlG - tweedleg, TwdlY - tweedley, TwdlX - tweedlex, TwdlW - tweedlew, TwdlBeta - cg8986 gene product from transcript cg8986-ra, TwdlB - tweedleb, TwdlL - tweedlel]
GO:0009653	anatomical structure morphogenesis	6.44e-09	964	68	[nemy - no extended memory, betaCop - beta-coatomer protein, Rab6 - cg6601 gene product from transcript cg6601-ra, LanA - laminin a, Hr46 - hormone receptor-like in 46, verm - vermiform, ImpE2 - ecdysone-inducible gene e2, Rab11 - cg5771 gene product from transcript cg5771-ra, Hr4 - cg43934 gene product from transcript cg43934-rk, ttk - tramtrack, crc - cryptocephal, Papss - paps synthetase, chic…
GO:0035152	regulation of tube architecture, open tracheal system	6.58e-09	49	13	[sinu - sinuous, bou - boudin, cora - coracle, crim - crimpled, pck - pickel, Nrg - neuroglian, Fas2 - fasciclin 2, uif - uninflatable, ttk - tramtrack, Nrx-IV - neurexin iv, vari - varicose, sec23 - cg1250 gene product from transcript cg1250-rd, rhea - cg6831 gene product from transcript cg6831-rb]
GO:0019991	septate junction assembly	1.03e-08	27	10	[Nrg - neuroglian, sinu - sinuous, Tsf2 - transferrin 2, CG31004 - cg31004 gene product from transcript cg31004-rc, bou - boudin, Nrx-IV - neurexin iv, vari - varicose, cora - coracle, crim - crimpled, pck - pickel]
GO:0044767	single-organism developmental process	1.43e-08	1694	100	[sec13 - cg6773 gene product from transcript cg6773-ra, nemy - no extended memory, Rab6 - cg6601 gene product from transcript cg6601-ra, Hr46 - hormone receptor-like in 46, LanA - laminin a, Rab11 - cg5771 gene product from transcript cg5771-ra, crc - cryptocephal, sinu - sinuous, vkg - viking, Phk-3 - pherokine 3, pwn - pawn, tw - protein o-mannosyltransferase 2, Act57B - actin 57b, m - miniatur…
GO:0051298	centrosome duplication	2.56e-08	64	14	[RpL8 - ribosomal protein l8, RpS4 - ribosomal protein s4, RpL13A - ribosomal protein l13a, RpL3 - ribosomal protein l3, RpL17 - ribosomal protein l17, RpL9 - ribosomal protein l9, RpL13 - ribosomal protein l13, alphaTub85E - alpha-tubulin at 85e, RpL4 - ribosomal protein l4, RpS23 - ribosomal protein s23, RpS6 - ribosomal protein s6, RpL11 - ribosomal protein l11, His4r - histone h4 replacement,…
GO:0035151	regulation of tube size, open tracheal system	3.38e-08	17	8	[Nrg - neuroglian, sinu - sinuous, ttk - tramtrack, Nrx-IV - neurexin iv, vari - varicose, cora - coracle, crim - crimpled, pck - pickel]
GO:0000022	mitotic spindle elongation	4.29e-08	77	15	[RpL8 - ribosomal protein l8, RpS11 - ribosomal protein s11, RpS5a - ribosomal protein s5a, RpS4 - ribosomal protein s4, RpS9 - ribosomal protein s9, RpL3 - ribosomal protein l3, RpL17 - ribosomal protein l17, RpS15Aa - ribosomal protein s15aa, RpL9 - ribosomal protein l9, RpL13 - ribosomal protein l13, RpS6 - ribosomal protein s6, RpL11 - ribosomal protein l11, RpS18 - ribosomal protein s18, RpL…
GO:0035150	regulation of tube size	5.9e-08	18	8	[Nrg - neuroglian, sinu - sinuous, ttk - tramtrack, Nrx-IV - neurexin iv, vari - varicose, cora - coracle, crim - crimpled, pck - pickel]
GO:0051231	spindle elongation	6.15e-08	79	15	[RpL8 - ribosomal protein l8, RpS11 - ribosomal protein s11, RpS4 - ribosomal protein s4, RpS5a - ribosomal protein s5a, RpS9 - ribosomal protein s9, RpL3 - ribosomal protein l3, RpL17 - ribosomal protein l17, RpS15Aa - ribosomal protein s15aa, RpL9 - ribosomal protein l9, RpL13 - ribosomal protein l13, RpS6 - ribosomal protein s6, RpL11 - ribosomal protein l11, RpS18 - ribosomal protein s18, RpL…
GO:0007155	cell adhesion	8.88e-08	185	23	[BM-40-SPARC - cg6378 gene product from transcript cg6378-ra, sinu - sinuous, Ggamma1 - g protein gamma 1, dyl - dusky-like, Fas3 - fasciclin 3, CG31004 - cg31004 gene product from transcript cg31004-rc, how - held out wings, emp - epithelial membrane protein, CG7227 - cg7227 gene product from transcript cg7227-ra, cora - coracle, Tig - tiggrin, Nrg - neuroglian, pgant3 - polypeptide galnac trans…
GO:0006040	amino sugar metabolic process	2.22e-07	124	18	[nst - nesthocker, Cda4 - chitin deacetylase-like 4, CG13676 - cg13676 gene product from transcript cg13676-rb, mtg - mind the gap, Peritrophin-A - peritrophin a, CG13806 - cg13806 gene product from transcript cg13806-ra, CG5756 - cg5756 gene product from transcript cg5756-rb, obst-B - obstructor-b, serp - serpentine, verm - vermiform, obst-A - obstructor-a, Cht6 - cg43374 gene product from trans…
GO:0022610	biological adhesion	2.82e-07	197	23	[BM-40-SPARC - cg6378 gene product from transcript cg6378-ra, sinu - sinuous, dyl - dusky-like, Ggamma1 - g protein gamma 1, Fas3 - fasciclin 3, CG31004 - cg31004 gene product from transcript cg31004-rc, how - held out wings, emp - epithelial membrane protein, CG7227 - cg7227 gene product from transcript cg7227-ra, cora - coracle, Tig - tiggrin, pgant3 - polypeptide galnac transferase 3, Nrg - ne…
GO:0061343	cell adhesion involved in heart morphogenesis	2.98e-07	10	6	[Nrg - neuroglian, sinu - sinuous, Ggamma1 - g protein gamma 1, Gbeta13F - g protein beta-subunit 13f, Nrx-IV - neurexin iv, cora - coracle]
GO:0006030	chitin metabolic process	3.7e-07	115	17	[Cda4 - chitin deacetylase-like 4, CG13676 - cg13676 gene product from transcript cg13676-rb, mtg - mind the gap, Peritrophin-A - peritrophin a, CG13806 - cg13806 gene product from transcript cg13806-ra, CG5756 - cg5756 gene product from transcript cg5756-rb, obst-B - obstructor-b, serp - serpentine, verm - vermiform, obst-A - obstructor-a, Cht6 - cg43374 gene product from transcript cg43374-rc, …
GO:0070252	actin-mediated cell contraction	6.36e-07	11	6	[dyl - dusky-like, m - miniature, neo - neyo, tyn - trynity, nyo - nyobe, mey - morpheyus]
GO:0003383	apical constriction	6.36e-07	11	6	[dyl - dusky-like, m - miniature, neo - neyo, tyn - trynity, nyo - nyobe, mey - morpheyus]
GO:0031589	cell-substrate adhesion	7.79e-07	17	7	[pgant3 - polypeptide galnac transferase 3, dyl - dusky-like, m - miniature, CG31004 - cg31004 gene product from transcript cg31004-rc, Ndg - nidogen/entactin, tyn - trynity, Tig - tiggrin]
GO:0032502	developmental process	9.79e-07	2414	123	[sec13 - cg6773 gene product from transcript cg6773-ra, nemy - no extended memory, Rab6 - cg6601 gene product from transcript cg6601-ra, Hr46 - hormone receptor-like in 46, LanA - laminin a, Nacalpha - nascent polypeptide associated complex protein alpha subunit, Rab11 - cg5771 gene product from transcript cg5771-ra, crc - cryptocephal, sinu - sinuous, vkg - viking, Phk-3 - pherokine 3, pwn - paw…
GO:1901071	glucosamine-containing compound metabolic process	9.83e-07	123	17	[Cda4 - chitin deacetylase-like 4, CG13676 - cg13676 gene product from transcript cg13676-rb, mtg - mind the gap, Peritrophin-A - peritrophin a, CG13806 - cg13806 gene product from transcript cg13806-ra, CG5756 - cg5756 gene product from transcript cg5756-rb, obst-B - obstructor-b, serp - serpentine, verm - vermiform, obst-A - obstructor-a, Cht6 - cg43374 gene product from transcript cg43374-rc, …
GO:0007043	cell-cell junction assembly	1.13e-06	42	10	[Nrg - neuroglian, sinu - sinuous, Tsf2 - transferrin 2, CG31004 - cg31004 gene product from transcript cg31004-rc, bou - boudin, Nrx-IV - neurexin iv, vari - varicose, cora - coracle, crim - crimpled, pck - pickel]
GO:0034329	cell junction assembly	1.43e-06	43	10	[Nrg - neuroglian, sinu - sinuous, Tsf2 - transferrin 2, CG31004 - cg31004 gene product from transcript cg31004-rc, bou - boudin, Nrx-IV - neurexin iv, vari - varicose, cora - coracle, crim - crimpled, pck - pickel]
1 B refers to the number of genes associated with a GO term.
2 b refers to the number of genes in the target list that are also associated with a specific GO term.
