# Supplementary material for: Coordinated Metabolic Transitions During Drosophila Embryogenesis and the Onset of Aerobic Glycolysis
Source: G3 (Bethesda). 2014 Mar 12;4(5):839–50. doi: 10.1534/g3.114.010652 (PMC4025483; doi:10.1534/g3.114.010652)
Supplement: Supporting Information [file supp_g3.114.010652_TableS5.xlsx]

## Sheet: Sheet1
Supplemental Table 5. Metabolic genes correlated with SVD pattern 3
CG	Gene	Function	Metabolic Pathway
CG10627	CG10627	Alpha-D-phosphohexomutase	Amino Sugar and Nucleotide Sugar Metabolism
CG1869	Cht7	Chitinase	Amino Sugar and Nucleotide Sugar Metabolism
CG43374	Cht6	Chitinase	Amino Sugar and Nucleotide Sugar Metabolism
CG12449	Gfat1	Glutamine:fructose-6-phosphate aminotransferase 1	Amino Sugar and Nucleotide Sugar Metabolism
CG32031	Argk	Arginine kinase	Arginine and Proline Metabolism
CG31022	PH4alphaEFB	prolyl-4-hydroxylase-alpha EFB	Arginine and Proline Metabolism
CG12891	CPTI	carnitine transport	beta-oxidation
CG5171	CG5171	trehalose 6-phosphate phosphatase	Carbohydrate metabolism
CG5177	CG5177	trehalose 6-phosphate phosphatase	Carbohydrate metabolism
CG2666	kkv	krotzkopf verkehrt; chitin synthase	Chitin Synthesis
CG17246	SdhA	succinate dehydrogenase	Citric Acid Cycle
CG1444	CG1444	17beta-estradiol 17-dehydrogenase / very-long-chain 3-oxoacyl-CoA reductase	Fatty acid elongation
CG2727	emp	FA translocase (CD36; lipogenic)	Fatty Acid Synthesis
CG7997	CG7997	alpha-galactosidase	Galactose Metabolism
CG5320	Gdh	glutamate dehydrogenase	Glutamate Metabolism
CG2718	Gs1	Glutamine synthetase 1	Glutamate Metabolism
CG2767	CG2767	alcohol dehydrogenase (NADP+)	Glycerolipid Metabolism
CG9480	Glycogenin	glycogenin glucosyltransferase	Glycogen Synthesis
CG10367	Hmgcr	HMG CoA reductase	Isoprenoid Biosynthesis
CG8888	CG8888	putative b-hydroxybutyrate dehydrogenase	Ketone Body Metabolism
CG9149	CG9149	thiolase activity (ACAT)	Ketone Body Metabolism
CG4311	Hmgs	HMG CoA synthase	Ketone Body Metabolism
CG10160	ImpL3	lactate dehydrogenase	Lactate Synthesis
CG7279	Lip1	Lipase 1	Lipase
CG2254	CG2254	short chain dehydrogenase	Lipid Metabolism
CG2781	CG2781	fatty acid elongase	Lipid Metabolism
CG9743	CG9743	stearoyl-CoA desaturase	Lipid Metabolism
CG9747	CG9747	Fatty acid desaturase	Lipid Metabolism
CG6783	CG6783	FABP - elegans LBP-5 ortholog	Lipid Trafficking
CG11064	Rfabg	proapolipophorin	Lipid Trafficking
CG8446	CG8446	lipoyltransferase 1	Lipoic acid metabolism
CG7748	OstStt3	dolichyl-diphosphooligosaccharide--protein glycosyltransferase	N-Glycan biosynthesis
CG4414	Ugt58Fa	UDP-glucuronosyl/UDP-glucosyltransferase	Pentose and Glucuronate Interconversions
CG8363	Papss	3'-phosphoadenosine 5'-phosphosulfate synthase 1	Purine Metabolism
CG17224	CG17224	uridine phosphorylase	Pyrimidine Metabolism
CG1411	CRMP	Collapsin Response Mediator Protein; dihydropyrimidinase	Pyrimidine Metabolism
CG3376	CG3376	acid sphingomyelinase	Sphingolipid Metabolism
CG7724	CG7724	3beta-hydroxy-delta5-steroid dehydrogenase / steroid delta-isomerase	Steroid Biosynthesis
CG10585	CG10585	trans-hexaprenyltranstransferase	Terpenoid Backbone Biosynthesis
CG8239	CG8239	Diphosphomevalonate decarboxylase	Terpenoid Backbone Biosynthesis
CG42639	proPO-A1	prophenol oxidase A1	Tyrosine metabolism
CG15629	CG15629	Short-chain dehydrogenase/reductase SDR
