# Supplementary material for: Coordinated Metabolic Transitions During Drosophila Embryogenesis and the Onset of Aerobic Glycolysis
Source: G3 (Bethesda). 2014 Mar 12;4(5):839–50. doi: 10.1534/g3.114.010652 (PMC4025483; doi:10.1534/g3.114.010652)
Supplement: Supporting Information [file supp_g3.114.010652_TableS6.xlsx]

## Sheet: Normalized Data
																														unreliable
																														strong interference
		Normalization factor	lactic acid	pyruvic acid	glycerol	glyceric acid	citric acid	aconitate	isocitric acid	2-ketoglutaric acid	succinic acid	fumaric acid	malic acid	2-hydroxyglutarate	2-aminoadipic acid	lysine	valine	leucine	isoleucine	threonine	glycine	serine	alanine	glutamic acid	glutamine	proline	aspartic acid	asparagine	methionine	cysteine	homocysteine	phenylalanine	tyrosine	tryptophan	histidine	ornithine	phosphate	diphosphate	phosphoglycerol	3-phosphoglycerate	2-phosphoglycerate	DHAP	fructose	ribose	galactose or isomer	glucose	glucose-1-phosphate	fructose-6-phosphate	glucose-6-phosphate
GCT062612_3	W1 0-2 Tennessen embryos 10:1 split	0.624478	32.0636	7.84175	1263.97	24.4412	70.3436	6.75444	1.72944	3.44127	48.7799	208.798	294.297	1.85115	0.0688575	60.1831	144.348	25.6422	16.955	187.192	102.292	49.3981	116.385	297.868	537.21	86.6116	5873.42	7.3053	68.6974	15.8196	6.1059	82.2079	13.9348	11.7362	2.58296	1.29708	1210.5	17.5491	22.7294	0	0	0	2228.14	4.09622	32.9059	3061.14	2.00327	0	8.29173
GCT062812_23	W3 0-2 Tennessen embryos 10:1 split	1.66326	8.70038	2.07604	800.193	107.916	204.773	5.1844	3.60737	0.0468959	51.1195	155.138	249.796	1.15436	0.128062	485.756	101.275	24.4754	16.8458	153.684	72.0928	50.1088	80.4108	377.245	565.447	59.3142	7031.1	23.8207	74.0456	10.9123	2.3965	107.003	72.0699	13.5265	37.7434	9.70444	1716.28	205.956	38.3698	0.705843	0.251314	0	1112.64	1.62632	14.8858	1539.11	4.96375	0.369155	17.9401
GCT062812_9	W4 0-2 Tennessen embryos 10:1 split	1.09461	29.7394	3.48527	1090.79	16.8426	236.526	33.5919	4.38513	2.11217	60.2435	219.704	334.28	1.8582	0	519.633	136.649	29.6481	22.7515	186.72	102.661	58.853	117.988	389.003	637.486	60.7807	6696.75	23.2229	110.165	23.2083	2.25103	107.732	86.642	17.7771	33.0548	9.65369	2197.31	439.353	59.4149	0.655029	4.85471	0	5438.64	2.89236	91.2363	6673.69	11.1684	1.41877	53.5434
GCT063012_17	W5 0-2 Tennessen embryos 10:1 split	2.76479	3.60534	0.922674	207.465	3.65633	25.1668	4.39382	0.843102	0.255716	16.4761	55.4284	85.5479	0.469475	0.0408711	367.31	35.666	9.15368	4.98338	70.7916	38.4969	23.4112	32.414	198.678	124.02	24.4525	3795.65	9.56311	54.1234	17.9222	1.32415	57.6449	39.5245	2.28372	30.347	6.89094	525.1	39.5357	18.9287	0.518665	1.25362	0	1165.43	0.754849	13.7052	1280.5	12.7225	0.972949	72.8229
GCT063012_13	W6 0-2 Tennessen embryos 10:1 split	1.304	6.99925	1.977	481.586	6.4448	126.456	6.09818	3.54296	0.587425	42.2647	133.333	236.782	1.03375	0	963.708	90.521	23.0668	13.7209	171.427	104.696	57.6045	82.057	482.335	350.444	53.1742	8522.08	28.7424	131.897	62.2862	4.1948	139.286	95.6199	11.0322	73.0884	15.908	1699.87	240.884	52.7969	2.56212	0	0	1915.94	1.89111	22.7209	2524.29	41.9871	2.82056	270.176
GCT070112_17	W7 0-2 Tennessen embryos 10:1 split	0.273566	15.2248	2.78178	732.368	17.3889	84.7985	19.1617	0	2.30657	39.0363	159.007	244.526	1.03449	0	814.249	73.1414	17.3998	10.6556	180.446	104.403	45.8427	56.4617	576.482	537.194	56.6627	11122.1	8.70357	131.99	25.2992	4.07214	164.593	85.9939	31.6231	38.1151	15.5429	1291.34	166.687	79.5055	0.102352	0	0	8516.9	5.60742	113.925	11127.4	19.2093	1.48776	93.4436
GCT062612_61	W1 2-4 Tennessen embryos 10:1 split	0.827321	37.6227	5.72692	929.838	21.8694	365.957	9.93932	3.56573	8.24348	83.768	358.345	614.861	3.84011	0	255.323	136.397	19.1329	21.4959	127.288	191.303	31.0412	76.9496	393.601	776.053	31.787	4780.68	11.8563	93.8729	9.08354	0	83.1999	58.3861	7.21365	14.4817	5.57583	3361.47	129.274	52.9529	0.655127	0	0	2901.43	3.67572	40.6227	3496.92	2.8272	0	8.75719
GCT062612_33	W2 2-4 Tennessen embryos 10:1 split	1.6394	16.0419	3.74466	517.973	11.2834	240.871	6.26815	4.11126	5.88386	56.5762	229.179	375.287	2.51617	0.148225	467.397	93.9917	18.1804	21.7342	144.948	114.72	40.4075	78.2793	439.815	527.453	42.7095	6000.48	41.5506	103.009	11.6866	4.67732	110.841	81.2084	17.3862	30.8046	12.0093	2230.04	748.712	40.7143	0.712456	0	0	1035.57	2.4143	10.5423	949.29	3.89106	0	11.5243
GCT062812_1	W3 2-4 Tennessen embryos 10:1 split	0.23	83.3783	13.6696	2076.1	93.4652	550.535	74.6609	4.95652	16.187	191.504	957.565	1516.27	9.21304	0	41.3696	212.157	24.0043	34.9522	160.139	257.704	29.3435	66.1652	600.813	2300.63	34.1609	8416.09	16.0174	99.8435	0	0.121739	132.261	52.187	24.5478	1.3087	0	3908.36	167.53	95.6478	0	1.25652	1.37826	21851.5	12.2957	552.148	30977.4	10.1217	1.48696	38.2435
GCT062812_35	W4 2-4 Tennessen embryos 10:1 split	1.0348	16.3693	2.65655	632.686	14.1747	194.269	18.6074	4.83184	3.21124	56.4523	213.849	330.81	2.30962	0.123695	525.006	75.5874	15.0338	16.5133	132.352	109.647	40.8329	72.2302	511.787	599.365	43.8635	8441.25	25.8475	127.814	13.7669	1.22632	112.937	77.1297	8.13972	29.7468	11.1403	2101.85	254.28	37.384	0.411673	0	0.370119	6310.03	2.87301	128.085	9038.94	12.1163	1.25145	55.4686
GCT063012_9	W5 2-4 Tennessen embryos 10:1 split	3.73466	3.16227	0.8638	55.9802	2.22483	45.5739	1.48394	1.18645	0.418512	18.1971	63.4553	110.8	0.535524	0.0607819	282.803	33.2161	6.23778	6.02464	60.7731	41.8608	16.9906	24.0608	210.274	149.472	15.5412	3158.7	25.4114	50.8273	11.2337	2.01196	50.0457	36.4649	1.11737	30.8794	6.32212	624.009	46.4784	12.9581	0.224652	0	0	444.142	0.504463	3.56284	452.455	7.64326	0.623617	43.0866
GCT063012_7	W6 2-4 Tennessen embryos 10:1 split	1.57899	8.15775	2.24447	239.112	5.96014	139.91	5.10769	3.73657	1.45029	50.7799	194.256	331.808	1.55796	0.188728	652.421	92.0563	17.2066	16.7556	134.47	103.826	45.3119	73.1677	571.176	254.066	43.9369	6699.75	59.937	151.101	37.1921	5.94304	137.015	91.955	6.12353	69.2044	15.9038	2337.98	209.178	49.0155	1.65549	0	0	1600.51	1.44333	16.6581	1882	30.9616	2.04244	179.386
GCT070112_1	W7 2-4 Tennessen embryos 10:1 split	0.867343	7.43996	2.13756	225.082	3.91079	247.795	4.81816	4.02378	2.25516	41.4795	177.252	309.129	1.35702	0.0322825	651.494	65.3721	13.0629	12.8427	142.08	124.494	34.5815	1.58184	668.605	291.995	33.2002	8281.02	36.8643	120.006	15.8219	3.61449	137.5	93.5996	5.64367	53.5428	12.86	1888.53	189.58	45.8884	0	0	0	1390.58	1.04457	9.65708	1240.36	6.07487	0	21.024
GCT062612_21	W1 4-6 Tennessen embryos 10:1 split	1.10315	36.3559	6.75249	981.55	42.0088	138.291	29.3605	2.8464	16.3051	77.4701	246.974	389.792	4.49985	0.176767	279.453	106.932	12.9212	19.5984	151.468	156.843	56.2046	80.6782	542.77	674.117	39.4879	3914.15	40.2076	90.3913	14.1395	5.28578	97.8517	98.4056	24.6232	15.1394	12.3057	1636.54	204.743	52.8324	0.0661742	0.288266	0.770522	6366.58	7.45684	144.173	7999.6	6.18502	0	21.2682
GCT062612_53	W2 4-6 Tennessen embryos 10:1 split	1.06984	27.6986	6.50006	864.236	35.9466	51.1237	14.9986	1.43947	11.6027	65.497	211.203	283.765	3.68187	0	267.65	101.761	11.2513	21.0051	160.988	153.94	57.149	89.6315	479.879	615.495	39.0312	3724.84	35.3896	87.9032	11.7383	3.37061	95.5754	84.1288	13.689	18.1374	7.73577	1526.38	193.977	39.5631	0.0673001	0.290699	0	3251.78	5.89156	67.5702	4455.36	5.63638	0.433712	22.167
GCT062812_33	W3 4-6 Tennessen embryos 10:1 split	1.13	13.7496	3.26018	668.053	17.6478	266.688	19.031	3.37168	6.5708	54.7673	168.143	288.119	2.79823	0	332.077	82.1009	10.8265	20.0761	134.344	123.637	59.0735	74.1478	546.653	540.504	42.5566	5556.14	32.3327	112.041	3.79469	2.08673	122.504	103.062	12.1442	22.8531	15.0929	1567.75	167.728	42.8478	0.140708	1.76726	0	4981.84	3.94248	85.6159	5529.46	8.24779	0.302655	24.6257
GCT063012_27	W5 4-6 Tennessen embryos 10:1 split	0.769399	6.12296	1.59475	241.847	8.51833	116.072	17.719	2.92436	1.15155	35.3458	106.669	167.405	1.06837	0	460.745	30.6408	5.28984	6.31142	81.0073	85.2353	32.1459	32.0588	501.759	243.1	19.6387	4060.82	27.554	62.7762	6.55186	3.6379	92.1173	96.7508	11.4817	32.6813	13.0673	1060.3	73.5951	32.0016	0.850014	0	0.23005	6516.03	2.01716	119.67	8496.23	43.7484	3.11412	238.771
GCT063012_59	W6 4-6 Tennessen embryos 10:1 split	1.10292	15.7727	2.18149	504.157	10.3652	179.826	12.6728	4.55157	1.0581	61.8142	159.563	284.117	1.61481	0	533.89	65.8263	10.0742	13.1814	120.305	97.1941	47.4605	5.19894	654.918	384.336	31.5173	5643.16	29.3639	102.339	8.34333	2.3456	164.688	120.647	8.4068	45.2264	22.4904	2174.83	125.213	33.6263	2.03007	0	0	4362.19	2.58224	61.02	4897.08	59.9963	3.47533	318.882
GCT070112_11	W7 4-6 Tennessen embryos 10:1 split	0.530545	13.1695	2.17324	377.992	10.4364	304.168	19.7665	5.14565	2.76697	53.0643	155.419	252.71	1.73784	0	556.752	48.6406	6.62715	9.22259	122.31	141.958	45.572	42.3791	698.192	328.685	27.9712	6017.84	32.6061	84.4113	0	3.58311	129.041	118.109	13.914	34.0932	15.616	1531.24	177.819	49.0741	0.199795	0	0	6775.19	2.58979	95.5979	8325.44	17.0787	2.16947	63.4593
GCT062612_31	W1 6-8 Tennessen embryos 10:1 split	1.29469	25.1311	4.85675	747.621	25.5512	386.099	25.9251	5.42214	9.60382	70.0475	167.659	291.512	5.36575	1.29374	417.757	123.007	22.2331	25.8007	132.322	154.75	64.3651	107.503	584.416	499.525	50.0791	3232.27	52.4518	98.0194	11.3927	6.94759	168.023	139.899	45.5027	32.8858	12.854	1718.38	213.68	69.8722	0.982472	0	0.329036	5143.58	4.18555	96.6214	5836.56	9.20991	0	26.7747
GCT062612_19	W2 6-8 Tennessen embryos 10:1 split	0.945966	29.7294	6.13024	980.089	29.7907	550.565	22.7862	10.5395	12.2848	101.364	237.944	423.783	7.91043	2.41235	302.384	152.279	19.8517	27.5929	138.34	240.663	53.689	88.3837	612.956	632.733	44.8504	2976.84	57.5718	91.2178	13.4445	7.30576	190.876	147.27	55.799	19.2893	14.6527	3432.85	308.342	89.7474	1.94722	2.07513	0	4047.52	5.43994	75.6105	4949.41	12.178	0	42.0131
GCT062812_55	W3 6-8 Tennessen embryos 10:1 split	0.87453	11.7903	2.95702	599.457	9.08145	398.281	12.5988	4.1851	6.05925	55.4526	157.415	248.484	3.56992	0.737539	323.169	109.224	19.9844	18.3824	130.527	160.838	50.052	69.6534	662.128	560.791	32.733	4469.82	18.0829	119.954	3.54705	0.655209	220.157	118.408	21.2571	19.8873	13.3672	2427.15	208.027	67.3344	1.05085	0.896481	0.238985	2516.06	2.29952	26.9402	2259.66	15.4769	0	33.7747
GCT063012_45	W5 6-8 Tennessen embryos 10:1 split	0.657189	13.7403	4.2347	592.94	9.32608	524.579	14.4616	7.48643	3.05696	76.3494	221.539	370.851	4.04754	1.19448	520.664	119.882	21.8476	22.0074	117.167	168.822	46.1328	94.116	831.5	725.689	35.5134	5355.99	54.2462	150.255	6.31021	0.744078	308.024	178.509	28.7254	35.4814	21.2663	4166.86	140.282	86.9612	9.09175	0	0	4294.07	3.47693	50.9244	5079.2	95.3302	5.77307	474.58
GCT063012_15	W6 6-8 Tennessen embryos 10:1 split	1.50024	5.26649	1.57308	217.374	4.2	203.084	3.87671	3.33947	1.21447	40.0856	102.84	170.309	1.98502	0.911188	394.943	63.8731	11.7215	11.5928	99.956	105.687	40.6762	62.9	541.348	224.371	28.988	3590.63	56.8643	90.8955	6.70293	3.37613	167.026	98.359	16.0581	38.3425	14.311	1735.06	129.63	41.578	2.60425	0.703221	0	1168.23	1.0505	11.7208	1340.54	35.8649	2.43028	181.301
GCT070112_5	W7 6-8 Tennessen embryos 10:1 split	0.583675	18.1299	3.2244	328.121	5.1981	416.195	9.7006	6.90452	3.33919	54.8644	150.051	253.686	2.87831	1.83492	479.443	87.475	18.2704	15.7348	119.4	135.385	52.6851	64.786	785.978	231.197	37.6357	4560.24	59.0637	126.195	9.02214	4.29862	295.029	163.843	30.7979	44.6978	18.3287	2441.62	245.717	60.6724	0.796676	3.62359	0	2799.93	1.30895	21.022	2477.62	15.0872	0	50.8125
GCT062612_13	W1 8-10 Tennessen embryos 10:1 split	1.11926	40.9576	4.56643	937.954	32.7897	246.325	13.7386	3.69889	6.74288	99.8092	238.979	407.623	5.17398	3.24859	189.461	149.876	31.0483	27.6541	157.717	187.937	64.8538	129.979	471.635	527.037	43.3833	2195.69	45.759	77.7356	0	6.34529	182.797	107.969	49.1639	10.2264	6.74734	1823.95	204.724	93.338	0	0	0	3326.07	4.76388	83.0946	4396.41	11.9303	0.90864	39.26
GCT062612_37	W2 8-10 Tennessen embryos 10:1 split	1.60014	19.6658	4.3465	646.954	20.9494	453.978	9.40294	6.67443	6.71505	69.5871	175.822	310.958	5.16206	5.11769	591.407	172.493	39.4922	29.5606	155.074	195.451	61.631	89.0636	585.148	553.537	50.6375	3069.24	90.3272	96.6379	11.0803	6.13947	243.202	172.356	51.5306	93.052	16.5667	2226.43	317.83	98.1128	1.04429	4.3265	0	1388.5	4.17839	31.9035	1927.45	13.8601	0	49.2701
GCT062812_11	W3 8-10 Tennessen embryos 10:1 split	1.1322	19.1803	3.96749	715.915	18.6398	537.896	7.24781	6.54476	7.76451	80.3698	197.722	336.802	4.46298	4.546	285.193	195.085	43.3597	35.332	176.41	202.559	69.5546	124.818	538.638	588.262	60.9917	3232.53	59.7834	113.064	12.4978	3.12841	245.563	151.901	58.8552	25.8372	8.55588	2757.5	341.654	76.4324	1.31337	5.60765	0	1075.91	4.05669	18.0489	1162.52	11.6922	0.790494	32.73
GCT062812_19	W4 8-10 Tennessen embryos 10:1 split	1.29133	16.634	3.61874	232.74	11.3216	430.007	13.8423	6.41972	3.95018	64.5627	179.433	282.969	3.53046	4.1128	423.739	156.789	37.8988	33.0209	165.166	154.566	75.3531	136.546	531.052	527.775	57.9114	3540.14	56.5733	117.503	5.41843	4.07795	253.263	153.183	42.0767	41.8691	12.7163	2509.99	289.755	61.9793	1.3397	0	0.110738	2773	2.24729	40.6456	2536.31	15.2703	1.31879	46.0121
GCT063012_31	W5 8-10 Tennessen embryos 10:1 split	0.417594	8.90338	2.67484	355.086	7.4115	501.92	7.84972	7.06427	1.97081	72.1562	182.852	293.373	2.08815	4.36548	500.304	130.452	31.011	25.2781	196.368	239.251	76.5719	96.1747	778.107	452.724	50.6448	5287.05	39.8186	127.339	11.3843	5.9723	381.631	163.075	91.177	31.3271	16.061	3160.16	292.233	78.138	4.83484	0	0	2407.8	1.98997	29.0641	3216.96	91.8403	5.9723	429.438
GCT063012_51	W6 8-10 Tennessen embryos 10:1 split	1.01268	7.73196	2.70865	256.26	7.07528	433.521	7.80799	8.62069	2.07371	59.4887	153.385	254.979	2.59806	4.54141	700.413	132.645	31.8788	23.8891	175.153	165.989	72.7871	105.475	745.149	409.011	54.808	5341.58	91.3191	143.403	9.8185	3.77217	386.069	186.683	19.0455	83.8715	19.6163	2782.15	265.737	64.1881	3.51542	0	0	2906.23	2.09839	46.8292	4231.14	70.978	3.70206	347.963
GCT070112_23	W7 8-10 Tennessen embryos 10:1 split	0.163443	9.58741	1.63359	493.779	6.42424	885.174	12.0776	8.56565	2.52075	64.3097	159.792	255.795	1.78043	4.01362	965.447	118.151	26.5841	23.4882	175.571	273.605	62.9453	58.9562	936.165	514.068	49.2035	5981.05	37.1505	129.409	10.1197	4.03197	499.127	255.458	94.0386	46.8847	18.2142	2862.96	355.468	120.586	0	0	0	7481.37	0	82.7809	10651.8	53.4374	1.66418	210.446
GCT062612_47	W1 10-12 Tennessen embryos 10:1 split	1.02907	45.167	8.03153	1234.08	31.4099	944.37	41.4822	10.835	17.4721	92.2504	272.669	466.707	8.32111	9.53483	535.388	259.667	65.706	52.2686	188.053	275.71	61.956	123.015	562.033	755.501	78.1347	2473.41	47.6013	125.604	0	4.91707	301.382	227.985	72.2303	64.6069	13.7027	2765.56	267.07	210.494	4.02888	1.77345	0.6433	6543.12	5.50206	164.436	7691.4	15.48	0.645243	48.4933
GCT062612_27	W2 10-12 Tennessen embryos 10:1 split	1.0903	32.4553	6.15245	1039.24	28.4216	994.176	26.6844	11.1071	12.7901	98.7638	247.552	418.853	6.53307	11.683	439.383	231.572	55.9673	46.4323	190.862	246.389	57.2852	97.7485	582.16	654.879	70.4642	2571.07	62.5352	124.046	16.7514	12.2609	315.099	202.586	92.5728	64.5979	15.5013	3093.53	260.166	169.703	3.20279	0.654867	0.227461	5117.55	5.46548	121.713	6302.47	15.083	0.84564	49.8717
GCT062812_59	W3 10-12 Tennessen embryos 10:1 split	0.87453	10.9304	3.26461	709.811	11.8464	717.487	14.7302	7.52404	6.46061	64.2722	134.401	239.316	2.54308	5.60644	318.577	155.019	41.3822	32.9274	164.862	149.192	44.8675	4.12564	495.89	512.03	48.0075	3413.45	16.0292	128.734	4.65164	0	324.242	153.974	17.5134	17.8885	8.7224	2448.53	179.693	94.8109	1.99078	0	0	3781.98	2.50077	59.9099	4695.91	15.1647	1.31614	47.9252
GCT062812_53	W4 10-12 Tennessen embryos 10:1 split	0.895084	8.91537	2.08249	207.067	9.4818	653.747	18.1	8.23387	4.65878	59.9039	138.386	201.864	2.25007	2.81761	485.661	177.168	57.1098	41.6084	196.243	170.263	59.2805	93.6516	619.378	489.452	71.0872	3727.94	15.2891	141.225	8.56121	1.40322	354.318	169.423	28.9426	26.6389	9.02933	1793.74	133.581	93.331	1.24569	3.74937	0	5414.63	2.07243	101.53	6873.51	18.3301	1.37417	67.0261
GCT063012_5	W5 10-12 Tennessen embryos 10:1 split	1.35641	16.3896	2.67471	573.4	16.0895	565.581	35.5807	9.0312	3.43702	73.8678	188.226	293.982	2.95265	11.8821	698.494	219.022	68.9637	52.8557	245.85	191.881	83.8243	132.899	762.257	376.614	109.581	4368.19	93.8618	186.489	25.5734	5.31551	481.528	223.45	51.5958	88.7557	23.6293	2661.54	227.543	157.347	6.58946	0	0.709963	8364.23	2.78751	179.416	10560.1	45.473	3.68104	222.109
GCT063012_39	W6 10-12 Tennessen embryos 10:1 split	1.06084	12.8728	2.54516	438.378	10.0411	608.371	24.4505	7.59776	3.83659	66.5266	168.35	284.142	2.47351	8.76099	908.64	224.633	68.229	48.1364	244.075	166.825	78.1354	136.085	890.316	512.123	99.9077	5070.81	72.5143	214.002	15.5886	3.63675	550.492	254.277	24.0913	93.5213	21.7554	2806.67	168.475	120.936	5.06769	0	0.354437	6562.73	2.38962	136.901	8073.8	51.3924	3.03345	263.526
GCT070112_3	W7 10-12 Tennessen embryos 10:1 split	0.968254	8.49157	1.96436	468.72	8.58039	600.272	14.7513	8.53082	4.12082	44.8333	110.829	187.784	2.22049	8.49777	667.452	142.961	38.6087	27.9431	188.409	146.448	54.0984	4.64031	688.387	268.752	60.9024	4153.73	73.6398	130.896	11.1417	4.11669	394.772	193.775	23.4525	80.8744	16.7497	1671.53	290.302	123.388	0.886131	0.46682	0	3629.48	2.32893	58.0116	4163.38	12.9181	1.30131	50.1872
GCT062612_7	W1 12-14 Tennessen embryos 10:1 split	0.862646	30.9953	8.00676	1211.45	51.3026	429.903	32.4142	6.30618	15.1082	109.306	248.598	377.082	4.69949	6.16128	220.406	241.223	63.4907	50.0425	203.686	230.009	54.0059	125.546	460.691	640.966	76.7998	2298.31	46.9092	103.869	0	7.33557	240.116	138.625	72.9453	10.9686	4.08511	2052.9	207.064	147.285	1.00041	0	0.62714	6969.43	8.48436	178.544	9520.77	10.091	0	37.349
GCT062612_51	W2 12-14 Tennessen embryos 10:1 split	1.04701	18.487	5.01239	962.863	22.2148	751.108	11.53	8.58639	9.55296	84.6376	199.593	312.798	3.72204	5.14802	301.212	253.039	62.992	49.5069	179.535	217.545	53.0618	99.0301	459.79	632.635	78.5985	2445.36	37.9931	107.698	13.1709	3.4422	244.58	162.727	40.0008	28.6417	5.20532	2529.99	223.768	124.949	1.19197	0.510981	0	2480.78	4.44697	48.4964	3123.58	7.99327	0.572108	27.145
GCT062812_45	W3 12-14 Tennessen embryos 10:1 split	1.24	10.7839	2.55484	574.419	10.3226	806.8	7.93306	8.29839	6.83065	47.3798	123.847	215.567	2.17419	6.62097	453.55	191.66	50.4782	39.1718	171.511	134.677	55.4903	87.5677	517.65	547.36	77.5113	4172.96	59.0097	138.062	11.5387	1.98468	312.259	171.244	34.0056	43.5677	9.58871	2063.91	507.26	115.986	1.99919	1.22581	0	1517.24	2.87419	23.825	1961.1	15.3024	1.03629	50.1903
GCT062812_37	W4 12-14 Tennessen embryos 10:1 split	1.25436	10.1367	2.53278	165.488	11.3022	857.695	12.687	10.8661	5.28638	57.6408	156.067	245.32	2.63881	4.87342	400.314	202.125	56.13	43.9557	188.473	139.324	59.2974	96.8043	546.03	609.449	78.5583	3928.67	43.8217	137.877	11.5621	1.53306	318.148	171.948	40.1114	32.9468	6.25022	1881.91	249.191	116.353	1.97791	0.681625	0	3377.73	3.07329	67.2282	4375.98	16.4874	0.902456	63.7642
GCT063012_53	W5 12-14 Tennessen embryos 10:1 split	1.10812	7.80242	2.2281	261.724	5.13483	607.578	5.26478	8.11285	2.45461	45.9482	137.911	202.271	1.78411	6.17263	557.445	158.272	42.3781	31.8666	159.629	133.329	52.4502	80.014	592.697	441.664	70.6684	4319.57	58.3015	143.376	11.6071	2.90763	380.654	202.74	33.8493	77.7525	10.0838	2138.83	136.126	92.2762	4.01852	0	0	1206.46	1.76967	19.4654	1704.38	31.1564	1.8933	145.049
GCT063012_19	W6 12-14 Tennessen embryos 10:1 split	1.00914	17.4248	3.12941	303.352	6.5898	741.736	8.03658	9.24553	3.15319	60.0266	158.469	270.516	1.96604	10.3306	598.28	177.84	47.29	37.0892	197.647	158.475	66.2359	2.19594	668.286	377.475	82.2971	4642.81	96.0188	164.621	22.8126	6.96041	428.186	226.67	48.1224	93.4225	24.8083	2703.02	183.1	145.612	7.21013	0	0	1939.81	1.59939	24.7766	2361.92	43.2786	2.4298	196.301
GCT070112_27	W7 12-14 Tennessen embryos 10:1 split	0.244043	4.77784	3.71246	628.839	5.85962	1073.68	8.98611	13.0305	2.83147	55.9655	141.475	217.388	1.15963	6.42099	694.828	152.039	33.9038	31.3059	167.679	183.185	44.9879	47.004	666.152	455.669	68.5452	4994.55	43.7668	144.63	13.6451	6.46607	469.851	274.39	113.951	49.942	10.0556	2547.69	176.895	139.254	1.54481	0	0	3006.83	1.02031	27.9786	3765.44	37.3295	2.17175	140.889
GCT062612_39	W1 14-16 Tennessen embryos 10:1 split	1.4202	21.5519	5.72385	1004.79	37.9721	781.829	28.2446	11.1604	14.6057	85.1754	222.479	370.773	4.01493	4.18955	544.32	321.878	67.0829	54.9226	223.736	156.101	64.7818	113.536	549.758	673.029	113.348	2253.6	56.6921	109.437	0	4.55852	256.03	259.359	49.9458	97.3561	9.65851	1815.92	192.399	236.13	1.6899	0	0.627377	5454.01	7.78694	141.034	7086.51	11.2266	0.507675	40.1366
GCT062612_5	W2 14-16 Tennessen embryos 10:1 split	0.63365	35.4849	5.93545	1055.34	18.7532	639.441	12.9346	6.47045	4.84179	91.893	181.324	270.733	7.3195	2.74599	135.256	230.187	43.1863	39.4192	128.659	150.343	35.7958	170.141	287.682	366.134	73.3575	899.836	18.8811	54.9767	10.9445	4.59875	125.923	74.5869	34.2981	5.25369	2.85647	2109.61	77.0488	91.369	0.65967	1.0621	0.123096	4569.5	4.14109	219.79	6361.43	9.75775	0	30.0276
GCT062812_5	W3 14-16 Tennessen embryos 10:1 split	1	26.08	4.579	1047.9	26.927	881.656	26.639	17.79	11.637	100.311	237.595	392.481	4.49	4.339	394.395	297.311	62.278	55.815	218.361	162.03	60.713	106.364	528.523	590.824	111.22	2092.42	46.681	104.197	18.43	2.544	228.591	221.693	44.867	28.764	5.641	2466.49	315.649	241.38	1.69	0.71	0	5161	6.12	110.098	5776.85	13.945	0	47.502
GCT062812_29	W4 14-16 Tennessen embryos 10:1 split	1.13001	10.0919	3.19024	250.525	12.4114	1187.9	16.7857	13.5397	4.93801	68.0162	152.521	250.447	2.23095	3.77961	471.28	238.607	64.6304	52.5889	235.348	133.369	74.1224	115.375	592.121	566.044	128.94	2830.95	35.6475	127.365	13.2034	1.86636	279.416	236.396	38.3669	46.412	7.50082	1583.04	172.157	172.724	1.24424	0.725657	0.206193	4138.4	3.60793	76.5126	4362.5	14.5494	0.878754	49.8518
GCT063012_41	W5 14-16 Tennessen embryos 10:1 split	1.07277	9.94715	4.02416	521.509	10.1895	807.953	12.9347	12.6495	4.13323	60.149	207.209	336.368	2.71633	4.41754	881.083	276.382	61.1874	48.6143	280.166	128.425	86.2822	139.556	755.188	530.521	139.584	4306.2	72.9383	178.956	19.8244	4.73541	445.212	339.654	40.0729	146.111	16.7734	2454.23	138.449	213.465	7.12175	0	0	3417.51	3.30173	61.2051	2362	54.1495	2.74337	253.914
GCT063012_1	W6 14-16 Tennessen embryos 10:1 split	0.901246	15.0026	2.69738	343.612	9.48243	897.78	9.37813	8.69907	4.53816	75.8639	215.279	344.174	3.17893	3.88462	658.929	206.144	45.7999	39.3766	233.407	151.382	62.1285	113.39	705.845	355.064	115.029	2942.79	62.964	108.301	27.9502	4.76341	297.979	266.922	39.8715	77.1654	7.42306	2462.15	186.477	244.781	8.10434	1.75202	0.112067	2110.94	2.08933	37.517	2614.01	49.0499	3.31874	205.619
GCT070112_13	W7 14-16 Tennessen embryos 10:1 split	0.563155	4.48367	2.14151	513.168	5.24545	1202.23	7.24135	14.0991	2.92104	45.7636	120.69	205.856	1.23412	3.49815	685.341	163.449	38.6341	33.6018	195.619	107.942	53.3033	75.6737	663.203	358.104	99.7346	3259.13	40.836	116.373	12.3305	4.2546	330.74	286.532	52.5752	78.8646	8.85192	1753.78	153.347	171.482	1.29449	0	0	2320.34	1.33533	29.8106	2934.86	22.8925	1.58926	93.9387
GCT062612_35	W1 16-18 Tennessen embryos 10:1 split	1.25132	29.6727	8.96335	838.427	43.8601	943.981	63.0895	19.4994	26.4074	95.2012	266.297	408.4	5.34556	4.5544	689.65	341.251	80.189	74.2121	237.808	108.861	79.9333	187.679	504.957	666.6	149.752	2385.7	67.8628	130.78	21.5389	5.96891	240.399	289.86	58.5782	80.2929	22.354	1705.68	243.862	312.084	2.64601	0.22776	0	8285.35	9.84402	235.433	10168.4	19.9949	1.36896	75.7873
GCT062612_45	W2 16-18 Tennessen embryos 10:1 split	0.88398	36.071	8.41988	1085.38	42.794	1037.11	37.0269	21.1204	20.5966	129.113	321.317	431.074	4.41187	3.47746	341.517	206.793	37.2362	41.3596	193.347	160.228	48.1629	82.7915	337.863	722.197	101.835	1602.65	39.4534	68.1136	20.9677	3.67995	136.7	204.559	39.1038	35.0178	9.47873	2239.26	139.782	264.474	1.13464	4.09285	0.681011	6494.96	8.6416	181.514	8194.92	14.265	0.702505	50.4921
GCT062812_31	W3 16-18 Tennessen embryos 10:1 split	0.87	21.969	6.2023	779.989	28.4736	1621.18	41.2736	23.2184	14.2828	98.5138	295.324	404.078	3.15402	2.63103	165.986	241.934	50.8103	50.4759	210.87	84.7667	58.0172	147.839	370.301	926.564	116.613	2256.4	39.508	98.6644	18.8506	0.604598	180.863	180.97	21.6299	11.0874	3.66552	2187.06	175.382	276.716	2.4069	0	0	7409.97	5.54828	161.416	8277.17	18.4138	1.7931	61.8264
GCT062812_15	W4 16-18 Tennessen embryos 10:1 split	1.09297	19.8962	4.15198	176.927	15.3975	1510.09	20.114	18.3262	7.47137	86.187	228.969	287.969	2.35505	3.65151	459.087	239.788	62.7381	53.8495	207.184	111.074	68.9295	134.309	375.834	538.261	125.286	2020.76	46.8173	107.175	16.9849	3.09248	184.241	186.427	36.7621	41.8528	10.3653	2620.4	207.318	217.565	2.84454	0.681628	0.261672	4910.96	3.56734	113.769	6546.27	16.0562	0.751163	60.5971
GCT063012_57	W5 16-18 Tennessen embryos 10:1 split	1.06232	13.3952	2.50961	319.438	5.87583	757.115	9.6826	11.0419	3.98092	63.7191	195.008	260.765	2.44277	2.68187	709.87	161.563	42.8469	33.1172	203.397	93.7158	64.5748	102.905	519.501	441.436	102.873	3013.52	52.8843	133.356	16.4979	3.02169	271.114	206.701	28.8774	89.2105	16.8	2265.27	78.2214	159.733	7.95618	0.561978	0	2560.19	1.86479	36.4062	3458.44	31.6619	2.11236	131.026
GCT063012_33	W6 16-18 Tennessen embryos 10:1 split	0.308321	16.765	2.93201	474.713	8.36789	1982.91	16.7747	0	10.755	78.2495	280.058	456.472	4.96884	2.25414	0	161.069	41.3886	41.6189	204.611	13.6254	57.1676	97.3141	322.008	1153.54	101.54	2111.1	28.1233	145.3	14.66	0	249.558	146.046	41.4049	0	0	3486.62	129.219	286.902	8.26086	0	0	4839.18	3.24661	59.6196	7340.08	67.4394	5.65319	256.94
GCT070112_25	W7 16-18 Tennessen embryos 10:1 split	0.138324	14.307	2.40016	927.859	10.6128	2781.99	19.2158	25.8813	4.0557	68.477	251.229	331.418	0	3.84605	1185.48	163.023	38.699	35.8145	249.263	137.887	65.4912	99.0357	774.993	587.165	124.353	4246.21	38.1424	144.06	20.5749	8.10417	363.589	342.645	123.63	72.258	24.0089	2996.38	210.144	305.096	3.21709	0	0	7723.29	2.44354	96.8669	11059.2	72.9158	0	247.246
GCT062612_49	W1 18-20 Tennessen embryos 10:1 split	0.994626	24.8093	7.11624	901.933	15.6732	1488.76	21.7931	23.084	20.0568	136.884	329.959	350.797	3.64459	3.11775	577.941	187.002	59.0976	49.4558	176.107	136.304	54.2133	141.102	279.12	688.971	91.4625	1309.33	32.0281	95.5354	14.5009	3.78031	136.767	153.649	58.1726	85.2391	11.171	4029.68	279.856	259.071	4.80985	0.195048	0.279502	3154.67	5.38795	67.5339	4248.56	13.7127	0.33681	53.6583
GCT062612_23	W2 18-20 Tennessen embryos 10:1 split	1.12163	17.2097	5.38322	736.071	12.0913	1584.77	17.6189	27.7809	20.6689	129.624	326.461	351.096	4.40875	4.5719	640.497	186.045	60.6329	49.8915	168.772	130.809	58.8481	102.178	383.556	655.83	99.5672	1436.6	43.8993	104.484	7.95446	5.80403	160.13	163.743	68.1399	77.7767	12.7466	3486.46	252.752	293.184	5.12021	1.10731	0	1634.78	3.82299	25.1267	1968.27	14.0866	0	37.777
GCT062812_21	W3 18-20 Tennessen embryos 10:1 split	1.41	39.2766	5.55035	244.97	16.9709	1055.81	21.6149	12.695	14.4539	102.934	349.218	352.987	7.47234	3.70142	672.442	229.082	74.866	61.5447	209.423	99.256	72.4986	195.214	409.089	633.396	123.288	1527.2	50.5929	125.189	20.4504	3.76099	207.754	142.667	43.5504	78.8645	17.8574	2675.68	209.46	225.239	12.1879	0.833333	0.363121	3862.34	4.65461	75.7582	5567.48	25.5397	0	89.4929
GCT062812_49	W3 18-20 Tennessen embryos 10:1 split	0.52	16.7692	5.075	1144.05	35.3096	607.94	37.9558	12.7885	20.9981	113.669	325.85	321.654	3.73846	1.28269	474.194	216.696	57.6981	43.6635	239.71	132.646	47.4827	127.279	455.148	801.458	88.3654	2147.25	3.28269	104.073	0	0.405769	166.337	116.242	17.4923	25.6135	6.33269	2274.02	50.0808	275.896	0.711538	0	0	8610.4	10.3519	222.602	14167.4	34.1654	2.45192	127.998
GCT063012_21	W5 18-20 Tennessen embryos 10:1 split	1.19987	17.5152	3.03366	264.408	6.91491	648.744	10.3836	9.90107	6.86741	68.7341	190.14	227.589	5.08888	3.63956	905.153	124.674	48.4919	33.5569	178.378	80.6829	63.2618	107.672	472.693	306.798	94.7319	1850.35	76.9341	142.403	21.4423	10.3161	229.262	155.529	14.1374	155.773	24.5451	1823.88	110.029	196.423	5.54226	0.46755	0	2283.23	2.08606	35.7197	4300.27	19.2121	1.89937	75.7748
GCT070112_19	W7 18-20 Tennessen embryos 10:1 split	0.291171	5.04858	1.76529	474.12	6.37427	1764.12	7.59348	21.3277	6.70054	51.6639	156.52	171.782	1.36346	3.36229	934.6	90.3731	28.6121	23.9997	169.523	89.0096	54.5144	62.8703	428.91	440.055	75.8833	2054.19	47.7761	119.923	18.0719	5.6393	213.569	149.483	78.2256	105.457	33.1215	2364.83	164.172	213.071	10.736	0	0	1084.79	1.97135	21.6883	2485.09	32.8398	0	116.269
GCT062612_9	W1 20-22 Tennessen embryos 10:1 split	0.755498	32.6116	8.29255	1078.84	35.7102	1093.61	18.2635	17.9352	18.5613	157.805	289.555	388.901	6.11914	3.68896	484.704	190.911	58.932	48.6421	159.175	148.96	49.0312	99.9447	277.25	787.307	72.5098	1010.21	43.0604	81.4284	21.8968	6.139	133.381	119.468	84.0347	34.327	9.34483	2743.51	170.699	323.15	3.63337	1.84779	0.14957	1879.39	6.79817	39.1715	3947.9	10.7293	0.770353	37.0233
GCT062612_17	W2 20-22 Tennessen embryos 10:1 split	0.755646	66.379	9.07039	899.742	43.8129	882.488	20.372	16.1981	24.0761	180.804	420.284	492.098	12.9717	5.62036	658.604	295.431	93.9872	72.5988	214.525	211.987	71.0227	167.416	452.884	865.543	98.7725	1327.79	63.539	125.346	24.2627	6.97682	228.144	191.68	87.8269	52.4121	8.84542	3023.96	117.271	368.465	3.67368	0.453916	0	2419.27	10.6981	92.8107	8599.31	16.4561	0	64.1372
GCT062812_41_A	W3 20-22 Tennessen embryos 10:1 split	0.87	16.2851	4.6931	622.721	12.5851	1252.67	12.5793	21.3793	11.9414	94.5655	201.554	259.871	2.98506	3.16092	554.745	197.334	68.508	56.0506	208.036	113.284	72.9322	5.82069	361.908	832.131	79.608	2188.59	31.8759	146.583	18.169	3.17011	210.067	122.953	47.2954	48.8828	11.423	3093.1	136.762	251.152	5.2954	0.806897	0	1883.26	3.79885	33.9759	5335.5	20.4713	0	78.5977
GCT062812_7	W4 20-22 Tennessen embryos 10:1 split	0.767546	83.5742	10.3551	259.831	28.2993	1466.93	21.8749	18.0054	19.4777	166.316	458.086	540.17	18.3507	3.83821	568.171	318.115	90.9158	72.6732	231.965	191.413	76.5244	174.245	354.711	843.576	109.565	1116.91	53.7453	116.091	28.965	4.44403	181.779	132.844	69.962	48.1821	12.1543	5140.48	316.747	384.639	27.8941	1.80054	0.676181	3722.37	5.7078	66.2814	9680.72	18.3025	1.17517	56.5491
GCT063012_47	W5 20-22 Tennessen embryos 10:1 split	1.07597	36.2158	4.61631	297.589	7.52067	998.866	9.10901	9.29396	10.8349	77.6343	216.914	300.461	14.0125	4.88305	1134.77	176.813	70.3311	48.7691	214.068	101.65	87.8484	181.296	475.837	565.526	106.24	2030.21	101.371	181.69	32.3365	7.86269	295.492	159.049	36.9639	184.59	30.4349	2819.87	144.856	278.227	14.0264	0.929396	0.125468	1446.68	2.33557	27.1876	7543.14	15.256	0	63.212
GCT063012_29	W6 20-22 Tennessen embryos 10:1 split	0.634807	7.826	2.0967	251.751	4.86132	1142.94	9.45484	14.3918	3.83109	50.8533	116.317	173.13	2.29676	3.23878	860.35	83.0757	29.5806	24.0813	128.285	75.4119	44.5868	63.7375	299.521	365.111	56.6015	1470.1	63.1672	83.5246	14.5997	4.61873	157.139	124.932	43.9992	106.774	17.3187	2194.37	134.209	198.542	6.97062	0.349713	0	2317.76	1.5107	29.0466	5511.49	14.9163	1.41303	73.0443
GCT070112_7	W7 20-22 Tennessen embryos 10:1 split	0.694592	10.2333	2.66199	396.951	5.28943	981.241	7.69516	15.2464	5.45212	53.4069	120.399	163.027	1.50016	3.69425	945.479	115.833	41.2659	31.6186	175.136	82.4282	58.5927	79.5445	343.685	289.959	69.6985	2041.94	63.0024	108.646	14.6014	3.40776	203.528	127.118	33.0251	117.761	17.2907	2007.94	127.643	210.535	3.70433	0.698251	0	1855.2	1.6758	28.6542	5302.96	16.6342	0	68.1954
GCT062612_57	W1 22-24 Tennessen embryos 10:1 split	0.777296	32.7713	8.56302	1087.56	32.5642	1454.78	30.9895	15.8756	12.5448	131.429	233.292	355.994	5.42007	2.50741	860.073	268.065	87.3554	66.9616	196.463	204.406	62.8924	139.491	307.436	982.708	82.7806	1223.28	30.363	84.9419	18.8718	2.08929	178.794	175.222	56.1266	65.5439	14.0963	2975.46	172.134	356.33	8.47554	10.8208	0	6482.68	5.4561	152.87	7674.78	15.6273	0.874828	58.5723
GCT062612_41	W2 22-24 Tennessen embryos 10:1 split	0.843175	72.5686	8.87479	936.54	35.5288	1512.05	40.5978	12.0651	10.7759	145.316	278.311	385.662	8.75619	3.5307	948.803	236.136	61.8947	50.432	173.522	170.363	54.3897	141.413	277.868	878.583	82.3424	935.378	50.4225	78.6895	0	7.16103	135.711	154.154	61.1605	119.556	26.2176	3926.66	223.138	384.038	11.8018	0.287011	0.973701	8139.48	5.92404	209.933	12831.3	18.881	0	83.6742
GCT062812_17	W3 22-24 Tennessen embryos 10:1 split	1.32	23.8015	3.77727	669.972	16.8818	801.28	31.4538	14.3333	5.98712	73.8076	127.342	211.865	4.31894	3.62348	940.428	273.108	92.1947	65.6242	231.291	119.595	90.1598	191.32	386.518	732.148	115.2	2023.4	62.8136	140.261	19.772	3.37955	261.768	145.488	55.2826	87.872	25.1758	2708.73	209.603	328.772	8.125	0.846212	0.446212	6209.85	3.75833	136.273	8156.82	16.7773	1.32273	67.7621
GCT062812_43	W4 22-24 Tennessen embryos 10:1 split	3.52814	17.141	1.36077	135.128	4.8938	152.353	6.98527	2.76916	2.35847	28.002	64.8767	85.894	7.09099	1.00535	417.62	90.5857	34.3535	23.4478	92.0088	43.127	34.5338	66.827	183.299	314.461	39.4582	711.381	18.5146	62.1645	10.325	1.99765	122.107	59.0609	26.4179	41.0573	9.85108	967.997	13.6823	97.6826	3.34482	1.13913	0	1814.68	1.10653	34.9442	2859.27	5.94818	0.600033	22.9175
GCT063012_37	W5 22-24 Tennessen embryos 10:1 split	1.01939	26.2413	2.80855	311.261	7.38484	811.991	13.4346	3.48249	5.51607	78.4119	151.008	243.973	10.6623	3.23038	1458.18	223.11	88.0167	60.0362	251.515	127.487	98.5751	167.162	622.416	548.625	124.953	2646.18	80.7182	174.854	26.928	4.76856	371.054	198.014	50.8345	145.174	32.1929	2989.36	157.822	349.515	18.9045	1.09968	0.1599	3649.59	2.53486	59.475	6697.72	18.9496	1.6971	78.6552
GCT063012_43	W6 22-24 Tennessen embryos 10:1 split	0.849871	22.1222	3.58407	691.889	15.8918	1537.77	140.26	18.1086	4.95134	64.0968	148.117	211.029	5.23374	3.11224	1221.12	185.434	59.0337	41.7758	228.236	112.838	80.9064	151.944	508.78	700.684	100.248	2926.58	85.826	141.893	23.5953	3.54524	269.197	129.135	29.5986	79.3003	61.4434	2491.2	145.943	432.788	17.0473	2.40507	2.75807	21241.6	4.34772	688.397	21935.3	32.1637	3.44758	142.502
GCT070112_29	W7 22-24 Tennessen embryos 10:1 split	0.0708999	33.5967	9.2948	1652.81	11.9041	2463.76	28.6883	27.9267	0	104.119	232.412	496.644	6.60086	1.70663	2.35543	227.419	59.7039	53.8506	262.257	59.0128	77.8986	111.114	149.662	2974.76	78.4768	2270.41	28.4204	200.72	16.7842	0	260.508	126.375	117.179	1.01552	0	6800.24	185.275	811.792	12.8491	0	0	16910.3	0	137.137	22697.7	107.475	7.27787	382.85
GCT062612_25	W1 STV Tennessen embryos 10:1 split	1.19636	49.1274	7.13331	767.581	15.6015	837.772	5.16734	10.0304	5.82768	113.32	159.532	260.281	9.80391	4.73019	548.104	133.935	19.1723	21.4075	140.591	174.163	84.6426	111.98	164.426	1218.31	66.8721	686.418	71.3298	58.8293	23.8616	7.22358	55.6179	60.868	30.8561	178.95	57.0272	2815.59	153.391	352.999	46.3481	5.63878	0	417.752	5.10883	11.8058	1140.99	13.4023	0	52.557
GCT062612_11	W2 STV Tennessen embryos 10:1 split	0.770166	72.7817	8.48908	753.014	14.2567	885.018	4.89635	6.84268	4.09392	132.322	201.734	240.422	10.0498	3.83554	468.454	124.338	16.2627	17.5858	126.736	217.749	85.3115	97.2206	155.392	1192.76	51.9343	342.827	54.5389	62.6956	30.2273	9.90566	50.6267	49.9113	38.9708	90.2831	43.2855	3100.81	118.646	309.955	63.9719	19.1063	0.184376	258.15	3.99005	7.8152	989.179	11.3028	0	34.2199
GCT062812_25	W3 STV Tennessen embryos 10:1 split	1.32316	15.5824	4.17636	425.275	5.85718	836.788	2.66483	6.25774	3.96021	66.8573	111.869	157.956	4.55878	2.58623	347.201	93.7187	12.3976	9.56043	144.969	114.078	87.241	94.7239	110.523	1177.81	53.3903	605.439	76.9959	63.4783	19.9167	2.31642	43.2441	36.2442	20.7238	140.722	50.7625	2093.24	181.691	221.707	48.2791	4.15822	0	107.644	1.85087	1.78058	182.536	10.3411	0	32.9151
GCT062812_57	W4 STV Tennessen embryos 10:1 split	3.09	13.4887	1.4	87.9104	1.86375	66.8573	0.509061	0.647249	0.932039	33.5411	47.3728	60.4175	3.67508	0.521036	174.345	31.1984	5.7246	4.63074	54.7437	42.5029	29.9172	1.00356	53.8065	381.024	19.3589	131.517	12.6984	26.3385	8.87023	0.281877	25.0916	16.7013	5.34142	18.2605	22.2641	695.496	17.4366	66.2608	8.49806	1.27864	0.0867314	36.2638	0.579288	1.72104	247.097	2.60777	0.246278	5.15922
GCT063012_3	W5 STV Tennessen embryos 10:1 split	1.02608	51.6363	4.85634	179.426	7.7986	513.703	2.3195	3.97142	2.7454	125.702	140.539	210.504	12.6754	4.1449	986.699	106.325	19.7626	15.0865	189.501	159.97	118.521	142.397	216.798	806.341	67.1594	443.072	167.112	100.423	84.4631	8.24496	96.8052	72.6453	26.1315	266.583	112.96	2442.84	91.4674	461.297	80.4927	6.12915	0	119.811	2.22595	9.57039	1768.08	7.49551	0	22.5197
GCT063012_25	W6 STV Tennessen embryos 10:1 split	0.586404	17.1776	2.45906	272.739	4.83967	548.552	3.04909	5.16709	1.36425	58.1442	86.4984	124.634	3.28784	3.21962	748.047	62.914	10.7639	8.29121	159.851	136.029	92.264	1.51943	177.113	793.49	47.7793	628.038	109.904	68.8621	28.5418	4.89594	68.504	55.8744	23.5043	167.773	104.59	1673.11	106.265	311.778	49.2681	4.18142	0	191.846	1.22271	4.22405	459.466	12.5579	0.929393	39.7712
GCT070112_15	W7 STV Tennessen embryos 10:1 split	0.411167	12.2018	3.6749	279.02	3.69679	477.071	1.73652	4.42642	1.5833	49.8581	75.704	107.56	2.2278	2.51479	756.556	58.8641	10.244	7.40088	134.138	118.572	77.9391	64.5431	168.331	843.645	51.1495	621.946	120.559	68.0964	30	5.89298	67.6975	57.5605	30.2869	254.814	75.8207	1633.72	105.942	236.884	39.3319	3.38062	0	210.416	0.15079	5.09039	653.413	13.8824	0	47.5743
	Average	0-2	16.0555	3.18075	762.729	29.4484	124.677	12.5308	2.35133	1.45834	42.9867	155.235	240.872	1.23357	0.0396317	535.14	96.9334	21.5643	14.3187	158.377	87.4401	47.5364	80.9528	386.935	458.633	56.8327	7173.52	16.893	95.153	25.908	3.39075	109.744	65.6308	14.6631	35.8219	9.83284	1440.07	184.994	45.2909	0.757335	1.05994	0	3396.28	2.81138	48.2299	4367.69	15.3424	1.1782	86.0362
		2-4	24.596	4.43479	668.111	21.8412	254.987	17.2694	3.77316	5.3785	71.2511	313.414	512.71	3.04706	0.0791018	410.831	101.254	16.1227	18.6169	128.864	134.794	34.0727	56.0621	485.153	699.862	35.0285	6539.71	31.0692	106.639	14.1121	2.51355	109.114	70.1329	10.0246	32.8526	9.1159	2350.32	249.29	47.7944	0.522771	0.179503	0.249769	5076.25	3.46444	108.754	6862.48	10.5194	0.772067	51.07
		4-6	18.8115	3.7437	606.306	20.8205	176.028	18.9247	3.37985	6.57588	57.9931	174.662	277.651	2.56683	0.0294611	405.094	72.6503	9.49836	14.8992	128.404	126.468	49.6009	54.0157	570.695	464.373	33.3672	4819.49	32.909	89.9769	7.42794	3.38495	116.963	103.517	14.0431	28.0218	14.3847	1582.84	157.179	41.6575	0.55901	0.391037	0.166762	5375.6	4.08001	95.6078	6617.19	23.4821	1.58255	114.862
		6-8	17.2979	3.82936	577.6	13.8579	413.134	14.8915	6.31286	5.92641	66.3606	172.908	293.104	4.29283	1.39737	406.393	109.29	18.9848	20.1852	122.952	161.024	51.2667	81.2238	669.721	479.051	38.2999	4030.97	49.7134	112.756	8.40324	3.8879	224.856	141.048	33.0234	31.764	15.7967	2653.65	207.613	69.361	2.74554	1.2164	0.0946702	3328.23	2.96023	47.1399	3657.17	30.5245	1.36722	134.876
		8-10	17.5229	3.35946	519.813	14.9445	498.403	10.281	6.79834	4.53398	72.8976	183.998	306.071	3.5423	4.27794	522.28	150.784	34.4676	28.3176	171.637	202.765	69.0995	105.859	655.128	510.345	52.5115	4092.47	60.1044	115.013	8.61699	4.78108	313.093	170.089	57.9839	47.5812	14.0683	2589.02	295.343	84.6821	1.72109	1.41916	0.0158197	3051.27	2.76209	47.481	4017.51	38.4298	2.05092	165.017
		10-12	19.3175	3.81647	667.242	16.553	726.286	25.1113	8.97997	7.53943	71.4883	180.059	298.95	3.89914	8.39754	579.085	201.435	56.5667	43.1674	202.622	192.387	62.7782	84.5949	657.203	509.907	76.8692	3682.66	54.4958	150.142	11.7526	4.52144	388.833	203.638	44.3427	62.4119	15.5843	2463.02	218.118	138.573	3.28735	0.949215	0.276451	5630.53	3.2924	117.417	6908.65	24.8345	1.74243	107.02
		12-14	14.344	3.88239	586.876	16.1038	752.643	12.4074	9.20657	6.45963	65.8434	166.566	262.991	2.59204	6.53256	460.862	196.6	50.9518	40.4198	181.166	170.935	55.0756	76.8803	558.757	529.317	76.1398	3828.89	55.1173	134.305	12.0481	4.37566	341.971	192.62	54.7123	48.1774	10.011	2274.04	240.486	125.959	2.70613	0.345488	0.0895915	2928.33	3.32403	55.7591	3830.45	23.0912	1.28653	94.3838
		14-16	17.5203	4.04165	676.693	17.283	914.113	16.3083	12.0583	6.80213	75.3103	191.014	310.119	3.59782	3.83635	538.658	247.708	54.6856	46.3341	216.471	141.37	62.4467	119.148	583.189	491.389	111.602	2654.99	47.8057	114.229	14.669	3.90301	280.556	240.735	42.8568	68.561	8.38645	2092.18	176.504	195.904	3.11491	0.607111	0.152676	3881.67	4.05462	96.5667	4499.74	25.0815	1.29111	102.998
		16-18	21.7252	5.08275	657.533	22.1974	1519.2	29.5967	17.0125	12.5071	88.4943	262.601	368.596	3.23973	3.29949	507.37	216.489	50.5583	47.2068	215.211	101.451	63.1824	121.696	457.922	719.395	117.465	2519.48	44.6845	118.207	18.5821	3.49597	232.352	222.458	49.9981	47.1028	12.3818	2500.09	169.133	260.367	4.0666	0.794889	0.134669	6031.98	5.02231	126.432	7863.48	34.3924	1.76875	126.273
		18-20	20.1048	4.65396	627.592	15.5557	1191.69	19.4933	17.9295	14.9576	100.585	279.691	295.984	4.28608	3.27927	700.804	172.312	54.8998	43.6853	190.319	111.451	58.4698	122.719	404.753	587.751	95.5497	1720.82	42.4189	115.268	13.7367	4.95109	185.636	146.885	46.6197	88.1207	17.6291	2775.76	177.725	243.814	6.51796	0.433874	0.107104	3438.37	4.71248	74.7381	5456.18	23.2594	0.781351	83.495
		20-22	36.1607	5.96945	543.917	19.7256	1116.96	14.1927	16.0643	13.4535	111.626	260.444	331.094	8.31943	4.01779	743.831	196.788	64.7887	50.6334	190.17	132.162	65.7912	110.286	366.542	649.879	84.7136	1597.96	59.9659	120.473	22.1187	5.23131	201.361	139.721	57.5867	84.7042	15.2588	3003.32	164.027	287.816	9.31399	0.983787	0.135889	2217.7	4.64643	45.304	6560.14	16.1094	0.479794	62.9656
		22-24	32.6061	5.46618	783.594	17.8642	1247.71	41.7728	13.5087	6.0191	89.3117	176.48	284.437	6.86901	2.67374	835.512	214.837	68.9361	51.7326	205.042	119.547	71.3365	138.467	347.997	1018.85	89.0656	1819.52	51.0112	126.218	16.6109	3.27733	228.449	141.064	56.6572	77.0742	24.1396	3265.66	158.228	394.417	11.5069	2.37114	0.619697	9206.88	3.30394	202.719	11836.1	30.8318	2.17431	119.562
		stv	33.1423	4.59844	394.995	7.70202	595.109	2.9061	5.33472	2.92954	82.8206	117.607	165.968	6.61123	3.0789	575.629	87.3276	13.4754	11.9947	135.79	137.58	82.2623	73.3411	149.484	916.197	51.092	494.18	87.5911	64.1033	32.2687	5.53735	58.2267	49.9722	25.1164	159.627	66.6728	2064.97	110.691	280.126	48.0271	6.26758	0.0387296	191.697	2.16121	6.00107	777.252	10.2271	0.167953	33.5309
	slope
	Std Dev	0-2	12.127	2.43906	386.924	39.1945	81.6987	11.683	1.75067	1.36206	14.9428	59.128	84.6341	0.536888	0.0517447	321.87	40.5097	7.2674	6.08889	44.686	27.0876	12.8406	33.4198	133.042	189.428	19.8515	2480.24	9.39348	33.9449	18.5551	1.73443	38.3804	32.0966	9.73272	22.5398	5.49681	570.823	153.488	23.1446	0.930581	1.92157	0	2971.18	1.78638	43.2544	3837.92	14.3863	0.993568	95.785
		2-4	28.2544	4.34772	686.751	32.2975	163.655	25.8922	1.25391	5.47374	56.5273	296.978	466.414	2.91134	0.0750848	227.155	58.0907	5.55053	8.98743	31.8693	69.5668	9.44954	30.4909	153.371	738.93	10.0894	2041.67	16.4912	31.4674	11.3603	2.29502	32.3991	21.5719	8.06558	22.7295	5.41604	1058.27	229.798	24.8118	0.575086	0.474921	0.516382	7649.72	4.04536	200.261	11030.7	9.58924	0.83317	59.1178
		4-6	11.0858	2.29822	285.146	14.5348	95.1563	5.75467	1.32274	6.23386	14.127	48.6376	71.4714	1.3321	0.0721647	128.603	29.9995	2.9271	6.24644	28.2069	29.9413	10.1568	32.8185	86.8404	171.117	8.66025	1024.75	4.49646	16.8223	5.16923	1.13862	27.9078	13.8158	5.55003	11.3573	4.85768	355.657	49.3189	8.28764	0.779408	0.688962	0.309764	1409.55	2.16439	31.6854	1853.4	22.9554	1.53201	130.472
		6-8	8.99263	1.59572	276.991	10.9746	123.604	8.21923	2.59821	4.26849	21.3548	49.5866	91.3754	2.10465	0.623745	85.3213	30.617	3.84094	6.10924	13.8337	45.0823	7.99297	18.1545	115.52	208.731	7.84302	913.393	15.6771	23.6539	3.62182	2.89164	62.5974	29.3185	14.9944	10.2207	3.29865	970.749	66.7083	17.7602	3.18465	1.40406	0.149401	1438.75	1.71626	33.5202	1852.19	33.1178	2.36723	176.154
		8-10	11.4778	1.05978	261.134	9.76861	193.894	2.88281	1.65049	2.48627	13.6296	28.3531	53.4074	1.42852	0.578909	261.431	26.7023	5.89605	4.57312	13.9774	41.4299	6.0612	27.2604	168.197	60.7202	5.88231	1428.48	22.526	21.9938	4.41533	1.32387	111.53	44.8945	26.7431	30.414	4.89886	445.343	50.6536	20.7794	1.80781	2.45174	0.0418551	2116.63	1.66433	25.851	3150.59	33.4027	2.07721	166.496
		10-12	14.0633	2.34112	359.132	9.4862	173.337	10.3665	1.45814	5.44544	18.7174	60.4838	106.539	2.47642	3.24803	195.232	43.4148	12.4294	9.58397	30.5669	49.9639	13.6504	57.1309	134.469	162.113	21.4662	947.918	29.9161	35.5683	8.46387	3.9115	94.1709	34.8452	28.7517	29.6488	5.74114	535.596	58.5249	42.8131	2.09148	1.387	0.305578	1678.59	1.51207	47.5066	2164.27	16.2874	1.15072	93.7663
		12-14	8.83745	2.04954	386.664	16.5759	200.982	9.15575	2.16779	4.58287	23.013	43.3424	63.0898	1.22417	1.79734	168.315	38.8119	10.8534	7.70871	16.1956	40.1987	6.53708	40.5182	87.5076	104.92	4.82591	1052.55	19.6437	21.4831	6.65247	2.47101	88.1216	45.9012	29.379	28.7062	6.97019	313.455	123.064	19.7698	2.22071	0.4818	0.237037	1943.88	2.54469	56.7583	2688.01	14.0032	0.897639	65.5506
		14-16	10.8095	1.46332	349.334	11.5687	209.565	8.1897	3.71654	4.45161	18.9461	41.8967	68.6706	1.9676	0.580803	238.521	54.7736	11.7001	8.81576	46.3722	19.0334	15.8476	29.2949	154.132	130.399	21.2211	1061.71	18.1415	36.5977	8.69656	1.18781	97.5946	82.5648	6.5678	46.7362	4.32062	378.247	72.5811	55.4449	3.10515	0.664357	0.223852	1318.88	2.2445	67.0078	1931.4	18.6456	1.31827	89.9715
		16-18	8.38044	2.7916	337.283	16.1811	702.876	18.5831	8.82258	8.50844	22.0606	42.1624	75.2547	1.85828	0.811392	395.363	65.5704	15.7483	14.0108	20.3446	46.514	10.0775	36.9028	160.125	245.544	17.6193	872.625	12.7819	28.2931	2.60623	2.83885	74.388	68.8173	34.4332	34.6334	9.09149	589.672	56.984	54.1953	2.8374	1.48104	0.259903	2032.41	3.12289	70.406	2490.62	25.1248	1.85599	89.8972
		18-20	11.3366	1.92589	362.109	10.6132	494.864	10.7588	7.11973	6.76746	33.8979	83.51	77.5294	2.00324	1.09528	182.925	54.0009	15.4212	13.2731	28.4454	24.6604	8.65323	44.3723	69.2689	180.767	15.7563	345.643	24.2017	17.2475	8.31816	3.26899	36.2875	16.542	26.4894	42.3924	9.80869	826.332	87.3227	38.0408	4.23032	0.457767	0.168018	2725.32	3.0811	75.7821	4465.09	9.02869	1.10181	35.0159
		20-22	28.994	3.25689	333.493	16.0131	195.559	5.87201	3.7603	7.53852	55.4352	136.141	148.429	6.71755	0.903976	240.863	85.9929	23.8291	18.5813	37.0739	53.4575	15.6121	66.4941	73.6535	242.859	20.287	482.874	21.8333	35.3592	6.88679	1.79647	52.6289	26.4244	22.6797	54.3978	7.51825	1026.51	69.3757	73.6046	8.9872	0.607204	0.247007	737.888	3.34404	24.9419	2076.3	3.03666	0.627125	13.4716
		22-24	18.5523	3.32113	506.006	11.8782	737.632	44.9228	8.69163	4.40144	40.5862	74.2168	136.694	2.21164	0.990373	488.133	62.1988	21.1074	15.2709	58.4578	56.8563	22.1504	40.1843	171.107	889.5	28.1474	867.852	26.5423	52.3202	8.99809	2.27958	88.0426	44.1278	29.905	47.9217	19.7888	1792.57	69.3086	212.763	5.39375	3.80404	1.0076	7155.97	2.20336	222.037	7733.04	34.6601	2.5005	121.485
		stv	24.3476	2.49891	269.902	5.27728	289.574	1.66387	2.8827	1.78436	39.9961	53.3079	73.877	4.12076	1.38798	275.951	37.6396	5.14431	6.11545	41.28	55.1096	26.499	54.4022	52.5674	304.138	15.9746	200.258	49.9772	21.6567	24.215	3.36127	22.6223	18.3513	10.5325	87.6454	32.9878	815.983	51.6972	123.184	22.1767	5.87753	0.0718991	124.002	1.80549	3.86964	564.216	3.99086	0.348082	15.9437
		0-2 hour quartile	7.42454	2.00176	544.281	9.04424	73.9573	5.41284	1.06469	0.338643	39.8434	138.784	238.718	1.03393	0	396.922	77.4863	18.8166	11.4219	158.12	79.6425	46.7315	62.449	317.712	397.131	54.0464	6079.25	8.91845	70.0344	16.3452	2.2874	88.4065	47.6609	11.2082	31.0239	7.58162	1230.71	71.3236	26.6395	0.20643	0	0	1353.06	1.69252	16.8446	1785.4	6.51491	0.520103	26.8409
			26.1108	3.30939	1018.14	22.6781	185.194	16.0599	3.59127	2.25797	50.5346	196.351	283.172	1.67695	0.0618609	740.595	127.806	25.3505	16.9277	185.151	103.967	55.7306	107.803	459.002	558.388	60.4141	8149.34	23.6713	126.464	24.7765	4.16413	131.398	86.48	16.7145	38.0222	14.0833	1712.18	232.152	57.7604	0.693139	1.00304	0	4636.01	3.79526	76.6537	5770.55	17.5876	1.47051	88.2884
			11.9626	2.42891	766.28	17.1157	105.627	6.42631	2.6362	1.3498	45.5223	157.072	247.161	1.09442	0.0204355	502.694	95.8981	23.7711	15.2834	175.937	102.476	49.7534	81.2339	383.124	537.202	57.9885	6863.93	16.393	92.1051	20.5652	3.23432	107.367	79.0319	12.6313	35.3991	9.67906	1495.6	186.322	45.5834	0.586847	0.125657	0	2072.04	2.39174	27.8134	2792.71	11.9454	1.19586	63.1831
			3.60534	0.922674	207.465	3.65633	25.1668	4.39382	0	0.0468959	16.4761	55.4284	85.5479	0.469475	0	60.1831	35.666	9.15368	4.98338	70.7916	38.4969	23.4112	32.414	198.678	124.02	24.4525	3795.65	7.3053	54.1234	10.9123	1.32415	57.6449	13.9348	2.28372	2.58296	1.29708	525.1	17.5491	18.9287	0	0	0	1112.64	0.754849	13.7052	1280.5	2.00327	0	8.29173
			32.0636	7.84175	1263.97	107.916	236.526	33.5919	4.38513	3.44127	60.2435	219.704	334.28	1.8582	0.128062	963.708	144.348	29.6481	22.7515	187.192	104.696	58.853	117.988	576.482	637.486	86.6116	11122.1	28.7424	131.99	62.2862	6.1059	164.593	95.6199	31.6231	73.0884	15.908	2197.31	439.353	79.5055	2.56212	4.85471	0	8516.9	5.60742	113.925	11127.4	41.9871	2.82056	270.176
		2-4 hour quartile	7.79885	2.19102	232.097	4.93547	167.09	4.96293	3.65115	1.85273	46.1297	185.754	319.97	1.45749	0.0161412	269.063	70.4797	14.0483	14.678	129.82	106.737	30.1923	45.113	416.708	273.03	32.4936	5390.58	20.7144	96.8582	10.1586	0.67403	97.0203	55.2865	5.8836	22.1142	5.94898	1995.19	148.402	39.0491	0.112326	0	0	1213.08	1.24395	10.0997	1094.82	4.98297	0	16.2742
			26.996	4.73579	781.262	18.022	306.876	14.2734	4.47155	7.06367	70.1721	293.762	495.074	3.17814	0.13596	588.25	115.194	18.6566	21.615	143.514	157.899	40.6202	75.0586	585.995	687.709	43.2865	8348.56	39.2074	123.91	14.7944	4.1459	134.638	86.5817	12.763	42.2111	12.4346	2849.73	231.729	50.9842	0.683792	0	0.18506	4605.73	3.27437	84.354	6267.93	11.119	1.3692	49.2776
			16.0419	2.65655	517.973	11.2834	240.871	6.26815	4.02378	3.21124	56.4523	213.849	331.808	2.30962	0.0607819	467.397	92.0563	17.2066	16.7556	134.47	114.72	34.5815	72.2302	511.787	527.453	34.1609	6699.75	25.8475	103.009	11.6866	2.01196	112.937	77.1297	7.21365	30.8046	11.1403	2230.04	189.58	45.8884	0.411673	0	0	1600.51	2.4143	16.6581	1882	7.64326	0.623617	38.2435
			3.16227	0.8638	55.9802	2.22483	45.5739	1.48394	1.18645	0.418512	18.1971	63.4553	110.8	0.535524	0	41.3696	33.2161	6.23778	6.02464	60.7731	41.8608	16.9906	1.58184	210.274	149.472	15.5412	3158.7	11.8563	50.8273	0	0	50.0457	36.4649	1.11737	1.3087	0	624.009	46.4784	12.9581	0	0	0	444.142	0.504463	3.56284	452.455	2.8272	0	8.75719
			83.3783	13.6696	2076.1	93.4652	550.535	74.6609	4.95652	16.187	191.504	957.565	1516.27	9.21304	0.188728	652.421	212.157	24.0043	34.9522	160.139	257.704	45.3119	78.2793	668.605	2300.63	43.9369	8441.25	59.937	151.101	37.1921	5.94304	137.5	93.5996	24.5478	69.2044	15.9038	3908.36	748.712	95.6478	1.65549	1.25652	1.37826	21851.5	12.2957	552.148	30977.4	30.9616	2.04244	179.386
		4-6 hour quartile	13.3145	2.1753	409.534	10.383	121.627	15.6787	2.86589	1.5554	53.49	156.455	260.474	1.64557	0	292.609	52.937	7.48891	10.2123	120.807	103.805	46.0441	34.6388	512.012	342.598	28.8578	3950.82	30.1061	85.2843	4.48398	2.60185	96.1445	97.1645	11.6473	19.3163	12.4961	1527.6	135.842	35.1105	0.085652	0	0	4517.11	2.58413	72.0816	5055.17	6.70071	0.335419	22.7816
			24.7172	5.69009	815.19	31.3719	244.973	19.5826	4.25659	10.3447	64.5763	200.438	287.118	3.46096	0	515.603	96.8463	11.1451	19.9567	147.187	150.945	56.9129	79.0456	627.852	596.747	39.3737	5621.41	34.6937	99.3518	10.8895	3.6242	127.407	114.347	13.8578	33.7403	15.4852	1619.34	189.937	47.5175	0.687459	0.290091	0.172537	6478.67	5.40429	113.652	8243.98	37.081	2.87796	194.943
			14.7611	2.72083	586.105	14.0421	159.058	18.375	3.14802	4.66888	58.2908	163.853	283.941	2.26803	0	396.411	73.9636	10.4504	16.3899	128.327	132.797	51.8325	58.2634	544.712	462.42	35.2743	4808.48	32.4694	89.1472	7.4476	3.47686	110.178	100.734	12.9166	27.7672	14.0801	1549.5	172.774	41.2054	0.170251	0.144133	0	5674.21	3.26613	90.6069	6764.53	12.6632	1.30159	44.0425
			6.12296	1.59475	241.847	8.51833	51.1237	12.6728	1.43947	1.0581	35.3458	106.669	167.405	1.06837	0	267.65	30.6408	5.28984	6.31142	81.0073	85.2353	32.1459	5.19894	479.879	243.1	19.6387	3724.84	27.554	62.7762	0	2.08673	92.1173	84.1288	8.4068	15.1394	7.73577	1060.3	73.5951	32.0016	0.0661742	0	0	3251.78	2.01716	61.02	4455.36	5.63638	0	21.2682
			36.3559	6.75249	981.55	42.0088	304.168	29.3605	5.14565	16.3051	77.4701	246.974	389.792	4.49985	0.176767	556.752	106.932	12.9212	21.0051	160.988	156.843	59.0735	89.6315	698.192	674.117	42.5566	6017.84	40.2076	112.041	14.1395	5.28578	164.688	120.647	24.6232	45.2264	22.4904	2174.83	204.743	52.8324	2.03007	1.76726	0.770522	6775.19	7.45684	144.173	8496.23	59.9963	3.47533	318.882
		6-8 hour quartile	12.2778	3.02386	394.326	6.16893	389.144	10.4251	4.49436	3.12751	55.0115	151.892	249.785	3.05121	0.982011	341.112	92.9123	18.6657	16.3967	117.725	140.226	47.1126	66.0029	591.551	298.279	33.4281	3321.86	52.9004	92.9182	6.40839	1.40209	173.736	123.78	23.1242	23.1369	13.6031	1908.08	157.218	62.3379	0.999567	0.175805	0	2587.03	1.55659	22.5015	2314.15	12.9053	0	35.8343
			23.3808	4.70124	710.58	21.4949	497.483	20.7051	7.34095	8.71768	74.7739	208.069	351.016	5.0362	1.69963	464.021	122.226	21.3818	24.8524	131.873	166.826	53.438	92.6829	755.016	614.748	43.0467	4537.64	57.3949	124.635	10.8	6.28535	276.311	159.699	41.8265	37.6273	17.4097	3185.04	237.708	82.689	2.43999	1.78047	0.179239	4232.43	4.00839	69.439	5046.76	30.7679	1.82271	148.679
			15.9351	3.72955	596.199	9.20376	407.238	13.5302	6.16333	4.69922	62.7501	162.537	272.599	3.80873	1.24411	406.35	114.553	19.9181	20.1949	124.964	157.794	51.3686	79.0186	637.542	530.158	36.5745	4030.23	55.5552	108.986	7.86253	3.83738	205.516	143.584	29.7617	34.1836	14.4819	2434.38	210.854	68.6033	1.49903	0.799851	0	3423.72	2.88822	38.9323	3713.51	15.282	0	46.4128
			5.26649	1.57308	217.374	4.2	203.084	3.87671	3.33947	1.21447	40.0856	102.84	170.309	1.98502	0.737539	302.384	63.8731	11.7215	11.5928	99.956	105.687	40.6762	62.9	541.348	224.371	28.988	2976.84	18.0829	90.8955	3.54705	0.655209	167.026	98.359	16.0581	19.2893	12.854	1718.38	129.63	41.578	0.796676	0	0	1168.23	1.0505	11.7208	1340.54	9.20991	0	26.7747
			29.7294	6.13024	980.089	29.7907	550.565	25.9251	10.5395	12.2848	101.364	237.944	423.783	7.91043	2.41235	520.664	152.279	22.2331	27.5929	138.34	240.663	64.3651	107.503	831.5	725.689	50.0791	5355.99	59.0637	150.255	13.4445	7.30576	308.024	178.509	55.799	44.6978	21.2663	4166.86	308.342	89.7474	9.09175	3.62359	0.329036	5143.58	5.43994	96.6214	5836.56	95.3302	5.77307	474.58
		8-10 hour quartile	9.24539	2.69175	305.673	7.24339	431.764	7.82886	6.48224	2.29723	64.4362	167.807	269.382	2.3431	4.06321	354.466	131.549	31.0296	24.5836	161.442	176.963	63.8996	92.6191	534.845	483.396	49.9205	3150.88	42.7888	104.851	7.61846	3.90207	244.382	152.542	45.6203	28.5821	10.6361	2368.21	277.746	70.3102	0.522143	0	0	1898.15	2.04418	30.4838	2231.88	12.8952	0.849567	42.6361
			19.4231	4.15699	681.435	19.7946	519.908	12.9081	7.81496	6.72896	76.263	190.287	323.88	4.81252	4.54371	645.91	164.641	38.6955	31.2907	175.991	220.905	74.0701	127.398	761.628	540.656	56.3597	5314.31	75.0553	128.374	11.2323	6.05589	383.85	179.519	75.0161	65.3781	17.3905	2822.56	329.742	95.7254	2.42756	2.16325	0	3116.15	4.11754	64.8051	4313.77	62.2077	2.68312	279.204
			16.634	3.61874	493.779	11.3216	453.978	9.40294	6.67443	3.95018	69.5871	179.433	293.373	3.53046	4.36548	500.304	149.876	31.8788	27.6541	175.153	195.451	69.5546	105.475	585.148	527.037	50.6448	3540.14	56.5733	117.503	10.1197	4.07795	253.263	163.075	51.5306	41.8691	16.061	2757.5	292.233	78.138	1.31337	0	0	2773	2.24729	40.6456	3216.96	15.2703	1.31879	49.2701
			7.73196	1.63359	232.74	6.42424	246.325	7.24781	3.69889	1.97081	59.4887	153.385	254.979	1.78043	3.24859	189.461	118.151	26.5841	23.4882	155.074	154.566	61.631	58.9562	471.635	409.011	43.3833	2195.69	37.1505	77.7356	0	3.12841	182.797	107.969	19.0455	10.2264	6.74734	1823.95	204.724	61.9793	0	0	0	1075.91	0	18.0489	1162.52	11.6922	0	32.73
			40.9576	4.56643	937.954	32.7897	885.174	13.8423	8.62069	7.76451	99.8092	238.979	407.623	5.17398	5.11769	965.447	195.085	43.3597	35.332	196.368	273.605	76.5719	136.546	936.165	588.262	60.9917	5981.05	91.3191	143.403	12.4978	6.34529	499.127	255.458	94.0386	93.052	19.6163	3160.16	355.468	120.586	4.83484	5.60765	0.110738	7481.37	4.76388	83.0946	10651.8	91.8403	5.9723	429.438
		10-12 hour quartile	9.92291	2.31382	453.549	9.76145	604.321	16.4256	7.91582	3.9787	62.0881	136.394	220.59	2.36179	7.0521	462.522	166.094	48.6747	37.2679	188.231	158.008	55.6918	49.146	572.097	433.033	65.6833	2992.26	31.8152	127.169	6.60643	2.51998	319.67	181.599	23.7719	45.6184	11.366	2121.14	174.084	107.874	1.61824	0	0	4449.76	2.35928	80.72	5499.19	15.1239	1.07348	49.1825
			24.4225	4.70853	874.526	22.2556	830.929	31.1326	9.93312	9.62535	83.0591	217.889	356.418	4.74286	10.6089	682.973	228.103	66.9675	50.2025	220.159	219.135	70.0457	127.957	725.322	583.501	89.0212	4260.96	73.077	163.857	16.17	5.11629	438.15	225.717	61.9131	84.8151	19.2526	2786.12	263.618	163.525	4.54829	1.21416	0.498868	6552.93	4.12649	150.669	7882.6	31.9016	2.20381	144.568
			12.8728	2.67471	573.4	11.8464	653.747	24.4505	8.53082	4.65878	66.5266	168.35	284.142	2.54308	8.76099	535.388	219.022	57.1098	46.4323	190.862	170.263	59.2805	97.7485	619.378	512.03	71.0872	3727.94	62.5352	130.896	11.1417	4.11669	354.318	202.586	28.9426	64.6069	15.5013	2661.54	227.543	123.388	3.20279	0.46682	0.227461	5414.63	2.50077	121.713	6873.51	15.48	1.31614	50.1872
			8.49157	1.96436	207.067	8.58039	565.581	14.7302	7.52404	3.43702	44.8333	110.829	187.784	2.22049	2.81761	318.577	142.961	38.6087	27.9431	164.862	146.448	44.8675	4.12564	495.89	268.752	48.0075	2473.41	15.2891	124.046	0	0	301.382	153.974	17.5134	17.8885	8.7224	1671.53	133.581	93.331	0.886131	0	0	3629.48	2.07243	58.0116	4163.38	12.9181	0.645243	47.9252
			45.167	8.03153	1234.08	31.4099	994.176	41.4822	11.1071	17.4721	98.7638	272.669	466.707	8.32111	11.8821	908.64	259.667	68.9637	52.8557	245.85	275.71	83.8243	136.085	890.316	755.501	109.581	5070.81	93.8618	214.002	25.5734	12.2609	550.492	254.277	92.5728	93.5213	23.6293	3093.53	290.302	210.494	6.58946	3.74937	0.709963	8364.23	5.50206	179.416	10560.1	51.3924	3.68104	263.526
		12-14 hour quartile	8.96955	2.54381	282.538	6.22471	674.657	7.98482	8.20562	2.99233	51.6727	139.693	216.477	1.87507	5.65465	350.763	168.056	44.834	34.4779	169.595	137.001	52.756	63.509	489.17	448.667	73.7341	3187.02	43.7943	122.787	11.5504	2.44615	278.42	166.985	37.0032	30.7942	5.72777	2058.4	179.998	116.17	1.36839	0	0	1728.53	1.68453	24.3008	2161.51	12.6967	0.737282	43.7697
			17.9559	4.36242	795.851	16.7585	832.247	12.1085	10.0558	8.1918	72.3321	179.031	291.657	3.18043	6.52098	577.862	221.674	59.561	46.7313	193.06	200.365	57.3939	97.9172	629.425	621.042	78.5784	4481.19	58.6556	144.003	13.408	6.71324	404.42	214.705	60.5338	63.8472	10.0697	2538.84	236.479	142.433	3.00886	0.596303	0	3192.28	3.76013	57.8623	4070.71	34.2429	2.03252	142.969
			10.7839	3.12941	574.419	10.3226	751.108	8.98611	8.58639	5.28638	57.6408	156.067	245.32	2.17419	6.17263	453.55	191.66	50.4782	39.1718	179.535	158.475	54.0059	87.5677	546.03	547.36	77.5113	4172.96	46.9092	138.062	11.6071	3.4422	318.148	171.948	40.1114	43.5677	9.58871	2138.83	207.064	124.949	1.97791	0	0	2480.78	2.87419	27.9786	3123.58	16.4874	1.03629	63.7642
			4.77784	2.2281	165.488	5.13483	429.903	5.26478	6.30618	2.45461	45.9482	123.847	202.271	1.15963	4.87342	220.406	152.039	33.9038	31.3059	159.629	133.329	44.9879	2.19594	459.79	377.475	68.5452	2298.31	37.9931	103.869	0	1.53306	240.116	138.625	33.8493	10.9686	4.08511	1881.91	136.126	92.2762	1.00041	0	0	1206.46	1.02031	19.4654	1704.38	7.99327	0	27.145
			30.9953	8.00676	1211.45	51.3026	1073.68	32.4142	13.0305	15.1082	109.306	248.598	377.082	4.69949	10.3306	694.828	253.039	63.4907	50.0425	203.686	230.009	66.2359	125.546	668.286	640.966	82.2971	4994.55	96.0188	164.621	22.8126	7.33557	469.851	274.39	113.951	93.4225	24.8083	2703.02	507.26	147.285	7.21013	1.22581	0.62714	6969.43	8.48436	178.544	9520.77	43.2786	2.4298	196.301
		14-16 hour quartile	10.0195	2.94381	428.39	9.83597	794.891	11.1564	9.92974	4.33569	64.0826	166.922	260.59	2.47364	3.63888	432.838	218.165	44.4931	39.3979	206.99	130.897	57.0081	109.877	539.141	362.119	105.477	2173.01	38.2418	106.249	11.6375	3.3993	242.31	229.045	39.1192	37.588	6.53203	1784.85	145.898	172.103	1.26937	0	0	2868.92	2.69553	49.361	2774.44	12.5858	0.253838	43.8193
			23.816	5.15142	1026.35	22.8401	1042.84	21.7123	13.8194	8.28751	88.5342	218.879	357.474	4.25247	4.26428	672.135	286.846	63.4542	53.7558	234.377	153.741	69.4521	127.466	684.524	578.434	121.984	3100.96	59.828	121.869	19.1272	4.66708	314.36	276.727	47.4064	88.1104	9.25521	2458.19	189.438	238.755	4.40588	0.893879	0.164645	4865.25	5.13054	125.566	6069.14	35.9712	2.16631	149.779
			15.0026	4.02416	521.509	12.4114	881.656	12.9347	12.6495	4.84179	75.8639	207.209	336.368	3.17893	3.88462	544.32	238.607	61.1874	48.6143	223.736	150.343	62.1285	113.536	592.121	530.521	113.348	2830.95	46.681	109.437	13.2034	4.55852	279.416	259.359	40.0729	77.1654	7.50082	2109.61	172.157	213.465	1.6899	0.71	0.112067	4138.4	3.60793	76.5126	4362.5	14.5494	0.878754	49.8518
			4.48367	2.14151	250.525	5.24545	639.441	7.24135	6.47045	2.92104	45.7636	120.69	205.856	1.23412	2.74599	135.256	163.449	38.6341	33.6018	128.659	107.942	35.7958	75.6737	287.682	355.064	73.3575	899.836	18.8811	54.9767	0	1.86636	125.923	74.5869	34.2981	5.25369	2.85647	1583.04	77.0488	91.369	0.65967	0	0	2110.94	1.33533	29.8106	2362	9.75775	0	30.0276
			35.4849	5.93545	1055.34	37.9721	1202.23	28.2446	17.79	14.6057	100.311	237.595	392.481	7.3195	4.41754	881.083	321.878	67.0829	55.815	280.166	162.03	86.2822	170.141	755.188	673.029	139.584	4306.2	72.9383	178.956	27.9502	4.76341	445.212	339.654	52.5752	146.111	16.7734	2466.49	315.649	244.781	8.10434	1.75202	0.627377	5454.01	7.78694	219.79	7086.51	54.1495	3.31874	253.914
		16-18 hour quartile	15.536	2.72081	397.075	9.49033	990.547	17.9952	14.684	5.76353	73.3632	240.099	309.693	2.39891	2.65645	253.752	162.293	40.0438	38.587	204.004	89.2412	57.5924	98.1749	354.082	562.713	102.354	2065.93	38.7979	102.92	16.7414	1.81315	182.552	183.699	32.8198	23.0526	6.57212	2213.16	134.5	241.02	2.52645	0	0	4875.07	2.84508	78.2432	6943.17	17.235	0.726834	61.2118
			25.8208	7.31109	883.143	35.6338	1802.04	39.1502	22.1694	17.4397	96.8575	287.691	419.737	4.69035	3.74878	699.76	240.861	56.7742	52.1627	224.339	124.48	67.2103	141.074	512.229	824.38	124.819	2699.61	49.8508	138.708	20.7713	4.82443	260.336	248.28	49.9915	76.2754	19.577	2808.39	208.731	295.999	5.58664	0.621803	0.130836	7566.63	7.09494	171.465	9222.76	49.5506	1.95273	189.136
			19.8962	4.15198	779.989	15.3975	1510.09	20.114	19.4994	10.755	86.187	266.297	404.078	3.15402	3.47746	459.087	206.793	42.8469	41.6189	207.184	108.861	64.5748	102.905	375.834	666.6	116.613	2256.4	39.508	130.78	18.8506	3.09248	240.399	204.559	39.1038	41.8528	10.3653	2265.27	175.382	276.716	2.84454	0.22776	0	6494.96	3.56734	113.769	8194.92	19.9949	1.36896	75.7873
			13.3952	2.40016	176.927	5.87583	757.115	9.6826	0	3.98092	63.7191	195.008	260.765	0	2.25414	0	161.069	37.2362	33.1172	193.347	13.6254	48.1629	82.7915	322.008	441.436	101.54	1602.65	28.1233	68.1136	14.66	0	136.7	146.046	21.6299	0	0	1705.68	78.2214	159.733	1.13464	0	0	2560.19	1.86479	36.4062	3458.44	14.265	0	50.4921
			36.071	8.96335	1085.38	43.8601	2781.99	63.0895	25.8813	26.4074	129.113	321.317	456.472	5.34556	4.5544	1185.48	341.251	80.189	74.2121	249.263	160.228	79.9333	187.679	774.993	1153.54	149.752	4246.21	67.8628	145.3	21.5389	8.10417	363.589	342.645	123.63	89.2105	24.0089	3486.62	243.862	312.084	8.26086	4.09285	0.681011	8285.35	9.84402	235.433	11059.2	72.9158	5.65319	256.94
		18-20 hour quartile	16.8794	3.544	316.836	8.209	750.511	12.1924	12.7184	8.76403	77.2841	224.067	251.105	3.66805	3.17889	593.58	140.017	50.7934	36.0836	171.169	91.5712	54.2886	103.551	389.94	488.39	89.1397	1459.25	34.9959	104.176	9.59108	3.76582	161.681	144.371	24.0068	78.0486	11.5649	2296.72	123.565	216.113	4.88744	0.048762	0	1796.89	2.52029	27.775	2925.96	15.368	0	59.1875
			22.9858	5.50857	860.467	16.6465	1560.76	21.7486	22.645	20.5159	125.635	329.085	351.021	4.91885	3.68595	846.975	209.273	60.2491	49.7826	201.661	132.187	62.1584	137.646	448.589	680.686	98.3584	2003.23	49.8887	123.872	19.8557	5.76285	212.115	155.059	65.648	100.403	22.8732	3283.76	241.929	271.69	9.43754	0.741888	0.209626	3685.42	5.20462	73.7021	5250.68	31.0148	1.50873	109.575
			17.3625	5.22911	605.096	13.8823	1272.28	19.6169	17.0581	17.2553	108.302	326.156	336.225	4.0736	3.50092	656.469	186.524	58.3978	46.5596	177.242	115.033	56.6812	117.476	419	644.613	93.0972	1688.77	45.8377	112.203	16.2864	4.70981	187.045	151.566	50.8615	82.0518	15.302	2520.25	186.816	242.155	5.33124	0.331299	0	2718.95	4.2388	51.6268	4274.42	22.3759	0.168405	82.6339
			5.04858	1.76529	244.97	6.37427	607.94	7.59348	9.90107	6.70054	51.6639	156.52	171.782	1.36346	1.28269	474.194	90.3731	28.6121	23.9997	168.772	80.6829	47.4827	62.8703	279.12	306.798	75.8833	1309.33	3.28269	95.5354	0	0.405769	136.767	116.242	14.1374	25.6135	6.33269	1823.88	50.0808	196.423	0.711538	0	0	1084.79	1.97135	21.6883	1968.27	13.7127	0	37.777
			39.2766	7.11624	1144.05	35.3096	1764.12	37.9558	27.7809	20.9981	136.884	349.218	352.987	7.47234	4.5719	934.6	229.082	74.866	61.5447	239.71	136.304	72.4986	195.214	472.693	801.458	123.288	2147.25	76.9341	142.403	21.4423	10.3161	229.262	163.743	78.2256	155.773	33.1215	4029.68	279.856	293.184	12.1879	1.10731	0.363121	8610.4	10.3519	222.602	14167.4	34.1654	2.45192	127.998
		20-22 hour quartile	13.2592	3.63915	278.71	6.40505	990.053	9.28193	14.8191	8.14351	65.5206	160.976	216.501	2.64091	3.46387	561.458	146.323	50.099	40.1303	167.155	92.0391	53.812	71.641	321.603	465.318	71.1041	1222.35	48.4028	96.0855	16.3852	3.92589	169.459	123.943	40.4816	48.5325	10.3839	2468.94	130.926	230.843	3.68901	0.576084	0	1867.3	2.00569	28.8504	5319.23	15.0862	0	59.8805
			51.2974	8.68147	761.231	32.0048	1197.81	19.3177	17.9703	19.0195	162.06	354.92	440.5	13.4921	4.36063	902.914	246.383	80.6234	64.3247	214.297	170.186	74.7283	170.83	407.396	837.853	102.506	2036.08	63.3531	135.964	26.6139	6.55791	219.105	145.947	76.9983	112.268	17.3047	3058.53	157.778	345.807	10.4985	1.36497	0.137519	2368.51	6.25298	52.7265	8071.22	17.4684	0.972764	70.6198
			32.6116	4.6931	396.951	12.5851	1093.61	12.5793	16.1981	11.9414	94.5655	216.914	300.461	6.11914	3.69425	658.604	190.911	68.508	48.7691	208.036	113.284	71.0227	99.9447	354.711	787.307	79.608	1470.1	63.0024	116.091	21.8968	4.61873	203.528	127.118	47.2954	52.4121	12.1543	2819.87	136.762	278.227	5.2954	0.806897	0	1883.26	3.79885	33.9759	5511.49	16.4561	0	64.1372
			7.826	2.0967	251.751	4.86132	882.488	7.69516	9.29396	3.83109	50.8533	116.317	163.027	1.50016	3.16092	484.704	83.0757	29.5806	24.0813	128.285	75.4119	44.5868	5.82069	277.25	289.959	56.6015	1010.21	31.8759	81.4284	14.5997	3.17011	133.381	119.468	33.0251	34.327	8.84542	2007.94	117.271	198.542	3.63337	0.349713	0	1446.68	1.5107	27.1876	3947.9	10.7293	0	37.0233
			83.5742	10.3551	1078.84	43.8129	1466.93	21.8749	21.3793	24.0761	180.804	458.086	540.17	18.3507	5.62036	1134.77	318.115	93.9872	72.6732	231.965	211.987	87.8484	181.296	475.837	865.543	109.565	2188.59	101.371	181.69	32.3365	7.86269	295.492	191.68	87.8269	184.59	30.4349	5140.48	316.747	384.639	27.8941	1.84779	0.676181	3722.37	10.6981	92.8107	9680.72	20.4713	1.41303	78.5977
		22-24 hour quartile	22.9618	3.19631	490.616	9.64447	806.635	21.0614	7.7738	3.6549	68.9522	137.729	211.447	5.3269	2.10702	638.846	204.272	59.3688	46.1039	184.992	85.9255	58.641	125.303	230.583	624.654	80.4096	1079.33	29.3917	81.8157	13.5546	2.04347	157.253	127.755	40.2166	53.3006	11.9737	2599.97	151.882	339.144	8.30027	0.566611	0	4929.72	1.8207	97.8743	7186.25	16.2023	0.73743	63.1672
			33.184	8.71891	1012.05	24.723	1524.91	36.0258	16.9921	8.38153	117.774	232.852	370.828	7.92359	3.38054	1084.96	252.101	87.6861	62.8302	241.403	148.925	85.5331	159.553	447.649	930.646	107.724	2458.3	71.7659	158.374	21.6837	4.1569	265.483	164.688	58.6436	103.714	29.2053	3458.01	197.439	408.413	14.9482	1.7721	0.709957	12524.9	4.90191	181.401	17383.3	25.5567	2.57234	113.088
			26.2413	3.77727	691.889	15.8918	1454.78	30.9895	14.3333	5.51607	78.4119	151.008	243.973	6.60086	3.11224	940.428	227.419	61.8947	53.8506	228.236	119.595	77.8986	141.413	307.436	732.148	82.7806	2023.4	50.4225	140.261	18.8718	3.37955	260.508	145.488	55.2826	79.3003	25.1758	2975.46	172.134	356.33	11.8018	1.09968	0.1599	6482.68	3.75833	137.137	8156.82	18.881	1.32273	78.6552
			17.141	1.36077	135.128	4.8938	152.353	6.98527	2.76916	0	28.002	64.8767	85.894	4.31894	1.00535	2.35543	90.5857	34.3535	23.4478	92.0088	43.127	34.5338	66.827	149.662	314.461	39.4582	711.381	18.5146	62.1645	0	0	122.107	59.0609	26.4179	1.01552	0	967.997	13.6823	97.6826	3.34482	0	0	1814.68	0	34.9442	2859.27	5.94818	0	22.9175
			72.5686	9.2948	1652.81	35.5288	2463.76	140.26	27.9267	12.5448	145.316	278.311	496.644	10.6623	3.62348	1458.18	273.108	92.1947	66.9616	262.257	204.406	98.5751	191.32	622.416	2974.76	124.953	2926.58	85.826	200.72	26.928	7.16103	371.054	198.014	117.179	145.174	61.4434	6800.24	223.138	811.792	18.9045	10.8208	2.75807	21241.6	5.92404	688.397	22697.7	107.475	7.27787	382.85
	1st quartile	0-2 hour quartile	62.0645	82.4139	71.029	52.8418	70.0173	84.2294	40.3872	25.0884	87.5249	88.3569	96.584	94.4727	0	78.9589	80.8007	79.1573	74.7342	89.8733	77.7181	93.9262	76.8755	82.9267	73.9258	93.2019	88.5681	54.404	76.0375	79.48	70.7227	82.3404	60.3059	88.7336	87.6405	78.3302	82.2885	38.2798	58.4412	35.1761	0	#DIV/0!	65.3008	70.7654	60.5629	63.9307	54.5389	43.4919	42.4811
	3rd quarilte		218.27	136.25	132.868	132.499	175.328	249.909	136.229	167.282	111.011	125.006	114.57	153.227	302.712	147.325	133.272	106.644	110.759	105.238	101.455	112.013	132.707	119.805	103.944	104.183	118.727	144.398	137.304	120.477	128.748	122.382	109.424	132.326	107.41	145.502	114.481	124.597	126.714	118.112	798.241	#DIV/0!	223.741	158.682	275.6	206.629	147.233	122.967	139.734
	median		100	100	100	100	100	100	100	100	100	100	100	100	100	100	100	100	100	100	100	100	100	100	100	100	100	100	100	100	100	100	100	100	100	100	100	100	100	100	100	#DIV/0!	100	100	100	100	100	100	100
	min		30.1384	37.9871	27.0742	21.3624	23.8261	68.3724	0	3.47429	36.1935	35.2885	34.6122	42.8971	0	11.9721	37.1916	38.5076	32.6066	40.237	37.5667	47.0544	39.9021	51.8574	23.0862	42.1678	55.2986	44.5635	58.7627	53.0619	40.9406	53.6895	17.6319	18.0798	7.29668	13.4009	35.1096	9.41868	41.5255	0	0	#DIV/0!	53.6977	31.5607	49.2755	45.8513	16.7702	0	13.1233
	max		268.032	322.85	164.949	630.511	223.925	522.725	166.343	254.947	132.338	139.875	135.248	169.788	626.662	191.708	150.522	124.723	148.865	106.397	102.166	118.289	145.245	150.469	118.668	149.36	162.037	175.333	143.304	302.871	188.785	153.299	120.989	250.354	206.47	164.355	146.918	235.803	174.418	436.591	3863.46	#DIV/0!	411.039	234.45	409.604	398.444	351.491	235.86	427.607
		2-4 hour quartile	65.1936	90.2058	30.2888	28.8359	158.188	77.2283	138.5	137.26	101.334	118.26	129.458	133.174	78.9861	53.5242	73.4944	59.0984	96.039	73.7879	104.158	60.6839	55.5347	108.766	50.8245	56.0346	78.5349	126.361	105.161	49.397	20.8399	90.3631	69.9547	46.5795	62.4712	61.4623	133.404	79.6483	85.6653	19.1406	0	#DIV/0!	58.5449	52.0103	36.3123	39.2029	41.7144	0	25.7571
			225.67	194.976	101.955	105.295	290.527	222.108	169.621	523.313	154.149	187.023	200.304	290.394	665.312	117.019	120.122	78.4845	141.429	81.5713	154.083	81.643	92.3982	152.952	128.017	74.6467	121.629	239.172	134.531	71.9388	128.185	125.399	109.553	101.042	119.244	128.469	190.54	124.37	111.848	116.52	0	#DIV/0!	222.28	136.903	303.286	224.439	93.0819	114.495	77.9917
			134.1	109.372	67.5958	65.9242	228.039	97.5389	152.636	237.905	124.01	136.147	134.248	211.036	297.432	92.9785	95.9939	72.3844	109.633	76.431	111.948	69.5057	88.9164	133.583	98.1852	58.9097	97.608	157.674	111.839	56.827	62.2066	105.187	97.5932	57.1092	87.0209	115.097	149.107	101.749	100.669	70.15	0	#DIV/0!	77.2433	100.943	59.8924	67.3897	63.9848	52.148	60.528
			26.4346	35.5632	7.30544	12.9988	43.1459	23.0916	45.0062	31.0055	39.974	40.3987	44.829	48.9321	0	8.22957	34.6369	26.241	39.4196	34.5426	40.8493	34.1495	1.94727	54.8842	27.8242	26.8004	46.0188	72.3256	55.1841	0	0	46.6118	46.1394	8.84602	3.69698	0	41.7229	24.9452	28.4272	0	0	#DIV/0!	21.435	21.0919	12.8098	16.2013	23.6676	0	13.86
			696.99	562.786	270.933	546.079	521.205	1161.8	188.018	1199.21	420.682	609.633	613.476	841.818	923.529	129.785	221.231	100.981	228.694	91.0209	251.477	91.0728	96.3628	174.514	428.262	75.7684	122.98	365.625	164.053	180.85	183.749	128.066	118.433	194.341	195.498	164.312	261.323	401.838	209.83	282.099	999.963	#DIV/0!	1054.59	514.089	1985.19	1109.22	259.192	170.793	283.914
		4-6 hour quartile	111.301	89.5586	53.4444	60.6638	115.147	243.976	108.713	115.232	117.503	99.6072	105.386	150.359	0	58.2081	55.2013	31.5042	66.8197	68.6649	101.297	92.5446	42.6409	133.641	63.7744	49.7646	57.5592	183.652	92.5946	21.8037	80.445	89.5474	122.943	92.2098	54.5673	129.104	102.139	72.9072	77.0247	14.5953	0	#DIV/0!	218.003	108.044	259.161	181.013	56.0944	28.0483	36.0565
			206.62	234.265	106.383	183.293	231.922	304.725	161.467	766.391	141.856	127.609	116.166	316.237	0	102.568	100.989	46.885	130.578	83.6592	147.297	114.39	97.3062	163.877	111.084	67.8992	81.8978	211.637	107.868	52.9511	112.055	118.665	144.685	109.709	95.314	159.987	108.274	101.94	104.243	117.144	230.859	#DIV/0!	312.671	225.957	408.623	295.196	310.42	240.66	308.536
			123.394	112.019	76.4871	82.0423	150.584	285.934	119.415	345.895	128.049	104.317	114.881	207.236	0	78.8573	77.1273	43.9625	107.24	72.9394	129.589	104.179	71.7231	142.176	86.0794	60.8298	70.0543	198.069	96.7886	36.2145	107.499	102.618	127.46	102.259	78.4406	145.47	103.603	92.7286	90.3957	29.0112	114.704	#DIV/0!	273.846	136.559	325.767	242.221	106.009	108.841	69.7061
			51.1841	65.657	31.5612	49.7691	48.4002	197.201	54.6041	78.3897	77.6449	67.9107	67.731	97.6192	0	53.243	31.9514	22.2532	41.296	46.0435	83.1757	64.6103	6.39996	125.254	45.253	33.8665	54.2669	168.083	68.1572	0	64.5182	85.7966	106.449	66.5551	42.7678	79.9227	70.8946	39.4989	70.2045	11.2762	0	#DIV/0!	156.936	84.3387	219.391	159.535	47.1844	0	33.6612
			303.913	278.005	128.093	245.44	287.964	456.88	195.192	1207.97	170.18	157.236	157.708	411.162	864.997	110.754	111.506	54.3567	137.438	91.5036	153.053	118.732	110.338	182.236	125.487	73.3881	87.6734	245.273	121.644	68.7545	163.428	153.388	152.656	194.937	127.762	232.361	145.415	109.887	115.903	345.928	1406.41	#DIV/0!	326.981	311.775	518.357	304.229	502.253	290.613	504.694
		6-8 hour quartile	102.635	124.495	51.4597	36.0425	368.413	162.226	170.486	231.702	120.845	96.7018	101.061	278.797	4805.41	67.8569	96.8865	78.5228	107.285	66.9135	136.838	94.6922	81.2504	154.402	55.5245	57.6461	48.3959	322.701	100.883	31.1613	43.3504	161.815	156.621	183.07	65.3602	140.542	127.579	84.38	136.756	170.328	139.909	#DIV/0!	124.854	65.0821	80.9017	82.8639	108.035	0	56.715
			195.449	193.553	92.731	125.586	470.98	322.192	278.467	645.85	164.258	132.467	142.019	460.17	8317.02	92.3069	127.454	89.9487	162.611	74.9549	162.795	107.406	114.094	197.068	114.435	74.2332	66.1085	350.118	135.318	52.516	194.333	257.351	202.07	331.133	106.295	179.87	212.961	127.579	181.402	415.78	1416.93	#DIV/0!	204.264	167.594	249.66	180.712	257.571	152.418	235.314
			133.208	153.548	77.8042	53.7738	385.543	210.543	233.796	348.142	137.845	103.479	110.292	348.013	6087.98	80.8344	119.453	83.791	132.136	71.0277	153.981	103.246	97.2729	166.406	98.6887	63.072	58.716	338.896	118.328	38.2322	118.645	191.415	181.679	235.618	96.5664	149.621	162.769	113.166	150.501	255.438	636.536	#DIV/0!	165.234	120.759	139.977	132.972	127.932	0	73.4576
			44.0246	64.7649	28.3674	24.5388	192.265	60.3257	126.677	89.9744	88.057	65.4731	68.906	181.376	3609.1	60.1527	66.6052	49.3097	75.8525	56.8137	103.133	81.7555	77.4307	141.298	41.7666	49.9893	43.3693	110.308	98.6867	17.2478	20.258	155.565	124.455	127.129	54.4909	132.802	114.895	69.5731	91.2131	135.755	0	#DIV/0!	56.3806	43.922	42.1408	48.0013	77.0998	0	42.3763
			248.519	252.386	127.902	174.055	521.234	403.421	399.798	910.12	222.669	151.487	171.46	722.795	11804.7	103.575	158.793	93.5298	180.542	78.6306	234.848	129.368	132.338	217.032	135.087	86.3603	78.031	360.298	163.134	65.3747	225.882	286.888	225.869	441.751	126.268	219.715	278.608	165.489	196.886	1549.25	2883.72	#DIV/0!	248.237	227.447	347.391	208.993	798.047	482.754	751.119
		8-10 hour quartile	77.2857	110.821	39.8905	42.3201	408.762	121.825	245.893	170.19	141.549	106.834	108.99	214.095	19883.1	70.5133	137.175	130.535	160.852	91.7612	172.687	128.432	114.015	139.601	89.984	86.087	45.905	261.018	113.839	37.0454	120.646	227.614	193.013	361.168	80.7427	109.888	158.345	149.068	154.245	88.9742	0	#DIV/0!	91.6076	85.4685	109.601	79.9179	107.951	71.0423	67.4802
			162.365	171.146	88.9276	115.652	492.21	200.863	296.448	498.516	167.529	121.146	131.04	439.731	22234.3	128.49	171.683	162.784	204.737	100.031	215.567	148.874	156.829	198.794	100.643	97.1912	77.4238	457.849	139.378	54.6178	187.238	357.512	227.148	593.889	184.689	179.671	188.724	176.974	210.001	413.662	1721.55	#DIV/0!	150.39	172.157	232.999	154.465	520.766	224.367	441.897
			139.05	148.986	64.4385	66.1476	429.793	146.319	253.184	292.65	152.864	114.236	118.697	322.586	21362.2	99.5245	156.287	134.107	180.943	99.5546	190.728	139.799	129.841	152.731	98.1078	87.336	51.576	345.106	127.574	49.2078	126.084	235.885	206.34	407.958	118.277	165.936	184.374	156.843	171.418	223.801	0	#DIV/0!	133.829	93.9606	146.137	115.191	127.833	110.28	77.9799
			64.6344	67.2562	30.3727	37.5342	233.203	112.783	140.311	146.008	130.68	97.6524	103.163	162.682	15896.8	37.6891	123.205	111.834	153.685	88.1417	150.831	123.873	72.5758	123.102	76.1372	74.8137	31.9889	226.624	84.3989	0	96.7255	170.254	136.615	150.78	28.889	69.7107	121.954	109.876	135.969	0	0	#DIV/0!	51.9249	0	64.8927	41.6269	97.8805	0	51.8018
			342.38	188.003	122.404	191.576	838.017	215.4	327.012	575.234	219.253	152.146	164.922	472.759	25043.1	192.054	203.43	182.405	231.179	111.613	266.994	153.903	168.09	244.35	109.505	105.179	87.1374	557.061	155.695	60.7713	196.186	464.878	323.234	744.487	262.866	202.667	211.297	190.782	264.539	823.867	4462.67	#DIV/0!	361.063	199.181	298.757	381.414	768.832	499.415	679.673
		10-12 hour quartile	82.9493	95.2617	59.1884	57.0321	572.127	255.6	300.274	294.763	136.39	86.8349	89.2494	215.803	34509	92.0086	173.198	204.764	243.846	106.988	154.19	111.936	60.4993	149.324	80.6089	113.27	43.594	194.078	138.07	32.1242	77.9138	297.736	229.779	188.198	128.869	117.429	141.825	93.4319	236.651	275.751	0	#DIV/0!	214.752	98.6429	290.22	196.912	126.608	89.7659	77.8412
			204.157	193.853	114.126	130.03	786.661	484.455	376.797	713.095	182.458	138.719	144.205	433.367	51914.1	135.863	237.859	281.718	328.478	125.135	213.84	140.786	157.517	189.318	108.618	153.515	62.0776	445.781	177.902	78.6278	158.187	408.086	285.603	490.155	239.597	198.91	186.287	141.485	358.738	775.038	966.248	#DIV/0!	316.254	172.531	541.712	282.256	267.061	184.287	228.807
			107.609	110.12	74.829	69.2134	618.919	380.474	323.603	345.147	146.141	107.18	114.962	232.367	42871.3	106.504	228.39	240.249	303.809	108.483	166.149	119.149	120.33	161.665	95.3143	122.588	54.3121	381.474	142.116	54.1774	127.281	330.006	256.334	229.133	182.51	160.153	177.958	122.123	270.687	545.763	371.504	#DIV/0!	261.318	104.559	437.604	246.123	129.589	110.058	79.4314
			70.9843	80.8741	27.0223	50.1317	535.45	229.217	285.412	254.632	98.4864	70.5594	75.9765	202.892	13787.8	63.3739	149.076	162.418	182.833	93.7055	142.909	90.1797	5.07872	129.433	50.0281	82.788	36.0349	93.2658	134.679	0	0	280.702	194.825	138.651	50.5337	90.1162	111.763	71.6936	204.748	150.999	0	#DIV/0!	175.164	86.6497	208.574	149.08	108.143	53.9564	75.8512
			377.568	330.664	161.048	183.515	941.212	645.505	421.328	1294.42	216.957	173.594	188.827	760.32	58144.3	180.754	270.774	290.116	345.838	139.738	269.048	168.479	167.522	232.383	140.636	188.969	73.8762	572.572	232.346	124.353	379.086	512.719	321.74	732.883	264.191	244.128	206.842	155.807	461.778	1122.86	2983.82	#DIV/0!	403.671	230.045	645.072	378.129	430.226	307.815	417.084
		12-14 hour quartile	74.9798	104.73	36.8713	36.3684	638.715	124.252	311.267	221.687	113.511	88.9355	87.5855	171.33	27670.6	69.7767	175.244	188.607	225.591	96.3957	133.69	106.035	78.1804	127.679	83.5191	127.153	46.4314	267.152	133.312	56.1648	75.6312	259.316	211.288	292.948	86.9917	59.1769	137.63	96.6057	254.851	233.177	0	#DIV/0!	83.4213	70.4312	87.3709	77.3981	106.289	61.6528	69.2743
			150.1	179.604	103.859	97.913	787.91	188.421	381.452	606.891	158.894	113.98	118.003	290.603	31910	114.953	231.156	250.561	305.766	109.733	195.523	115.357	120.537	164.287	115.607	135.507	65.2861	357.808	156.347	65.1975	207.563	376.67	271.669	479.236	180.364	104.036	169.754	126.92	312.467	512.716	474.549	#DIV/0!	154.064	157.214	208.037	145.762	286.661	169.963	226.277
			90.1464	128.84	74.962	60.3106	711.093	139.833	325.711	391.642	126.621	99.3602	99.255	198.661	30205.3	90.2238	199.858	212.351	256.303	102.045	154.646	108.547	107.797	142.521	101.891	133.667	60.7955	286.153	149.896	56.4402	106.427	296.318	217.568	317.555	123.076	99.0665	143.008	111.132	274.11	337.04	0	#DIV/0!	119.726	120.172	100.594	111.848	138.022	86.6564	100.92
			39.9398	91.7325	21.5963	30.0007	407	81.9254	239.215	181.85	100.935	78.8469	81.8376	105.958	23847.8	43.8449	158.542	142.626	204.837	90.731	130.107	90.4217	2.70323	120.011	70.2669	118.205	33.4839	231.764	112.772	0	47.3997	223.64	175.403	267.979	30.9855	42.2056	125.83	73.0597	202.434	170.472	0	#DIV/0!	58.2255	42.6599	69.9858	61.0294	66.9149	0	42.9625
			259.102	329.644	158.095	299.74	1016.48	504.399	494.29	1119.29	240.114	158.27	152.565	429.404	50552.2	138.221	263.862	267.092	327.431	115.772	224.451	133.128	154.549	174.431	119.316	141.92	72.7652	585.73	178.732	110.928	226.804	437.612	347.189	902.131	263.912	256.309	180.731	272.249	323.112	1228.62	975.519	#DIV/0!	336.355	354.737	641.934	340.915	362.303	203.184	310.685
		14-16 hour quartile	83.7572	121.199	55.9051	57.4675	752.544	173.604	376.669	321.21	140.772	106.271	105.433	226.023	17806.6	86.1035	227.497	187.173	257.783	117.65	127.734	114.581	135.26	140.722	67.4084	181.893	31.6584	233.281	115.356	56.5884	105.101	225.684	289.813	309.7	106.184	67.4862	119.34	78.3043	377.557	216.303	0	#DIV/0!	138.459	112.702	177.472	99.3456	105.361	21.2264	69.3529
			199.087	212.088	133.939	133.445	987.284	337.867	524.218	613.981	194.485	139.349	144.632	388.558	20867	133.707	299.116	266.938	351.727	133.217	150.027	139.592	156.912	178.669	107.675	210.359	45.1777	364.96	132.315	93.0074	144.299	292.789	350.146	375.308	248.906	95.621	164.361	101.673	523.776	750.771	711.365	#DIV/0!	234.805	214.511	451.458	217.321	301.129	181.151	237.055
			125.412	165.678	68.0572	72.5147	834.686	201.278	479.838	358.704	166.652	131.92	136.092	290.467	19009.2	108.28	248.813	257.402	318.087	127.169	146.71	124.873	139.764	154.551	98.7563	195.466	41.2439	284.761	118.817	64.2027	140.942	260.244	328.17	317.25	217.987	77.4953	141.054	92.3976	468.296	287.963	565.031	#DIV/0!	199.726	150.85	275.093	156.21	121.799	73.4829	78.9005
			37.4807	88.1674	32.6937	30.647	605.375	112.683	245.446	216.406	100.53	76.837	83.2883	112.764	13437.3	26.9062	170.44	162.526	219.858	73.1282	105.334	71.9463	93.1553	75.0886	66.0951	126.504	13.1096	115.178	59.6891	0	57.7047	117.282	94.3757	271.532	14.8413	29.5118	105.846	41.3525	200.444	112.409	0	#DIV/0!	101.877	55.8312	107.181	84.5771	81.686	0	47.5247
			296.631	244.367	137.723	221.856	1138.18	439.516	674.835	1082.07	220.356	151.265	158.796	668.8	21616.9	175.272	335.646	282.203	365.201	159.243	158.115	173.42	209.446	197.113	125.284	240.711	62.7366	444.935	194.296	135.91	147.277	414.663	429.769	416.229	412.755	173.296	164.916	169.411	536.997	1381	1394.29	#DIV/0!	263.219	325.577	790.231	253.75	453.307	277.519	401.87
		16-18 hour quartile	129.871	112.018	51.8186	55.4481	937.776	280.024	557.015	426.992	161.159	152.859	125.3	219.194	12999.2	50.4783	169.235	168.456	252.477	115.953	87.0848	115.756	120.855	92.4197	104.749	176.507	30.0984	236.673	111.741	81.4062	56.0595	170.026	232.436	259.828	65.122	67.9004	147.978	72.1871	528.745	430.513	0	#DIV/0!	235.278	118.955	281.315	248.618	144.281	60.7791	96.88
			215.846	301.003	115.251	208.193	1706.04	609.218	840.96	1292.02	212.769	183.158	169.823	428.569	18344.4	139.202	251.164	238.837	341.304	127.511	121.472	135.087	173.664	133.698	153.458	215.249	39.3304	304.098	150.598	101.002	149.164	242.472	314.152	395.774	215.473	202.262	187.777	112.027	649.357	951.975	494.842	#DIV/0!	365.177	296.644	616.484	330.244	414.808	163.291	299.345
			166.32	170.94	101.789	89.961	1429.64	312.994	739.68	796.787	189.329	169.538	163.488	288.191	17016.7	91.3252	215.639	180.248	272.315	117.76	106.231	129.79	126.678	98.0972	124.087	201.096	32.8734	241.005	141.991	91.6623	95.6147	223.904	258.831	309.578	118.232	107.09	151.462	94.1283	607.055	484.715	181.255	#DIV/0!	313.457	149.153	409.043	293.439	167.385	114.475	119.949
			111.976	98.8165	23.089	34.33	716.78	150.671	0	294.927	139.973	124.152	105.504	0	11030.5	0	167.958	156.645	216.688	109.896	13.2962	96.8031	101.917	84.048	82.1732	175.104	23.3489	171.556	73.952	71.2855	0	127.32	184.793	171.24	0	0	114.046	41.9818	350.419	193.345	0	#DIV/0!	123.559	77.9681	130.895	123.838	119.418	0	79.9139
			301.531	369.027	141.643	256.257	2633.78	981.737	981.765	1956.39	283.625	204.566	184.686	488.437	22286.6	235.825	355.848	337.338	485.575	141.678	156.356	160.659	231.035	202.282	214.731	258.245	61.8627	413.974	157.754	104.734	250.568	338.641	433.553	978.758	252.014	248.05	233.125	130.882	684.644	1407.67	3257.17	#DIV/0!	399.864	411.585	846.471	396	610.408	472.73	406.659
		18-20 hour quartile	141.101	145.909	41.3473	47.9618	710.528	189.727	482.452	649.284	169.772	142.652	101.596	335.159	15555.7	118.08	146.006	213.677	236.097	97.29	89.3586	109.115	127.473	101.779	90.9136	153.72	21.2597	213.481	113.105	46.6373	116.433	150.587	182.674	190.058	220.482	119.484	153.565	66.318	474.105	832.83	38.8057	#DIV/0!	86.7208	105.375	99.8618	104.771	128.651	0	93.6761
			192.147	226.792	112.291	97.2586	1477.62	338.43	859	1519.92	275.987	209.511	142.021	449.447	18037	168.487	218.224	253.455	325.73	114.622	128.993	124.933	169.445	117.087	126.71	169.617	29.1849	304.329	134.49	96.55	178.178	197.561	196.198	519.724	283.631	236.316	219.561	129.844	596.028	1608.18	590.408	#DIV/0!	177.864	217.608	264.988	188.014	259.637	126.163	173.424
			145.139	215.286	78.9654	81.1083	1204.5	305.259	647.071	1278.36	237.909	207.647	136.035	372.215	17131.5	130.59	194.502	245.667	304.642	100.742	112.253	113.924	144.614	109.364	119.995	160.544	24.6036	279.617	121.821	79.1938	145.62	174.211	191.778	402.661	231.791	158.094	168.511	100.265	531.235	908.454	263.654	#DIV/0!	131.221	177.227	185.618	153.056	187.318	14.0823	130.785
			42.203	72.6781	31.9687	37.2422	575.553	118.162	375.581	496.41	113.491	99.6482	69.5022	124.583	6276.77	94.3305	94.2387	120.365	157.031	95.928	78.7333	95.436	77.3942	72.8537	57.1104	130.859	19.0755	20.0249	103.724	0	12.5457	127.383	147.083	111.923	72.3563	65.4267	121.949	26.8786	430.909	121.248	0	#DIV/0!	52.3538	82.4235	77.9779	70.4788	114.794	0	59.7897
			328.328	292.981	149.299	206.299	1670.14	590.631	1053.82	1555.65	300.696	222.33	142.817	682.766	22372.3	185.918	238.88	314.945	402.691	136.248	133.011	145.716	240.311	123.379	149.191	212.608	31.2831	469.31	154.609	104.265	318.958	213.531	207.186	619.298	440.05	342.197	269.435	150.2	643.181	2076.85	881.219	#DIV/0!	415.551	432.821	800.34	507.299	286.012	205.034	202.583
		20-22 hour quartile	110.839	149.827	36.3718	37.4221	937.309	144.436	562.137	603.313	143.931	102.485	87.5949	241.306	16950.2	111.69	152.582	210.756	262.575	95.0088	89.8151	108.157	88.191	83.9423	86.6188	122.618	17.8083	295.265	104.322	79.6741	121.382	157.832	156.826	320.486	137.101	107.282	165.08	70.2689	506.42	628.615	458.458	#DIV/0!	90.1186	83.8591	103.728	190.468	126.293	0	94.773
			428.814	357.422	99.3411	186.991	1133.99	300.604	681.675	1409.06	356.002	225.959	178.224	1232.81	21338.4	179.615	256.921	339.166	420.88	121.803	166.074	150.197	210.295	106.335	155.966	176.77	29.6635	386.464	147.619	129.412	202.76	204.071	184.668	609.582	317.149	178.785	204.502	84.6801	758.626	1788.97	1086.27	#DIV/0!	114.308	261.441	189.572	289.01	146.235	81.3442	111.77
			272.613	193.218	51.8023	73.5293	1035.35	195.747	614.448	884.679	207.734	138.098	121.565	559.121	18077.6	131.015	199.077	288.199	319.099	118.245	110.547	142.749	123.033	92.5839	146.557	137.282	21.4177	384.325	126.042	106.475	142.804	189.563	160.844	374.429	148.061	125.573	188.544	73.401	610.369	902.348	642.143	#DIV/0!	90.8891	158.832	122.156	197.352	137.761	0	101.51
			65.4205	86.3227	32.8536	28.4027	835.474	119.745	352.552	283.827	111.711	74.0533	65.9597	137.073	15467.8	96.4213	86.6291	124.44	157.566	72.9153	73.5897	89.6155	7.16535	72.3657	53.9757	97.6081	14.7176	194.448	88.4082	70.9922	98.0149	124.229	151.165	261.454	96.9716	91.3871	134.256	62.9398	435.558	619.133	278.308	#DIV/0!	69.8189	63.1632	97.7501	141.364	89.8197	0	58.5968
			698.628	426.326	140.789	255.98	1388.78	340.396	810.99	1783.68	397.177	291.64	218.55	1676.75	27502.9	225.737	331.722	395.384	475.505	131.846	206.865	176.567	223.178	124.199	161.121	188.942	31.8853	618.38	197.263	157.239	243.102	275.217	242.535	695.31	521.455	314.441	343.706	170	843.814	4753.22	1470.5	#DIV/0!	179.648	447.296	333.691	346.642	171.373	118.16	124.397
		22-24 hour quartile	191.947	131.595	64.0257	56.3487	763.662	327.738	294.887	270.774	151.469	87.6851	85.5502	486.732	10310.6	127.085	213.009	249.752	301.661	105.147	83.8493	117.863	154.25	60.1851	116.279	138.665	15.7246	179.294	88.8287	65.9103	63.1809	146.462	161.65	318.388	150.571	123.707	173.841	81.5162	744.007	1414.38	450.92	#DIV/0!	237.916	76.1245	351.896	257.322	135.636	61.6652	99.9748
			277.397	358.964	132.073	144.446	1443.67	560.598	644.568	620.947	258.716	148.245	150.035	723.998	16542.5	215.83	262.884	368.877	411.102	137.21	145.326	171.914	196.412	116.842	173.239	185.768	35.8147	437.783	171.949	105.438	128.525	247.266	208.382	464.271	292.986	301.736	231.212	105.967	895.969	2547.21	1410.27	#DIV/0!	604.469	204.952	652.208	622.452	213.945	215.104	178.984
			219.361	155.513	90.2918	92.8494	1377.27	482.228	543.712	408.659	172.249	96.1388	98.7103	603.136	15229.5	187.078	237.147	260.378	352.348	129.726	116.706	156.569	174.082	80.2446	136.289	142.753	29.4788	307.585	152.284	91.7657	104.49	242.633	184.088	437.662	224.018	260.105	198.947	92.3853	781.711	2011.06	875.147	#DIV/0!	312.864	157.138	493.061	292.075	158.061	110.609	124.488
			143.288	56.024	17.6342	28.5924	144.237	108.698	105.044	0	61.5127	41.3037	34.7522	394.632	4919.59	0.468562	94.4604	144.518	153.42	52.2966	42.0849	69.4098	82.2649	39.0635	58.5368	68.0449	10.3641	112.942	67.493	0	0	113.729	74.7304	209.146	2.86877	0	64.7229	7.34336	214.294	569.965	0	#DIV/0!	87.5795	0	125.638	102.383	49.7946	0	36.2715
			606.628	382.673	215.693	207.58	2332.5	2182.59	1059.35	929.381	319.22	177.187	200.939	974.24	17731.3	290.074	284.79	387.843	438.134	149.063	199.467	198.127	235.517	162.458	553.75	215.478	42.637	523.552	217.925	130.939	221.408	345.594	250.55	927.688	410.106	634.808	454.682	119.759	1780.9	3221.37	8611.43	#DIV/0!	1025.15	247.688	2475.06	812.747	899.72	608.588	605.937
[truncated: 59 more columns]

## Sheet: sorted
Supplemental Table 6. Metabolomic analysis of w1118 embryogenesis, yeast and molasses agar as food source (raw values)
Timepoint (Hours AEL)	Time Replicate	Normalization factor	1-monooleoylglycerol	1-monopalmitolylglycerol	2-aminoadipic acid	2-hydroxybutyrate	2-hydroxyglutarate	2-ketoglutaric acid	2-phosphoglycerate	2,4-dihydroxybutanoic acid	3-hydroxybutyrate	3-phosphoglycerate	4-aminobutyrate	4-hydroxyproline	4-methylzymosterol	4,4-dimethylzymosterol	6-phosphgluconate	aconitate	adenosine	adenosine-5'-monophosphate	alanine	aminomalonic acid	asparagine	aspartic acid	B-alanine	citric acid	DHAP	diphosphate	episterol	ergosta-7-en-3B-ol	ergosta-7,22-dien-3Bol	ergosterol	erythrose	erythrose-4-phosphate	fecosterol	fructose	fructose-6-phosphate	fumaric acid	galacitol	galactose or isomer	gluconinc acid	glucose	glucose-1-phosphate	glucose-6-phosphate	glutamic acid	glutamine	glyceric acid	glycerol	glycine
0-2 hours	1	0.624478	3.85282	4.16668	0.0688575	0	1.85115	3.44127	0	5.66553	6.75444	0	15.7187	15.7187	0	0	12.01	6.75444	0	1.83353	116.385	0.294646	7.3053	5873.42	52.7705	70.3436	0	17.5491	0	0.136114	0.25141	28.9506	1.99687	0	0.0912762	2228.14	0	208.798	0	32.9059	0.582887	3061.14	2.00327	8.29173	297.868	537.21	24.4412	1263.97	102.292
0-2 hours	3	1.66326	6.80651	7.95065	0.128062	0	1.15436	0.0468959	0.251314	3.37891	3.03019	0.705843	20.3492	20.3492	0	0.0168344	10.1433	5.1844	0.0468959	9.73149	80.4108	0.575376	23.8207	7031.1	34.2406	204.773	0	205.956	0	0.251314	0.301817	26.6026	1.28242	0.899439	0	1112.64	0.369155	155.138	0	14.8858	0.606039	1539.11	4.96375	17.9401	377.245	565.447	107.916	800.193	72.0928
0-2 hours	4	1.09461	8.5976	8.5437	0	0.528957	1.8582	2.11217	4.85471	11.9888	5.11051	0.655029	35.2857	35.2857	0.137035	0	18.1956	33.5919	0.19459	23.3846	117.988	1.62615	23.2229	6696.75	51.9702	236.526	0	439.353	0	0.343502	0.532611	42.0077	2.26748	0.972038	0.375477	5438.64	1.41877	219.704	0.949198	91.2363	1.34295	6673.69	11.1684	53.5434	389.003	637.486	16.8426	1090.79	102.661
0-2 hours	5	2.76479	3.23026	2.97672	0.0408711	0.0434029	0.469475	0.255716	1.25362	2.16364	0.8214	0.518665	23.1876	23.1876	0.0575089	0.0101273	5.46262	4.39382	0.0640193	10.9462	32.414	0.317926	9.56311	3795.65	24.1989	25.1668	0	39.5357	0	0.112848	0.19459	18.0205	0.618492	0.608003	0.156612	1165.43	0.972949	55.4284	0.172165	13.7052	0.232567	1280.5	12.7225	72.8229	198.678	124.02	3.65633	207.465	38.4969
0-2 hours	6	1.304	5.86198	4.94863	0	0.0751536	1.03375	0.587425	0	3.02071	2.33513	2.56212	61.366	61.366	0	0.0598161	15.1181	6.09818	0.244633	50.6865	82.057	0.886506	28.7424	8522.08	51.7793	126.456	0	240.884	0	0.244633	0	44.4618	0.922549	1.45706	0.440952	1915.94	2.82056	133.333	0.14954	22.7209	0	2524.29	41.9871	270.176	482.335	350.444	6.4448	481.586	104.696
0-2 hours	7	0.273566	39.336	22.2359	0	0.025588	1.03449	2.30657	0	7.35837	1.83868	0.102352	131.61	131.709	1.38906	0.387475	44.3805	19.1617	0.592179	62.0033	56.4617	0.208359	8.70357	11122.1	80.9859	84.7985	0	166.687	0.701842	1.4512	1.69977	231.056	1.76557	1.16608	2.2554	8516.9	1.48776	159.007	0	113.925	4.6497	11127.4	19.2093	93.4436	576.482	537.194	17.3889	732.368	104.403
2-4 hours	1	0.827321	13.4458	9.23463	0	0.876323	3.84011	8.24348	0	8.07063	7.00696	0.655127	46.9044	46.9044	0.524585	0	8.86718	9.93932	0.0773582	0	76.9496	2.31833	11.8563	4780.68	20.8795	365.957	0	129.274	0.483489	0.676884	0.750616	74.5056	2.54557	0.911376	0.815887	2901.43	0	358.345	0.315476	40.6227	0.429096	3496.92	2.8272	8.75719	393.601	776.053	21.8694	929.838	191.303
2-4 hours	2	1.6394	6.37734	5.58741	0.148225	0.214103	2.51617	5.88386	0	4.36745	3.01818	0.712456	22.6199	22.6186	0	0	5.52824	6.26815	0.129926	36.0358	78.2793	0.690497	41.5506	6000.48	8.91424	240.871	0	748.712	0.102477	0.475784	0	40.3526	1.25656	1.18092	0.465414	1035.57	0	229.179	0	10.5423	0.265951	949.29	3.89106	11.5243	439.815	527.453	11.2834	517.973	114.72
2-4 hours	3	0.23	63.9174	40.1	0	11.8565	9.21304	16.187	1.25652	24.4826	11.1348	0	20.4043	20.4043	0	0	47.2087	74.6609	0	0	66.1652	18.887	16.0174	8416.09	8.02609	550.535	1.37826	167.53	1.16522	3.69565	2.77391	281.878	0	0.208696	2.7087	21851.5	1.48696	957.565	8.56957	552.148	7.16957	30977.4	10.1217	38.2435	600.813	2300.63	93.4652	2076.1	257.704
2-4 hours	4	1.0348	10.0464	9.20659	0.123695	0.0695785	2.30962	3.21124	0	10.7644	1.88442	0.411673	37.8092	37.8092	0.256088	0.055083	14.4501	18.6074	0.137224	34.8366	72.2302	0.698684	25.8475	8441.25	7.9909	194.269	0.370119	254.28	0.246424	0.56146	0.711247	62.2824	1.74623	0.878429	0.783725	6310.03	1.25145	213.849	1.39737	128.085	1.01469	9038.94	12.1163	55.4686	511.787	599.365	14.1747	632.686	109.647
2-4 hours	5	3.73466	1.94931	2.23608	0.0607819	0.0444485	0.535524	0.418512	0	1.17092	0.55507	0.224652	7.62559	7.62559	0.0993396	0	2.09872	1.48394	0.0760443	9.73582	24.0608	0.315156	25.4114	3158.7	2.85782	45.5739	0	46.4784	0.091039	0.159586	0.167351	17.3518	0.347555	0.486523	0.220368	444.142	0.623617	63.4553	0	3.56284	0.297751	452.455	7.64326	43.0866	210.274	149.472	2.22483	55.9802	41.8608
2-4 hours	6	1.57899	5.37622	4.89997	0.188728	0	1.55796	1.45029	0	4.10832	1.75872	1.65549	34.4822	34.4822	0.246993	0	9.83097	5.10769	0.103231	39.075	73.1677	0.796078	59.937	6699.75	8.31987	139.91	0	209.178	0.160862	0.493987	0.499686	45.3467	0.86701	1.1102	0.516153	1600.51	2.04244	194.256	0	16.6581	1.55479	1882	30.9616	179.386	571.176	254.066	5.96014	239.112	103.826
2-4 hours	7	0.867343	10.4664	9.38729	0.0322825	0.0922357	1.35702	2.25516	0	1.84126	0	0	48.923	48.923	0.441578	0.0495767	15.5244	4.81816	0.237507	25.8617	1.58184	0.605297	36.8643	8281.02	5.90193	247.795	0	189.58	0.245578	0.784003	0.717133	77.1506	0.948875	1.49768	0.922357	1390.58	0	177.252	0	9.65708	0	1240.36	6.07487	21.024	668.605	291.995	3.91079	225.082	124.494
4-6 hours	1	1.10315	9.84636	11.1789	0.176767	0.374383	4.49985	16.3051	0.288266	16.3432	6.44338	0.0661742	61.9916	61.9916	0.586503	0.166795	9.95605	29.3605	0.0833977	11.2714	80.6782	1.62988	40.2076	3914.15	8.68423	138.291	0.770522	204.743	0.343562	1.0606	0.872956	78.6204	2.72493	1.09867	1.14309	6366.58	0	246.974	0.958166	144.173	1.69515	7999.6	6.18502	21.2682	542.77	674.117	42.0088	981.55	156.843
4-6 hours	2	1.06984	10.1417	9.56596	0	0.487925	3.68187	11.6027	0.290699	9.96882	5.90184	0.0673001	31.489	31.489	0.545878	0.158903	11.0335	14.9986	0	23.2615	89.6315	1.05904	35.3896	3724.84	8.08349	51.1237	0	193.977	0.380432	1.32544	0.74217	65.9886	2.33961	1.03848	0.942201	3251.78	0.433712	211.203	0.727215	67.5702	0.310328	4455.36	5.63638	22.167	479.879	615.495	35.9466	864.236	153.94
4-6 hours	3	1.13	9.14602	9.20619	0	0.172566	2.79823	6.5708	1.76726	10.1283	3.80088	0.140708	85.3195	85.3195	0.430973	0.0938053	14.0088	19.031	0.125664	8.56814	74.1478	0.634513	32.3327	5556.14	6.64602	266.688	0	167.728	0.715929	1.25487	1.1469	91.4496	1.16814	1.17788	1.1	4981.84	0.302655	168.143	0.779646	85.6159	1.22124	5529.46	8.24779	24.6257	546.653	540.504	17.6478	668.053	123.637
4-6 hours	5	0.769399	14.5295	11.3699	0	0	1.06837	1.15155	0	4.97011	0.902002	0.850014	96.5727	96.5727	0.986484	0	15.5953	17.719	0.103977	66.6	32.0588	0.552379	27.554	4060.82	2.7333	116.072	0.23005	73.5951	1.03197	2.38758	1.60385	161.468	1.16454	1.28022	2.13023	6516.03	3.11412	106.669	0.968288	119.67	1.46608	8496.23	43.7484	238.771	501.759	243.1	8.51833	241.847	85.2353
4-6 hours	6	1.10292	7.94167	7.54	0	0.0652814	1.61481	1.0581	0	7.16192	2.32021	2.03007	88.6177	88.6177	0.437929	0	17.6405	12.6728	0	53.9986	5.19894	0.534038	29.3639	5643.16	5.95784	179.826	0	125.213	0.246619	0.91938	0.681828	70.7505	1.10797	1.63294	0.954741	4362.19	3.47533	159.563	0.574839	61.02	0.492331	4897.08	59.9963	318.882	654.918	384.336	10.3652	504.157	97.1941
4-6 hours	7	0.530545	12.0442	10.1858	0	0.120631	1.73784	2.76697	0	5.24366	1.71145	0.199795	127.214	127.214	1.0084	0.199795	27.0929	19.7665	0.375086	45.0876	42.3791	0.0358122	32.6061	6017.84	6.335	304.168	0	177.819	0.934888	2.64634	1.97533	203.157	1.51919	1.45511	2.29575	6775.19	2.16947	155.419	0	95.5979	0	8325.44	17.0787	63.4593	698.192	328.685	10.4364	377.992	141.958
6-8 hours	1	1.29469	5.84231	5.70019	1.29374	0.257976	5.36575	9.60382	0	10.7748	6.85182	0.982472	42.2726	42.2726	0.356069	0	10.0186	25.9251	0.0270334	9.12263	107.503	0.661161	52.4518	3232.27	9.4254	386.099	0.329036	213.68	0.342166	0.821044	0.597825	58.8109	1.82669	1.65445	0.800962	5143.58	0	167.659	0	96.6214	1.93714	5836.56	9.20991	26.7747	584.416	499.525	25.5512	747.621	154.75
6-8 hours	2	0.945966	10.4591	10.1304	2.41235	0.328764	7.91043	12.2848	2.07513	12.6907	9.55848	1.94722	95.6852	95.6852	0.811868	0.247366	9.41471	22.7862	0.127912	18.2533	88.3837	2.33095	57.5718	2976.84	10.1949	550.565	0	308.342	0.704042	1.59731	1.16706	94.7338	3.10265	2.29818	1.40491	4047.52	0	237.944	0.662814	75.6105	3.30667	4949.41	12.178	42.0131	612.956	632.733	29.7907	980.089	240.663
6-8 hours	3	0.87453	10.9442	7.61895	0.737539	0.395641	3.56992	6.05925	0.896481	5.58128	4.34176	1.05085	63.1047	63.1047	1.07715	0.162373	10.1037	12.5988	0	21.4652	69.6534	1.30241	18.0829	4469.82	7.86823	398.281	0.238985	208.027	0.729535	1.99421	1.62945	131.863	0.896481	1.72664	2.11428	2516.06	0	157.415	0	26.9402	0.931929	2259.66	15.4769	33.7747	662.128	560.791	9.08145	599.457	160.838
6-8 hours	5	0.657189	14.8268	12.5885	1.19448	0	4.04754	3.05696	0	8.59418	3.67018	9.09175	98.8863	98.8863	1.10318	0.216072	31.9314	14.4616	0.237375	81.3982	94.116	4.5725	54.2462	5355.99	7.24449	524.579	0	140.282	0.855157	2.24441	1.8853	160.846	1.87009	2.52287	2.3494	4294.07	5.77307	221.539	0.515833	50.9244	0	5079.2	95.3302	474.58	831.5	725.689	9.32608	592.94	168.822
6-8 hours	6	1.50024	5.07919	5.2245	0.911188	0.0739882	1.98502	1.21447	0.703221	2.10633	1.93702	2.60425	44.5042	44.5516	0.476591	0.113315	13.7138	3.87671	0.108649	41.2001	62.9	1.18648	56.8643	3590.63	3.79473	203.084	0	129.63	0.4186	0.926519	0.767877	69.8642	0.693889	1.42644	1.19714	1168.23	2.43028	102.84	0.12798	11.7208	0	1340.54	35.8649	181.301	541.348	224.371	4.2	217.374	105.687
6-8 hours	7	0.583675	11.3899	11.2134	1.83492	0	2.87831	3.33919	3.62359	4.52992	2.80121	0.796676	90.5966	90.612	0	0.173041	8.15008	9.7006	0.205594	41.47	64.786	0.0736711	59.0637	4560.24	7.06043	416.195	0	245.717	0	2.66073	2.62989	223.384	0.781256	2.52195	3.36317	2799.93	0	150.051	0	21.022	0.556816	2477.62	15.0872	50.8125	785.978	231.197	5.1981	328.121	135.385
8-10 hours	1	1.11926	7.82931	7.10919	3.24859	0	5.17398	6.74288	0	10.8983	7.57379	0	15.0538	15.0538	0.529817	0	4.87199	13.7386	0	10.121	129.979	2.36854	45.759	2195.69	14.8804	246.325	0	204.724	0.309134	0.772835	0.679023	58.0261	1.8968	1.70739	0.848779	3326.07	0.90864	238.979	0	83.0946	6.31402	4396.41	11.9303	39.26	471.635	527.037	32.7897	937.954	187.937
8-10 hours	2	1.60014	11.8065	10.9153	5.11769	0	5.16206	6.71505	4.3265	5.95449	6.07385	1.04429	24.6598	24.6598	0.539954	0.0662443	10.2535	9.40294	0	24.4741	89.0636	1.84797	90.3272	3069.24	13.7738	453.978	0	317.83	0.363094	0.731187	0.625571	51.7031	1.75797	2.42042	0.998664	1388.5	0	175.822	0	31.9035	2.916	1927.45	13.8601	49.2701	585.148	553.537	20.9494	646.954	195.451
8-10 hours	3	1.1322	8.11868	7.86166	4.546	0	4.46298	7.76451	5.60765	5.65888	6.69933	1.31337	19.0019	19.0019	0.586467	0	10.582	7.24781	0.0874401	13.7263	124.818	1.33368	59.7834	3232.53	12.2805	537.896	0	341.654	0.449566	0.632395	0.620913	64.8788	2.16039	2.0968	1.1906	1075.91	0.790494	197.722	0	18.0489	6.66841	1162.52	11.6922	32.73	538.638	588.262	18.6398	715.915	202.559
8-10 hours	4	1.29133	7.87171	7.69127	4.1128	0.422044	3.53046	3.95018	0	7.83686	5.11719	1.3397	29.4533	29.4533	0.538203	0.159525	13.088	13.8423	0.0991223	20.214	136.546	2.35493	56.5733	3540.14	9.64274	430.007	0.110738	289.755	0.664429	1.0493	0.788332	73.4946	1.74471	2.08854	1.27155	2773	1.31879	179.433	0	40.6456	3.97961	2536.31	15.2703	46.0121	531.052	527.775	11.3216	232.74	154.566
8-10 hours	5	0.417594	28.2068	23.0607	4.36548	0	2.08815	1.97081	0	3.38606	3.03883	4.83484	45.3047	45.3047	2.34917	0.610641	37.0192	7.84972	0.423856	231.936	96.1747	2.36114	39.8186	5287.05	10.3905	501.92	0	292.233	1.85108	3.10589	3.20407	271.531	1.3458	2.06181	4.52592	2407.8	5.9723	182.852	0	29.0641	8.89619	3216.96	91.8403	429.438	778.107	452.724	7.4115	355.086	239.251
8-10 hours	6	1.01268	8.2968	7.9729	4.54141	0	2.59806	2.07371	0	4.88209	2.58324	3.51542	37.4156	37.4156	0.710985	0.0977604	19.1492	7.80799	0.23107	94.9392	105.475	1.02204	91.3191	5341.58	9.99427	433.521	0	265.737	0.773196	1.18794	1.05561	98.9799	1.34001	2.71754	1.82782	2906.23	3.70206	153.385	0	46.8292	0.520401	4231.14	70.978	347.963	745.149	409.011	7.07528	256.26	165.989
8-10 hours	7	0.163443	29.5209	27.0613	4.01362	0	1.78043	2.52075	0	5.05373	0.171313	0	37.5849	37.5849	5.2434	0	46.5788	12.0776	0	291.838	58.9562	0.69137	37.1505	5981.05	13.3502	885.174	0	355.468	3.19988	5.89806	6.47319	587.096	1.24814	2.86337	11.9674	7481.37	1.66418	159.792	0	82.7809	11.4657	10651.8	53.4374	210.446	936.165	514.068	6.42424	493.779	273.605
10-12 hours	1	1.02907	16.2856	18.129	9.53483	0.416882	8.32111	17.4721	1.77345	19.6751	8.9819	4.02888	99.0925	99.0925	1.26231	0.21087	13.2255	41.4822	0.131187	23.7545	123.015	1.54897	47.6013	2473.41	29.0952	944.37	0.6433	267.07	0.977583	2.0261	1.66655	129.605	3.10475	3.096	2.31666	6543.12	0.645243	272.669	1.2351	164.436	10.5396	7691.4	15.48	48.4933	562.033	755.501	31.4099	1234.08	275.71
10-12 hours	2	1.0903	13.3129	12.3278	11.683	0.274237	6.53307	12.7901	0.654867	15.0739	7.33836	3.20279	104.204	104.204	0.730075	0.188939	15.7581	26.6844	0.0843806	19.2828	97.7485	1.73622	62.5352	2571.07	17.0247	994.176	0.227461	260.166	0.760342	1.34734	1.21343	100.475	2.14895	2.77447	1.68945	5117.55	0.84564	247.552	0.964874	121.713	17.6218	6302.47	15.083	49.8717	582.16	654.879	28.4216	1039.24	246.389
10-12 hours	3	0.87453	11.1477	7.30907	5.60644	0.506558	2.54308	6.46061	0	6.14501	3.01076	1.99078	60.6154	60.6703	0.85303	0.170377	22.1913	14.7302	0.235555	17.7901	4.12564	1.66489	16.0292	3413.45	12.2443	717.487	0	179.693	0	1.44306	1.12175	103.084	1.52996	2.0834	1.62602	3781.98	1.31614	134.401	0.706665	59.9099	7.01177	4695.91	15.1647	47.9252	495.89	512.03	11.8464	709.811	149.192
10-12 hours	4	0.895084	9.65497	8.28973	2.81761	0.174285	2.25007	4.65878	3.74937	6.70552	2.59082	1.24569	71.0347	71.0347	1.058	0.135183	23.9419	18.1	0.158644	25.249	93.6516	1.42557	15.2891	3727.94	9.49856	653.747	0	133.581	0.884834	1.78978	1.44009	120.866	1.70487	2.18527	2.17522	5414.63	1.37417	138.386	0	101.53	6.73457	6873.51	18.3301	67.0261	619.378	489.452	9.4818	207.067	170.263
10-12 hours	5	1.35641	8.28437	7.53902	11.8821	0.241078	2.95265	3.43702	0	14.1535	3.35813	6.58946	127.474	127.532	0	0	19.0488	35.5807	0.287524	46.3901	132.899	2.79414	93.8618	4368.19	9.94317	565.581	0.709963	227.543	0	1.29828	1.09407	84.3691	1.76422	2.26775	1.3204	8364.23	3.68104	188.226	3.00278	179.416	35.2674	10560.1	45.473	222.109	762.257	376.614	16.0895	573.4	191.881
10-12 hours	6	1.06084	10.7424	10.1995	8.76099	0	2.47351	3.83659	0	10.8405	2.98914	5.06769	91.4522	91.4522	0.73621	0.127258	25.2093	24.4505	0.0999209	41.1778	136.085	1.28295	72.5143	5070.81	12.1545	608.371	0.354437	168.475	0.481694	1.05577	1.01523	90.9686	1.59591	3.04476	1.12458	6562.73	3.03345	168.35	1.72505	136.901	14.5017	8073.8	51.3924	263.526	890.316	512.123	10.0411	438.378	166.825
10-12 hours	7	0.968254	8.17141	8.50913	8.49777	0.124967	2.22049	4.12082	0.46682	4.88818	1.65969	0.886131	70.5548	70.561	0.54118	0.0444098	13.357	14.7513	0.263361	45.8743	4.64031	1.03175	73.6398	4153.73	11.2884	600.272	0	290.302	0.527754	1.36225	1.15569	108.484	0.827262	3.13038	1.66072	3629.48	1.30131	110.829	0	58.0116	20.5132	4163.38	12.9181	50.1872	688.387	268.752	8.58039	468.72	146.448
12-14 hours	1	0.862646	27.6313	24.9268	6.16128	0.411525	4.69949	15.1082	0	19.1318	11.9041	1.00041	36.5086	36.5086	0.993455	0.106649	9.43145	32.4142	0	19.9642	125.546	2.15384	46.9092	2298.31	17.2632	429.903	0.62714	207.064	0.574975	1.42237	1.16154	106.988	2.68476	1.48613	1.99966	6969.43	0	248.598	1.67276	178.544	27.1282	9520.77	10.091	37.349	460.691	640.966	51.3026	1211.45	230.009
12-14 hours	2	1.04701	10.5797	10.5138	5.14802	0.319005	3.72204	9.55296	0.510981	8.23109	8.33998	1.19197	26.4602	26.4602	0.72779	0.0744982	8.95506	11.53	0.122253	20.3638	99.0301	0.946509	37.9931	2445.36	23.0696	751.108	0	223.768	0.253103	0.799423	0.661888	69.2155	2.03151	2.37439	1.55682	2480.78	0.572108	199.593	0.298948	48.4964	7.24829	3123.58	7.99327	27.145	459.79	632.635	22.2148	962.863	217.545
12-14 hours	3	1.24	11.4056	11.7202	6.62097	0	2.17419	6.83065	1.22581	3.94435	3.72016	1.99919	30.7258	30.7258	0.941129	0	22.704	7.93306	0.320161	87.1677	87.5677	1.06371	59.0097	4172.96	11.0274	806.8	0	507.26	0.564516	1.23468	0.990323	84.1331	1.42419	2.67339	1.78306	1517.24	1.03629	123.847	0.11129	23.825	8.9629	1961.1	15.3024	50.1903	517.65	547.36	10.3226	574.419	134.677
12-14 hours	4	1.25436	10.4994	11.197	4.87342	0.351575	2.63881	5.28638	0.681625	6.70783	3.90878	1.97791	33.3598	33.3598	1.19264	0	26.5523	12.687	0.169808	32.2325	96.8043	1.66301	43.8217	3928.67	8.64189	857.695	0	249.191	0.707933	1.60082	1.36405	89.5926	1.60401	2.33108	2.05923	3377.73	0.902456	156.067	0	67.2282	12.0006	4375.98	16.4874	63.7642	546.03	609.449	11.3022	165.488	139.324
12-14 hours	5	1.10812	8.90609	10.6595	6.17263	0.0893406	1.78411	2.45461	0	2.48439	2.37971	4.01852	38.3334	38.3334	0.740896	0.0252681	21.9083	5.26478	0.179584	47.6953	80.014	1.11992	58.3015	4319.57	11.9518	607.578	0	136.126	0.55319	0.838358	0.738188	81.8902	1.09916	2.95817	1.72635	1206.46	1.8933	137.911	0	19.4654	8.58302	1704.38	31.1564	145.049	592.697	441.664	5.13483	261.724	133.329
12-14 hours	6	1.00914	12.1034	12.3165	10.3306	0.141705	1.96604	3.15319	0	3.93307	3.06103	7.21013	66.7046	66.7046	0.980046	0.136751	22.3528	8.03658	0.197198	77.1224	2.19594	1.18121	96.0188	4642.81	12.6683	741.736	0	183.1	0.970137	1.53101	1.07518	107.657	1.33976	3.55849	2.3426	1939.81	2.4298	158.469	0.106031	24.7766	18.9796	2361.92	43.2786	196.301	668.286	377.475	6.5898	303.352	158.475
12-14 hours	7	0.244043	33.658	37.5835	6.42099	0.0573669	1.15963	2.83147	0	3.10191	0.114734	1.54481	53.1586	53.1586	4.59345	0.844113	63.792	8.98611	0.524497	167.163	47.004	0.434349	43.7668	4994.55	12.0839	1073.68	0	176.895	3.71246	6.13006	5.17531	441.229	0	4.21237	8.68289	3006.83	2.17175	141.475	0.442545	27.9786	21.3651	3765.44	37.3295	140.889	666.152	455.669	5.85962	628.839	183.185
14-16 hours	1	1.4202	15.0585	14.7557	4.18955	0.261935	4.01493	14.6057	0	15.564	9.01634	1.6899	52.6314	52.6314	0.848473	0	12.2567	28.2446	0.214759	15.069	113.536	1.2118	56.6921	2253.6	19.8212	781.829	0.627377	192.399	0.461907	1.07379	1.06323	63.144	2.72004	2.69188	1.1942	5454.01	0.507675	222.479	0.863964	141.034	6.36671	7086.51	11.2266	40.1366	549.758	673.029	37.9721	1004.79	156.101
14-16 hours	2	0.63365	11.5695	9.67726	2.74599	0	7.3195	4.84179	1.0621	8.47629	6.46098	0.65967	54.65	54.65	0	0	11.9672	12.9346	0.0441884	6.56987	170.141	0.380336	18.8811	899.836	9.87296	639.441	0.123096	77.0488	0.304584	0.940582	0.790657	88.5883	1.80383	0.695968	0.989505	4569.5	0	181.324	0.490807	219.79	12.5116	6361.43	9.75775	30.0276	287.682	366.134	18.7532	1055.34	150.343
14-16 hours	3	1	12.354	12.128	4.339	0.535	4.49	11.637	0.71	11.126	8.756	1.69	38.362	38.362	0.864	0.057	7.44	26.639	0.156	12.934	106.364	2.217	46.681	2092.42	16.829	881.656	0	315.649	0.507	1.248	1.127	89.362	2.998	3.253	1.509	5161	0	237.595	0	110.098	4.127	5776.85	13.945	47.502	528.523	590.824	26.927	1047.9	162.03
14-16 hours	4	1.13001	8.10082	9.9477	3.77961	0.146016	2.23095	4.93801	0.725657	7.35038	4.93801	1.24424	41.4368	41.4368	0.792914	0	18.4467	16.7857	0.107079	12.0397	115.375	0.984947	35.6475	2830.95	16.1361	1187.9	0.206193	172.157	0.4292	1.12919	0.949549	79.1329	1.73361	3.31059	1.28052	4138.4	0.878754	152.521	0	76.5126	10.6344	4362.5	14.5494	49.8518	592.121	566.044	12.4114	250.525	133.369
14-16 hours	5	1.07277	12.959	16.4173	4.41754	0	2.71633	4.13323	0	6.89803	3.43317	7.12175	60.6794	60.6887	0.730818	0.0596586	23.7646	12.9347	0.171519	47.4473	139.556	0.932166	72.9383	4306.2	19.0022	807.953	0	138.449	0.474473	0.964792	0.861322	79.7487	1.88018	3.94493	1.49892	3417.51	2.74337	207.209	0.25821	61.2051	1.49147	2362	54.1495	253.914	755.188	530.521	10.1895	521.509	128.425
14-16 hours	6	0.901246	21.0775	19.2733	3.88462	0.353955	3.17893	4.53816	1.75202	2.83497	0.196395	8.10434	41.9886	41.9886	1.22608	0	29.3105	9.37813	0.251874	49.0488	113.39	1.0308	62.964	2942.79	14.9637	897.78	0.112067	186.477	0.570322	1.59779	1.49127	117.882	1.5645	4.59808	2.42886	2110.94	3.31874	215.279	0	37.517	3.22443	2614.01	49.0499	205.619	705.845	355.064	9.48243	343.612	151.382
14-16 hours	7	0.563155	15.8056	17.7536	3.49815	0	1.23412	2.92104	0	2.77899	1.71179	1.29449	48.0063	48.0063	1.75973	0.0763556	16.3365	7.24135	0.314301	53.9035	75.6737	0.591312	40.836	3259.13	12.7798	1202.23	0	153.347	1.57861	3.19806	2.83403	207.433	0.678322	3.99002	4.08769	2320.34	1.58926	120.69	0.380002	29.8106	14.6638	2934.86	22.8925	93.9387	663.203	358.104	5.24545	513.168	107.942
16-18 hours	1	1.25132	23.8876	21.9473	4.5544	0.298885	5.34556	26.4074	0.22776	19.9102	10.5273	2.64601	98.3914	98.3914	0.915035	0.294889	17.7541	63.0895	0.424353	22.4859	187.679	0.663301	67.8628	2385.7	29.8373	943.981	0	243.862	0.928621	1.58073	1.3242	108.709	3.36046	2.79625	1.79091	8285.35	1.36896	266.297	2.13135	235.433	8.95056	10168.4	19.9949	75.7873	504.957	666.6	43.8601	838.427	108.861
16-18 hours	2	0.88398	12.9471	12.8057	3.47746	0.524899	4.41187	20.5966	4.09285	17.3352	10.4403	1.13464	86.5235	86.5235	1.1584	0.240956	9.01152	37.0269	0.0690061	17.8862	82.7915	1.16292	39.4534	1602.65	30.5177	1037.11	0.681011	139.782	1.07469	2.15616	1.55999	136.996	2.75798	2.92993	2.26589	6494.96	0.702505	321.317	0.699111	181.514	6.26485	8194.92	14.265	50.4921	337.863	722.197	42.794	1085.38	160.228
16-18 hours	3	0.87	11.5517	8.34598	2.63103	1.84138	3.15402	14.2828	0	15.5517	6.06322	2.4069	28.0149	28.0805	0.86092	0.163218	14.0655	41.2736	0.147126	13.0333	147.839	2.62414	39.508	2256.4	8.96322	1621.18	0	175.382	0.774713	1.26322	1.18966	114.429	1.98391	2.15172	1.81609	7409.97	1.7931	295.324	0	161.416	8.77931	8277.17	18.4138	61.8264	370.301	926.564	28.4736	779.989	84.7667
16-18 hours	4	1.09297	7.61501	7.8593	3.65151	0.667903	2.35505	7.47137	0.681628	10.0012	5.5802	2.84454	64.675	64.6906	0.511449	0	18.0471	20.114	0.149135	14.3343	134.309	1.33672	46.8173	2020.76	18.7782	1510.09	0.261672	207.318	0.593794	0.99911	0.918596	79.4833	2.38158	2.71187	1.2434	4910.96	0.751163	228.969	0.956108	113.769	11.0863	6546.27	16.0562	60.5971	375.834	538.261	15.3975	176.927	111.074
16-18 hours	5	1.06232	8.70078	10.0949	2.68187	0.153438	2.44277	3.98092	0.561978	4.46665	2.14813	7.95618	75.5781	75.6186	0.586453	0.140259	12.8549	9.6826	0.107312	40.8399	102.905	0.38689	52.8843	3013.52	13.9101	757.115	0	78.2214	0.535621	1.0816	0.810491	88.4048	1.35741	2.85508	1.25763	2560.19	2.11236	195.008	0	36.4062	4.38851	3458.44	31.6619	131.026	519.501	441.436	5.87583	319.438	93.7158
16-18 hours	6	0.308321	57.8228	34.7138	2.25414	0	4.96884	10.755	0	4.37855	2.62064	8.26086	2.11468	2.11468	4.46936	0.551373	56.7622	16.7747	0.321094	96.4805	97.3141	1.60871	28.1233	2111.1	0	1982.91	0	129.219	4.24881	7.3138	6.03915	486.729	1.77088	2.1763	9.55821	4839.18	5.65319	280.058	1.03139	59.6196	8.74412	7340.08	67.4394	256.94	322.008	1153.54	8.36789	474.713	13.6254
16-18 hours	7	0.138324	49.2684	48.8347	3.84605	0	0	4.0557	0	5.57387	1.54709	3.21709	118.707	118.707	6.00041	0.925364	63.7851	19.2158	0.97597	179.506	99.0357	0.715712	38.1424	4246.21	21.4424	2781.99	0	210.144	5.2124	12.2466	8.94278	782.157	0	4.40271	13.9166	7723.29	0	251.229	0	96.8669	17.3361	11059.2	72.9158	247.246	774.993	587.165	10.6128	927.859	137.887
18-20 hours	1	0.994626	19.351	18.7598	3.11775	0.144778	3.64459	20.0568	0.195048	11.2796	7.61492	4.80985	83.7772	83.7772	1.14817	0.135729	17.7393	21.7931	0.0995349	42.0057	141.102	1.11198	32.0281	1309.33	37.1386	1488.76	0.279502	279.856	1.18135	1.84592	1.58753	114.57	3.535	1.89016	2.03896	3154.67	0.33681	329.959	0.301621	67.5339	2.69146	4248.56	13.7127	53.6583	279.12	688.971	15.6732	901.933	136.304
18-20 hours	2	1.12163	13.5356	13.1879	4.5719	0.242503	4.40875	20.6689	1.10731	5.62572	6.34966	5.12021	64.0209	64.0209	0.777437	0.12036	7.71374	17.6189	0.12036	18.6728	102.178	1.42827	43.8993	1436.6	30.5839	1584.77	0	252.752	0.55009	1.31505	0.957531	80.2204	2.38491	2.6604	1.37656	1634.78	0	326.461	0	25.1267	4.21082	1968.27	14.0866	37.777	383.556	655.83	12.0913	736.071	130.809
18-20 hours	3	1.41	11.7177	13.5695	3.70142	0.185816	7.47234	14.4539	0.833333	10.3908	4.23333	12.1879	71.6695	71.6695	0	0.0751773	23.9447	21.6149	0.160993	34.2057	195.214	0.849645	50.5929	1527.2	17.2518	1055.81	0.363121	209.46	0.465957	0.849645	0.741135	61.0979	2.80567	1.69787	1.10071	3862.34	0	349.218	0.541844	75.7582	1.82128	5567.48	25.5397	89.4929	409.089	633.396	16.9709	244.97	99.256
18-20 hours	4	0.52	29.9519	19.85	1.28269	0	3.73846	20.9981	0	11.7038	4.225	0.711538	97.25	97.25	2.41923	0.490385	55.4096	37.9558	0	7.63077	127.279	0.573077	3.28269	2147.25	33.5077	607.94	0	50.0808	1.39038	3.85769	3.06538	202.752	2.03462	1.34615	4.49038	8610.4	2.45192	325.85	2.18077	222.602	3.23269	14167.4	34.1654	127.998	455.148	801.458	35.3096	1144.05	132.646
18-20 hours	5	1.19987	11.2337	11.4221	3.63956	0.070841	5.08888	6.86741	0.46755	3.77457	1.59017	5.54226	82.0463	82.0463	0.634235	0.0883428	20.5772	10.3836	0.189187	46.7675	107.672	0.460883	76.9341	1850.35	18.6695	648.744	0	110.029	0.475051	1.22263	0.83259	77.0583	1.05595	2.08856	1.55933	2283.23	1.89937	190.14	0	35.7197	1.23513	4300.27	19.2121	75.7748	472.693	306.798	6.91491	264.408	80.6829
18-20 hours	7	0.291171	40.3818	35.1066	3.36229	0	1.36346	6.70054	0	2.01257	1.37033	10.736	97.3415	97.3415	3.32108	0.388088	38.8981	7.59348	0.923857	130.889	62.8703	0.0961635	47.7761	2054.19	27.9973	1764.12	0	164.172	3.63704	5.97931	5.05889	384.204	1.3875	1.96792	6.96499	1084.79	0	156.52	0	21.6883	1.46306	2485.09	32.8398	116.269	428.91	440.055	6.37427	474.12	89.0096
20-22 hours	1	0.755498	20.9478	19.4706	3.68896	0.363998	6.11914	18.5613	1.84779	9.00201	6.9623	3.63337	68.4873	68.4873	0.941101	0	13.2191	18.2635	0	16.274	99.9447	2.60888	43.0604	1010.21	49.3794	1093.61	0.14957	170.699	0	1.55924	1.34084	113.156	2.88949	1.45732	2.48048	1879.39	0.770353	289.555	0	39.1715	4.46064	3947.9	10.7293	37.0233	277.25	787.307	35.7102	1078.84	148.96
20-22 hours	2	0.755646	16.2986	15.3273	5.62036	0	12.9717	24.0761	0.453916	9.13391	8.81498	3.67368	78.1623	78.1623	0.981942	0.272615	10.6637	20.372	0.206446	19.6904	167.416	1.62378	63.539	1327.79	56.897	882.488	0	117.271	0.950181	1.66083	1.29029	118.062	3.61148	2.54749	2.22326	2419.27	0	420.284	2.01947	92.8107	6.78493	8599.31	16.4561	64.1372	452.884	865.543	43.8129	899.742	211.987
20-22 hours	3	0.87	12.3092	11.0897	3.16092	0.84023	2.98506	11.9414	0.806897	4.63678	3.6092	5.2954	66.2506	66.1908	1.51954	0.285057	19.0747	12.5793	0.398851	25.9494	5.82069	1.31264	31.8759	2188.59	33.392	1252.67	0	136.762	1.13448	2.11034	1.84368	132.514	2.31264	1.30115	2.97816	1883.26	0	201.554	0.727586	33.9759	3.21494	5335.5	20.4713	78.5977	361.908	832.131	12.5851	622.721	113.284
20-22 hours	4	0.767546	21.286	20.5851	3.83821	0.833827	18.3507	19.4777	1.80054	10.3785	8.14935	27.8941	93.0563	93.0563	1.22208	0.368708	15.1157	21.8749	0.38825	62.1461	174.245	3.22456	53.7453	1116.91	42.2268	1466.93	0.676181	316.747	0.939358	1.67156	1.6416	122.303	3.65841	1.60642	2.36077	3722.37	1.17517	458.086	1.57776	66.2814	7.61388	9680.72	18.3025	56.5491	354.711	843.576	28.2993	259.831	191.413
20-22 hours	5	1.07597	15.5442	16.1548	4.88305	0.157997	14.0125	10.8349	0.929396	3.56795	2.47126	14.0264	74.7997	74.7997	0.767681	0.171009	19.4513	9.10901	0.27696	77.3258	181.296	0.67753	101.371	2030.21	29.4888	998.866	0.125468	144.856	0.854115	1.27141	1.17476	90.0315	1.40896	2.18873	1.73054	1446.68	0	216.914	1.37737	27.1876	0.739799	7543.14	15.256	63.212	475.837	565.526	7.52067	297.589	101.65
20-22 hours	6	0.634807	17.8779	14.773	3.23878	0.190609	2.29676	3.83109	0.349713	2.69688	1.06174	6.97062	68.1577	68.1577	1.79582	0.379643	25.0092	9.45484	0.425326	97.4218	63.7375	0.458407	63.1672	1470.1	15.3559	1142.94	0	134.209	1.57213	2.92687	2.71736	191.216	0	1.84308	4.48798	2317.76	1.41303	116.317	0.845927	29.0466	1.01763	5511.49	14.9163	73.0443	299.521	365.111	4.86132	251.751	75.4119
20-22 hours	7	0.694592	13.6267	14.312	3.69425	0.00863816	1.50016	5.45212	0.698251	2.41725	1.31012	3.70433	69.1039	69.1039	1.46561	0.204437	28.0956	7.69516	0.122374	23.3144	79.5445	0.387278	63.0024	2041.94	19.8318	981.241	0	127.643	1.07833	1.93927	1.46273	124.068	1.24677	1.80969	2.85635	1855.2	0	120.399	1.39362	28.6542	0.953077	5302.96	16.6342	68.1954	343.685	289.959	5.28943	396.951	82.4282
22-24 hours	1	0.777296	13.6499	12.8638	2.50741	0.437414	5.42007	12.5448	10.8208	14.5749	9.3182	8.47554	91.0554	91.0554	1.27107	0.0360223	18.051	30.9895	0.13637	23.2704	139.491	2.01082	30.363	1223.28	60.4519	1454.78	0	172.134	0.559633	1.81527	1.70591	112.853	4.76009	2.56659	2.2514	6482.68	0.874828	233.292	1.98895	152.87	0.427122	7674.78	15.6273	58.5723	307.436	982.708	32.5642	1087.56	204.406
22-24 hours	2	0.843175	25.4075	22.305	3.5307	0.418656	8.75619	10.7759	0.287011	25.3577	9.36461	11.8018	108.492	108.492	1.37219	0.226525	13.2914	40.5978	0.294126	43.4252	141.413	1.36271	50.4225	935.378	57.1092	1512.05	0.973701	223.138	0.960655	1.82406	1.52993	106.366	5.00608	1.86082	2.29371	8139.48	0	278.311	3.5817	209.933	2.82148	12831.3	18.881	83.6742	277.868	878.583	35.5288	936.54	170.363
22-24 hours	3	1.32	10.7197	10.5652	3.62348	0.226515	4.31894	5.98712	0.846212	15.653	5.04621	8.125	67.0727	67.0727	0.733333	0	18.5364	31.4538	0.161364	12.6667	191.32	1.18182	62.8136	2023.4	39.7652	801.28	0.446212	209.603	0.437121	1.03636	0.956061	62.6015	2.53485	1.35076	1.28106	6209.85	1.32273	127.342	1.27045	136.273	3.89773	8156.82	16.7773	67.7621	386.518	732.148	16.8818	669.972	119.595
22-24 hours	4	3.52814	6.61595	6.60348	1.00535	0	7.09099	2.35847	1.13913	3.5472	1.013	3.34482	28.6122	28.6122	0.44471	0.0462	3.46953	6.98527	0.142851	18.7138	66.827	0.33162	18.5146	711.381	13.3138	152.353	0	13.6823	0.280034	0.567154	0.487509	31.1184	0.769244	0.635746	0.816011	1814.68	0.600033	64.8767	0	34.9442	0.726162	2859.27	5.94818	22.9175	183.299	314.461	4.8938	135.128	43.127
22-24 hours	5	1.01939	13.9594	13.7858	3.23038	0.0843645	10.6623	5.51607	1.09968	5.54746	2.38673	18.9045	129.165	129.239	1.02807	0	22.6195	13.4346	0.355116	57.1854	167.162	0.919181	80.7182	2646.18	34.7974	811.991	0.1599	157.822	0.601343	1.37632	1.3822	103.299	1.9139	2.90175	2.13952	3649.59	1.6971	151.008	0	59.475	1.49894	6697.72	18.9496	78.6552	622.416	548.625	7.38484	311.261	127.487
22-24 hours	6	0.849871	18.5675	18.2381	3.11224	0	5.23374	4.95134	2.40507	48.3944	2.50509	17.0473	271.674	271.674	1.09664	0.275336	32.0978	140.26	0.567145	95.0427	151.944	0.683633	85.826	2926.58	41.2286	1537.77	2.75807	145.943	1.03898	1.35197	1.41551	107.618	2.60745	0	1.89794	21241.6	3.44758	148.117	0	688.397	3.74174	21935.3	32.1637	142.502	508.78	700.684	15.8918	691.889	112.838
22-24 hours	7	0.0708999	150.325	89.8309	1.70663	0.197462	6.60086	0	0	15.0212	4.20311	12.8491	0	0	24.4993	2.20029	43.2159	28.6883	0	227.546	111.114	19.4076	28.4204	2270.41	1.2976	2463.76	0	185.275	14.1467	23.9634	25.2187	1458.78	3.49789	1.46686	35.1058	16910.3	7.27787	232.412	0	137.137	0	22697.7	107.475	382.85	149.662	2974.76	11.9041	1652.81	59.0128
[truncated: 55 more columns]
