# Supplementary material for: Coordinated Metabolic Transitions During Drosophila Embryogenesis and the Onset of Aerobic Glycolysis
Source: G3 (Bethesda). 2014 Mar 12;4(5):839–50. doi: 10.1534/g3.114.010652 (PMC4025483; doi:10.1534/g3.114.010652)
Supplement: Supporting Information [file supp_g3.114.010652_TableS7.xlsx]

## Sheet: RawData
Supplemental Table 7. Metabolomic analysis of Canton-S embryogenesis, Experiment 1, yeast and molasses agar as food source (raw values)
Timepoint (Hours AEL)	Time Replicate	1-monooleoylglycerol	1-monopalmitolylglycerol	1-monopalmitoylglycerol	1-monostearylglycerol	2-aminoadipic acid	2-hydroxybutyrate	2-hydroxyglutarate	2-ketoglutaric acid	2-phosphoglycerate	2,4-dihydroxybutanoic acid	3-hydroxybutyrate	3-methyl-2-oxobutanoic acid	3-phosphoglycerate	4-aminobutyrate	4-hydroxyproline NO	4-methylzymosterol	4,4-dimethylzymosterol	aconitate	adenine	adenosine	adenosine-5'-monophosphate	alanine	aminomalonic acid	arachidonic acid	asparagine	aspartic acid	B-alanine	cholesterol	citric acid	cystathionine	cysteine	D4-succinate	DHAP	diphosphate	elaidic acid	episterol	ergosta-5,7-dienol	ergosta-7-en-3B-ol	ergosta-7,22-dien-3Bol	ergosta-7,22,24(28)-tetraen	ergosterol	erythrose	fecosterol	fructose	fructose-6-phosphate	fumaric acid	galacitol	galactose or isomer
0-2 hours	1	21.495	16.689	7.168	9.947	0	0.377	2.468	1.086	0	7.552	6.437	1.314	0	8.846	48.197	0	0.057	5.707	26.93	0	5.986	38.9	0.766	16.961	21.566	1131	68.263	2.197	5.93	0	10.154	153.279	0	20.298	22.775	0	0.403	0	0.517	0	54.944	2.318	0.672	849.171	0	107.81	0	1.332
0-2 hours	2	17.887	12.514	7.55	8.569	0	0.156	1.879	0.816	0.045	7.325	5.642	1.163	0	7.569	38.943	0	0	4.966	28.32	0	7.173	30.307	1.294	10.696	23.77	1260	51.968	2.404	8.256	0.014	10.352	149.38	0	28.764	20.333	0	0	0	0.173	0	42.925	1.913	0.504	911.657	0	130.312	0	0.762
0-2 hours	3	28.591	22.835	14.522	11.999	0	0.521	2.589	0.146	0.062	11.062	4.352	0.981	0	8.061	46.919	0.142	0.078	9.344	15.805	0	15.68	30.352	0.577	14.117	17.276	3415	39.547	2.677	7.71	0	11.272	714.669	0	25.094	0	0.464	0.201	0	0.313	0	52.087	1.6	0.876	13455.5	0	141.858	0	0.772
0-2 hours	4	17.707	15.723	9.335	7.699	0	0.517	2.063	0.359	0	8.552	4.173	0.888	0.02	6.867	36.242	0	0	5.733	12.316	0	25.633	29.153	0.497	14.124	18.575	41615.3	37.247	1.744	11.028	0	5.078	1202.9	7.379	30.51	3.996	0	0.272	0	0.166	0	34.535	1.109	0.403	13353.5	0	92.493	0	0.43
2-4 hours	1	21.654	16.306	10.741	11.872	0.119	0.326	4.176	1.81	0	9.446	2.784	1.355	0.413	7.982	46.259	0.43	0	8.362	31.148	0.014	13.609	24.853	1.468	13.569	61.899	1181	10.166	3.077	20.294	0	5.848	162.246	0	67.429	22.491	0.67	0.737	0.021	0.662	0	75.582	1.59	1.209	1168.89	0	137.417	0	1.026
2-4 hours	2	17.254	12.799	5.946	10.846	0	0.35	4.629	2.773	0.097	7.094	3.109	1.013	0.162	7.038	40.831	0.303	0	5.754	30.111	0	12.582	19.865	1.17	13.677	61.783	1128	7.128	2.692	18.382	0.028	7.198	156.219	0	47.128	23.242	0.677	0.752	0	0.421	0	78.685	2.309	1.299	739.82	0	129.148	0	1.204
2-4 hours	3	16.616	14.718	9.395	7.376	0	0.676	3.428	1.049	0	8.541	1.92	0.919	0	3.354	21.373	0.191	0.028	4.634	11.736	0	14.747	20.997	0.603	16.57	38.676	6300	5.359	1.814	17.685	0	5.494	1304.12	5.42	26.13	4.403	0.331	0.391	0	0.355	0	45.749	1.416	0.685	13110.2	0	381.576	0	0.474
2-4 hours	4	18.001	17.864	5.628	8.934	0	0.332	4.187	0.779	0	6.426	1.907	0.829	0.315	3.765	19.495	0	0.043	3.832	15.185	0	23.115	18.097	0.556	13.781	48.255	35833.1	6.09	1.851	26.575	0	3.455	1132.2	6.194	55.4	0	0.424	0	0	0.339	0	48.805	1.532	0.9	8627.59	0	147.669	0	0
4-6 hours	1	10.516	6.013	7.838	5.896	0.028	0.151	2.751	1.957	0	10.418	1.754	1.464	0.394	7.493	38.056	0.241	0	5.783	15.774	0	3.915	13.819	0.816	18.207	25.306	618	3.73	0.929	20.845	0	2.098	137.23	0	21.008	15.643	0.207	0.322	0	0.309	0	50.447	1.025	0.753	1625	0	81.093	0.186	2.766
4-6 hours	2	22.234	20.613	23.502	14.405	0	0.24	7.992	3.574	0	19.045	3.337	1.279	0.436	2.903	20.329	0.415	0.135	11.261	28.604	0	10.769	18.03	1.907	11.805	61.102	795	6.2	2.904	36.985	0.102	4.579	173.788	0	41.768	24.971	0.945	1.014	0	0.696	0	88.567	1.998	2.145	1999.37	0	128.18	0	1.362
4-6 hours	3	12.37	13.032	3.549	5.645	0	0.52	3.537	0.766	0	5.302	1.8	0.884	0.016	1.954	9.158	0.156	0	2.305	9.793	0	14.139	22.04	0.752	14.363	44.64	5604	2.639	1.66	15.598	0	2.305	1236.2	0	28.07	3.505	0.284	0.433	0	0.177	0	39.304	1.078	0.749	2932.79	0	137.395	0.479	0.351
4-6 hours	4	16.128	12.263	8.641	9.339	0	0.183	3.325	0.752	0.038	9.61	2.175	1.034	0.43	4.145	24.982	0	0	4.388	11.427	0	21.656	12.591	0.747	13.567	31.979	13412.7	1.415	1.731	23.806	0	1.238	688.104	0	29.79	1.988	0	0.425	0	0.345	0	55.588	1.289	0.79	11154.6	0	90.361	0	0.68
6-8 hours	1	20.949	17.486	10.884	13.708	2.156	0.345	9.083	6.809	0	12.851	4.215	1.245	1.239	10.006	54.353	0.713	0	8.582	31.809	0	17.597	29.653	1.531	16.009	74.923	600	5.388	2.517	37.806	0.006	4.768	156.425	0	84.654	22.897	0.908	1.457	0.02	0.86	0	103.32	1.904	2.411	1442.23	0	122.916	0.705	1.383
6-8 hours	3	16.194	14.425	1.685	8.34	1.563	0.33	6.501	0.929	0.064	6.623	2.54	0.773	0.228	7.886	41.115	0.401	0	2.86	17.167	0	29.077	26.06	1.293	12.985	69.733	2462	5.619	2.6	23.937	0	3.191	1080.73	9.804	45.571	4.577	0	0.666	0	0.417	0	65.481	0.925	1.181	4118.69	0	128.129	0.793	2.372
6-8 hours	4	11.662	10.571	4.861	5.565	1.949	0.441	4.128	1.475	0	7.671	2.848	0.865	0.471	5.13	20.95	0	0.014	2.726	9.676	0	17.828	26.067	0.887	16.253	42.913	16005.2	3.618	1.106	28.301	0	2.411	1184.26	6.514	26.34	4.154	0.255	0.461	0.014	0.197	0	41.642	0.895	0.723	6076.69	0	78.113	0	0.473
8-10 hours	1	15.542	10.196	17.819	10.963	2.318	0.263	5.432	1.167	0	14.641	2.859	0.879	0.626	6.474	34.749	0.53	0	12.27	16.818	0	4.016	23.366	1.965	13.384	24.214	426	3.712	1.815	39.929	0	2.927	158.989	0	21.512	19.064	0.654	0.949	0.043	0.877	0	96.141	1.553	1.815	1837.56	0	129.639	0.721	4.883
8-10 hours	2	20.89	18.078	9.187	16.337	5.075	0.449	8.433	6.468	0	10.523	3.306	1.234	1.02	6.254	34.345	0.73	0	8.778	29.235	0	16.175	29.304	2.16	16.191	71.659	583	8.028	3.519	70.727	0	5.494	154.844	0	55.077	26.756	0.854	1.439	0.014	0.769	0	109.783	1.849	2.323	1111.59	0	145.5	0	0.925
8-10 hours	3	8.912	8.077	6.741	4.993	2.934	0.582	3.54	0.76	0	7.512	2.035	0.549	0	1.366	7.253	0	0	3.626	6.658	0	14.862	21.939	0.61	12.917	31.011	4026	4.416	1.311	22.59	0	2.229	772.257	5.5	17.111	2.852	0.128	0.253	0	0.217	0	39.466	0.764	0.57	7846.96	0	89.802	0	0
8-10 hours	4	22.477	19.693	9.422	11.332	6.174	0.278	5.866	2.192	0	12.505	2.629	0.992	1.015	2.346	15.346	0	0	7.953	14.342	0	23.391	20.758	1.269	14.402	51.571	12889.3	4.631	2.211	51.62	0	3.494	828.993	10.767	29.052	0	0	0.55	0	0.387	0	69.643	1.408	1.385	12435.6	0	86.955	0.404	1.166
10-12 hours	1	23.119	18.387	11.108	14.333	20.524	0.499	6.042	6.085	0.261	12.364	3.584	1.307	3.472	14.169	79.943	0.837	0	12.273	28.337	0	13.343	26.155	2.405	15.442	65.094	512	9.6	2.384	98.324	0	7.551	171.65	0	35.034	28.093	1.308	1.546	0.014	1.03	0	128.042	1.835	2.966	1562.84	0	119.599	0	0
10-12 hours	2	9.277	7.484	6.737	5.915	17.205	0.171	3.995	3.668	0	10.331	2.816	1.445	2.625	8.503	42.832	0.359	0.071	7.646	26.782	0	9.926	25.09	0.88	12.961	55.707	543	4.668	1.219	79.62	0	4.89	126.791	0	53.375	18.682	0.593	0.669	0	0.607	0	84.794	1.115	1.664	1388.54	0	85.421	0.099	4.105
10-12 hours	3	8.471	6.832	1.309	3.983	4.05	0.271	0.872	0.092	0	1.447	0.56	0.454	0.08	1.777	9.212	0.169	0	0.865	4.549	0	6.599	7.496	0	22.464	12.855	895	0.999	0.922	21.782	0.014	1.042	291.632	3.194	9.622	0	0.028	0.401	0	0.292	0	43.602	0.201	0.859	4735.22	0	33.003	0	0.473
10-12 hours	4	10.504	8.051	10.355	6.392	10.671	0.519	2.795	2.342	0	12.991	2.595	1.006	0.333	7.621	33.596	0.42	0.071	7.631	8.112	0	14.82	29.434	0.787	13.431	34.373	7485.27	4.858	1.212	22.143	0	2.761	874.854	0	16.172	3.887	0.224	0.513	0.028	0.358	0	49.971	1.035	1.172	20881.9	0	76.234	0.546	0.848
12-14 hours	1	17.214	13.847	2.822	24.555	10.197	0.448	5.802	10.453	0	6.686	3.645	1.124	1.386	4.525	22.761	0.776	0	7.198	26.332	0.014	8.932	36.022	1.489	13.274	58.649	493	14.643	2.119	35.891	0	7.444	158.403	0	53.327	24.684	0.62	1.132	0.014	0.738	0	89.923	2.373	2.286	615.503	0	123.795	0.36	2.284
12-14 hours	2	14.612	12.232	2.158	10.297	11.06	0.388	4.337	8.414	0.057	6.638	3.082	1.062	0.661	3.062	18.623	0.763	0	5.658	23.682	0	7.533	30.634	1.291	13.125	55.591	495	12.995	1.602	38.877	0	7.693	141.328	0	43.545	21.221	0.676	1.005	0.014	0.659	0	83.667	1.938	2.216	605.33	0	118.755	0.239	1.736
12-14 hours	3	21.496	20.49	4.092	11.895	12.767	0.293	4.191	2.68	0	8.725	2.487	0.946	0.405	4.711	25.479	0.556	0.014	7.178	14.963	0	28.619	27.265	1.325	14.075	70.876	11288.4	9.478	2.198	59.792	0	7.451	695.049	22.759	36.543	3.19	0.886	1.037	0.014	0.882	0	84.176	2.014	2.275	7911.66	0	111.213	0	0
12-14 hours	4	15.121	14.477	4.828	7.905	9.773	0.531	3.475	1.823	0	7.745	2.96	0.827	1.453	5.24	26.967	0.462	0	4.396	10.505	0	17.874	22.172	0.839	13.465	52.743	15889.6	7.673	1.397	73.773	0	3.379	1226.21	16.433	22.699	4.936	0.466	0.519	0.014	0.387	0	57.156	1.473	1.513	8579	0	77.819	0	0.451
14-16 hours	1	13.406	10.232	0	7.008	5.331	0.264	2.677	2.789	0	5.447	2.963	1.228	0.562	3.742	18.004	0.686	0	4.182	21.25	0	3.508	27.368	0.886	11.339	44.379	431	13.316	1.68	110.148	0	6.116	164.121	0	24.886	20.958	0.369	0.745	0	0.686	0	75.465	1.895	2.095	561.477	0	87.135	0	1.203
14-16 hours	2	18.96	16.912	3.748	12.195	6.838	0.608	4.197	5.459	0	6.229	4.366	1.359	1.581	4.955	27.552	0.83	0	6.663	27.518	0	7.735	33.988	1.588	13.042	59.494	497	21.637	2.085	156.287	0	10.621	157.75	0	30.587	26.535	0.837	1.059	0	0.895	0	95.394	2.781	2.474	669.7	0	134.393	0.657	0.805
14-16 hours	3	12.005	12.425	2.908	6.204	3.999	0.518	1.914	1.389	0	5.49	2.888	1.043	0.273	3.682	16.77	0.233	0	3.556	6.475	0	15.183	27.768	0.34	14.903	46.768	7626.63	8.382	1.07	65.195	0	6.441	1011.32	0	24.791	4.97	0.261	0.291	0	0.252	0	38.354	1.15	0.822	3035.06	0	94.374	0.15	0.277
14-16 hours	4	11.175	11.566	1.988	6.373	4.936	0.221	2.857	1.492	0	4.883	2.409	0.851	1.305	3.521	18.828	0	0.014	3.546	7.583	0	14.614	17.332	0.383	10.215	37.552	8893.58	7.068	2.039	90.68	0	3.515	740.774	14.049	27.923	2.448	0.405	0.594	0.028	0.445	0	62.985	1.154	1.404	6266.18	0	88.096	0	1.024
16-18 hours	1	14.257	12.006	11.048	11.07	2.365	0.72	3.675	5.188	0	11.313	4.136	1.225	2.707	4.274	25.929	0.911	0	11.454	19.415	0	11.329	21.158	0.78	17.699	49.189	279	8.009	2.381	182.937	0	5	166.555	0	22.589	24.041	0	1.211	0.021	0.75	0	98.743	2.432	2.369	1485.42	0	130.863	0.218	1.851
16-18 hours	2	6.329	4.667	2.038	3.76	2.069	0.62	1.872	1.574	0	3.971	1.9	0.355	0	4.566	24.326	0.288	0.028	2.897	12.486	0.078	3.822	11.252	0.199	31.248	29.772	266	4.445	0.759	108.84	0	3.417	142.357	0	19.362	10.341	0	0.573	0	0.397	0	58.085	0	1.221	708.825	0	89.233	0.539	1.94
16-18 hours	3	14.847	13.649	9.565	7.917	2.893	0.375	2.566	1.474	0	10.478	3.007	0.891	0.219	4.156	21.004	0.445	0	9.412	7.832	0	23.103	25.479	0.376	15.228	52.549	8644.72	7.538	1.682	103.718	0	6.393	1140.47	18.892	16.984	3.324	0.576	0.841	0	0.355	0	58.871	1.17	1.274	21476.1	0	266.37	0.358	0.673
16-18 hours	4	4.808	4.273	1.157	2.605	0.574	0.673	0.766	0.652	0	4.146	1.863	0.766	0.517	2.517	11.099	0	0	1.787	4.27	0	8.248	16.253	0	12.762	30.371	0	4.181	0.432	54.286	0	1.432	351.547	0	6.014	3.755	0.142	0	0	0.106	0	26.277	0.589	0.556	1133.89	0	78.005	0	0.192
18-20 hours	1	23.299	14.473	5.975	10.738	2.767	0.354	3.695	12.829	0	12.425	2.708	1.132	1.804	14.585	74.748	1.229	0.085	13.505	15.972	0	6.91	27.191	0.485	16.96	43.889	255	8.36	1.909	122.191	0.026	4.533	149.924	0	37.574	20.322	1.147	1.605	0.064	1.069	0	126.196	1.865	3.541	1798.26	0	132.559	0	9.082
18-20 hours	2	24.725	16.87	6.322	11.796	2.431	0.539	4.43	11.849	0	9.86	3.648	0.856	1.296	7.218	39.331	0.846	0.094	11.29	19.104	0	9.735	20.707	0.454	15.457	43.12	204	9.122	1.617	110.406	0	5.4	144.95	0	27.243	24.293	1.473	1.977	0.078	1.014	0	117.6	2.238	2.953	1150.62	0	159.46	1.137	6.718
18-20 hours	3	29.667	22.059	13.312	11.14	1.994	0.679	3.677	1.972	0.157	11.716	2.412	0.943	0.462	7.131	35.76	0.998	0.078	11.83	6.996	0	22.987	23.613	0.582	15.103	38.656	4102.98	8.903	2.028	58.867	0	4.776	1099.35	0	8.178	3.298	0.845	1.559	0.028	0.596	0	88.691	1.632	2.53	19348.1	0	635.784	0.613	15.956
18-20 hours	4	14.419	9.166	7.972	6.067	2.56	0.514	2.489	3.724	0	9.286	2.042	0.652	2.275	7.887	37.377	0.345	0.042	8.481	7.501	0	19.186	21.755	0.291	11.432	60.66	6986.07	7.575	1.625	98.334	0	3.169	959.842	21.857	10.044	3.356	0.537	0.601	0.014	0.32	0	60.573	1.54	1.558	20761	0	268.003	0	1.095
20-22 hours	1	18.322	10.819	6.786	8.149	3.021	0	4.387	6.469	0	12.138	2.571	0.969	5.552	18.495	94.543	1.043	0.106	12.876	18.323	0.016	13.69	33.002	0.546	16.631	65.883	217	8.64	1.922	95.863	0	5.116	163.576	0	50.447	23.721	1.283	1.802	0.054	0.914	0	108.242	1.956	2.763	1670.4	0	143.576	0.655	54.159
20-22 hours	2	9.179	5.953	3.148	5.253	1.815	0.219	2.595	3.22	0	6.154	2.365	0.693	1.567	12.49	61.472	0.536	0	4.957	10.5	0	3.052	27.214	0.234	52.49	27.713	168	7.408	1.035	83.515	0	4.333	123.073	0	18.317	18.744	0.594	0.914	0.043	0.458	0	76.113	1.5	1.626	602.342	0	132.172	0	9.268
20-22 hours	3	14.732	12.416	7.285	7.142	1.693	0.584	2.58	1.581	0	7.898	2.26	0.808	0.435	10.29	45.241	0.584	0	6.373	4.314	0	21.573	34.646	0	13.336	35.908	1803.52	8.334	1.028	67.197	0	6.672	741.773	18.891	21.204	3.794	0.445	0.762	0	0.446	0	54.183	1.129	1.298	6447.44	0	127.808	0.335	0
20-22 hours	4	18.019	12.856	5.632	9.329	1.807	0.285	3.629	2.148	0.304	9.644	2.527	1.005	6.762	10.884	57.051	0.555	0.043	9.663	8.809	0	29.671	28.951	0.277	13.238	57.871	3921.49	12.414	1.716	120.342	0	4.285	645.513	0	16.358	2.067	0.774	1.094	0.014	0.538	0	82.045	1.676	2.129	9897.35	0	121.929	0	5.886
22-24 hours	1	14.495	9.371	3.657	9.932	2.167	0.501	3.801	5.101	0	8.869	2.675	1.218	2.615	13.993	67.688	0.749	0.041	8.491	18.615	0	6.253	34.944	0.482	17.219	29.176	177	23.741	2.128	38.596	0	5.759	145.765	0	21.753	25.588	0	1.025	0.071	0.676	0	90.138	2.356	1.994	996.998	0	129.863	0	12.191
22-24 hours	2	10.227	7.198	5.129	8.136	1.445	0	4.555	1.82	0	9.522	2.092	1.163	1.977	17.869	87.669	0.88	0	7.008	14.665	0	3.973	38.064	0.418	12.605	24.819	172	20.583	1.248	55.355	0.028	6.372	145.597	0	21.821	31.181	0.676	0.952	0.014	0.815	0	98.278	2.22	2.42	1039.55	0	104.127	0	9.063
22-24 hours	3	18.491	14.638	6.48	8.631	2.222	0.339	4.726	0.943	0	8.485	1.859	0.7	1.674	11.526	60.013	0.594	0.064	6.441	8.43	0	26.022	34.822	0.446	11.81	47.104	0	19.263	1.9	75.223	0	9.299	1190.97	40.715	33.639	5.859	0.713	0.802	0	0.741	0	83.041	1.953	2.071	10560	0	103.288	0.094	5.135
22-24 hours	4	14.962	10.918	4.334	8.746	1.647	0.322	3.847	1.661	0.336	7.315	1.959	0.894	2.737	9.903	50.594	0.722	0.05	5.449	5.805	0	13.18	29.37	0.128	14.144	29.864	3208.32	19.2	1.97	55.537	0	3.679	854.47	0	38.385	5.267	0.525	0.636	0	0.481	0	69.888	1.534	1.923	10445.4	0	91.65	0	5.476
[truncated: 66 more columns]
