# Supplementary material for: Coordinated Metabolic Transitions During Drosophila Embryogenesis and the Onset of Aerobic Glycolysis
Source: G3 (Bethesda). 2014 Mar 12;4(5):839–50. doi: 10.1534/g3.114.010652 (PMC4025483; doi:10.1534/g3.114.010652)
Supplement: Supporting Information [file supp_g3.114.010652_TableS8.xlsx]

## Sheet: Sheet1
Supplemental Table 8. Metabolomic analysis of Canton-S embryogenesis, Experiment 2, semi-defined media as a food source (raw values)
Timepoint (Hours AEL)	Normalization Factor	1-methylnicotinamide	1-monooleoylglycerol	1-monopalmitoylglycerol	1-monostearylglycerol	1-phosphoglycerol	2-aminoadipic acid	2-hydroxyglutarate	2-ketoglutaric acid	2-monostearylglycerol	2-phosphoglycerate	2-phosphoglycerol	2,4-dihydroxybutanoic acid	3-phosphoglycerate	4-aminobutyrate	4-hydroxyproline	5-aminovaleric acid	6-phosphgluconate	aconitate	adenine	adenosine	alanine	aminomalonic acid	asparagine	aspartic acid	B-alanine	citric acid	cysteine	cysteinylglycine	diphosphate	dopamine	episterol	ergosterol	fructose	fumaric acid	galacitol	galactose	gluconic acid	glucose	glucose-1-phosphate	glucose-6-phosphate	glutamic acid	glutamine	glyceric acid	glycerol	glycine	glycolic acid	histidine	homocysteine
0-2 hours	0.865623	10.2221	22.2915	113.827	26.8274	190.9	0.963439	1.73125	4.05285	21.393	0	4.11431	23.957	1.91303	11.9482	11.9482	485.42	4.41208	14.2837	30.2042	15.8149	56.9476	2.59427	114.89	11254.1	36.9552	18.2222	0	55.5185	876.739	26.6785	0.716736	31.2282	3541.49	186.785	5.49152	119.086	0.643158	0	21.8977	98.662	348.31	754.285	23.0455	655.724	111.497	27.6679	108.204	7.39502
0-2 hours	0.907801	5.55393	4.76142	19.456	3.34434	276.845	1.23552	2.15058	7.85339	3.76465	0	3.45872	6.03506	4.13957	38.7159	38.7159	937.681	11.7052	3.27898	17.7747	12.4187	60.7591	2.99393	115.493	14863.4	151.804	33.2537	0	9.32403	248.255	18.8768	0.782525	42.6857	54.4681	257.55	4.21583	16.5783	2.12062	24.7648	3.98979	11.9212	621.935	714.597	12.0801	713.666	234.546	14.8789	89.1161	3.26808
0-2 hours	0.903981	7.50304	8.12227	28.8298	6.67952	298.259	1.67146	2.02582	7.19117	6.54754	0	7.79232	5.6996	1.7266	24.0866	24.0866	877.01	5.01258	4.81008	17.1078	7.32225	56.5296	2.702	142.425	12531.9	169.303	34.1063	0	18.4647	217.135	24.3677	0.800927	40.3872	67.7986	182.696	4.11673	18.9131	1.51417	41.5831	6.99682	23.5126	548.832	744.89	7.59344	675.611	217.4	10.2511	137.375	3.24439
0-2 hours	0.88882	7.07679	6.35507	22.8382	3.95881	364.756	0.0506628	2.51358	8.99397	8.23137	0	6.63149	9.79747	4.09746	23.3644	23.3644	962.211	1.22746	8.39402	15.0966	6.01731	84.4468	4.4681	133.698	14147.5	135.464	38.8886	0	24.9323	281.447	23.0124	0.863045	43.7513	142.211	362.045	5.0965	43.682	1.66121	74.6609	5.93288	18.0839	580.482	794.01	15.4575	672.323	250.174	17.0689	100.421	3.05576
0-2 hours	0.904768	6.84457	5.1237	18.1705	5.27751	301.925	0.978054	2.54059	7.021	2.3913	0	6.36233	4.50213	4.48765	26.6056	26.6056	700.618	8.66406	3.65888	12.6993	5.89909	73.9159	2.90521	83.7643	11860.5	143.482	41.49	0	0.00085953	191.038	19.2227	0.675862	32.9969	48.8575	253.954	2.67359	13.4059	1.86563	29.1697	6.92238	20.7337	445.932	750.433	7.16124	659.837	214.676	9.35802	77.9512	1.33453
0-2 hours	0.996133	13.5624	0.00283898	36.3409	7.44809	394.111	1.16149	2.23233	8.85064	6.17802	0	9.79	11.327	3.96461	21.643	21.643	882.989	6.24078	9.60272	18.814	12.2724	63.9956	2.75132	162.038	14350.1	140.607	40.6243	0	24.0566	885.724	26.016	0.752081	36.84	126.509	289.793	5.66999	43.269	0.827787	73.7139	7.78578	23.9211	544.144	821.415	11.6587	722.985	245.128	15.5257	82.2079	1.79105
2-4 hours	1.00736	7.43133	19.7987	71.9792	11.5988	195.2	0.714221	3.24674	10.7969	74.4875	0	5.56166	179.957	6.16507	18.1608	18.1608	1649.92	4.31152	145.955	23.8564	24.3077	42.0665	2.1205	230.539	11573.2	20.4837	45.9217	0	202.959	464.93	18.5607	1.23503	41.2868	844.171	288.21	9.06628	1230.4	1.85254	663.853	7.2087	24.2543	481.731	604.518	56.3953	554.644	164.846	102.531	76.5516	7.92292
2-4 hours	0.93625	6.91046	11.5477	33.6123	8.26147	336.207	1.028	5.03422	15.8872	88.3979	0	8.65095	141.221	7.60235	22.3764	22.3764	1933.2	2.19457	136.517	19.8008	16.4031	65.0404	3.68976	243.477	13885.5	18.4956	72.3328	0	150.181	464.854	18.5293	1.44183	54.4991	2001.7	476.361	24.6253	1045.09	2.57469	1026.13	9.02545	30.1164	679.744	834.925	73.0107	626.41	271.166	103.018	75.9945	3.65231
2-4 hours	1.08851	7.4367	11.0059	31.4177	7.9298	352.349	0.962243	4.38343	14.5196	58.33	0	6.02273	96.4616	10.232	20.44	20.44	1699.45	18.1683	93.2069	19.9905	11.7124	66.779	2.82686	273.37	14011.3	15.705	65.4946	0	107.773	292.848	20.5173	1.77863	57.4048	1334.51	410.08	20.4096	680.476	3.40595	631.336	12.0792	40.9334	721.85	741.66	54.7118	290.455	218.453	74.256	105.037	3.63345
2-4 hours	1.01108	8.1453	8.97944	25.8898	5.86935	292.51	0.955475	4.96544	16.232	25.0355	0	5.26067	45.8507	0	20.8718	20.8718	1703.48	7.29194	35.754	14.7628	9.74686	50.9678	3.06156	291.967	11183.6	24.5259	67.2048	0	55.2851	345.007	21.9213	2.0343	69.3341	561.152	235.139	13.0046	286.187	3.53374	275.015	9.61643	34.3496	648.993	635.84	17.7031	241.187	299.658	33.2606	108.887	4.14343
2-4 hours	0.850028	5.29397	6.195	22.9287	9.58661	360.561	1.04383	4.15324	14.3893	64.5069	0	6.70842	121.156	5.48268	19.6645	19.6645	1409.42	15.8734	117.51	17.8633	12.0959	82.1756	2.9547	189.466	10582.2	15.6482	74.5041	0	156.607	197.349	16.2015	0.90103	37.9699	1920.21	421.436	13.5205	931.777	3.0873	841.528	12.9697	38.9925	580.795	535.971	59.9499	620.266	253.425	88.1011	49.4801	2.02562
2-4 hours	1.04936	8.33716	11.4968	35.079	9.45578	438.577	2.0452	4.97501	14.2828	148.859	0	8.79258	262.706	10.3572	23.5298	23.5298	1470.39	2.51426	231.375	18.2798	20.7144	105.349	3.13549	249.104	11221.2	20.218	81.5604	0	335.891	267.626	22.7501	1.04096	39.5892	3690.6	443.203	26.7639	1989.24	3.41566	1814.34	16.0961	53.9182	678.193	671.087	93.6952	996.362	257.551	150.273	50.8215	1.91088
4-6 hours	0.99285	7.43248	11.6491	42.4692	9.30301	201.248	0.733716	3.42533	16.247	0.000943208	0	5.7079	8.75495	5.58975	17.769	17.769	1622.47	5.5689	8.09769	15.6523	7.90309	36.3572	2.00655	221.899	9112.59	20.5173	44.7865	0	19.2543	255.016	17.6598	2.083	69.4767	3400.51	229.217	4.58399	33.9108	1.96684	1919.18	8.93367	24.5165	498.174	581.962	7.79685	208.285	169.165	13.5465	177.878	6.93705
4-6 hours	1.01311	10.5718	11.1097	32.9544	5.37353	301.121	0.954348	5.07365	20.5712	4.66334	0	8.2082	9.78055	7.40582	24.7117	24.7117	1988.03	7.44939	7.50511	17.3839	8.92549	41.5942	3.00488	369.47	11133.5	19.6675	65.3566	0	15.2584	703.714	24.039	2.30482	77.6315	84.088	290.47	4.72514	31.3729	0.000962453	56.7341	10.1655	28.6983	717.148	820.114	11.6366	200.556	375.816	17.3444	100.118	3.90047
4-6 hours	0.90678	6.1126	6.527	18.7413	3.98621	310.328	0.730865	4.54478	14.4269	22.0864	0	4.99092	46.8488	7.78924	21.7582	21.7582	1779.87	6.40912	32.2215	13.8955	6.76458	65.6581	3.73503	305.486	11592.6	29.075	75.5293	0	54.8402	214.983	20.4642	1.30667	61.7726	662.856	294.03	11.7401	336.716	3.6244	286.543	12.898	39.7696	719.427	625.026	20.0181	282.117	344.467	35.9375	96.2384	4.06691
4-6 hours	0.966446	5.4295	4.20694	15.4148	7.78762	415.073	3.11196	7.18649	17.2897	81.1428	0	5.26327	138.809	7.89587	20.7216	20.7216	1637.45	10.7478	118.125	17.2462	11.3461	79.6651	2.66159	312.185	7218.38	21.919	95.165	0	152.743	374.895	19.9069	1.25155	54.0562	2188.03	206.976	32.0503	1178.18	6.99514	1025.4	18.7549	57.5055	771.247	412.71	55.7031	767.465	337.017	89.6321	51.6537	3.12549
4-6 hours	0.890842	7.64431	8.39975	27.6491	6.39981	258.096	1.22758	4.91299	15.1951	22.0172	0	7.27639	39.05	8.33828	19.2555	19.2555	1651.54	8.79439	35.2061	11.2674	6.42297	33.272	2.93532	257.663	10325.4	22.2969	72.9492	0	57.625	250.134	25.3721	1.70151	53.9511	544.304	228.967	8.02648	234.941	3.49299	224.492	9.87409	30.9755	573.685	716.839	17.2048	213.055	300.563	31.3692	84.9801	2.58611
4-6 hours	0.878432	5.84421	0.00250353	25.7723	9.28766	274.736	0.612267	5.022	18.397	7.9419	0	12.7153	16.0033	10.1371	7.03536	7.03536	884.384	4.28499	16.8325	5.62284	8.0113	15.3884	3.29412	67.0349	3463.3	11.894	72.4838	0	26.4496	133.356	13.7677	2.00985	54.9398	214.337	233.509	5.32769	83.9562	0.498071	107.169	8.671	0.00250353	286.843	857.104	10.1898	337.841	207.431	18.5955	20.8408	0.182714
6-8 hours	0.798121	4.75999	14.8355	64.4746	19.1389	222.357	2.18845	6.08647	15.6312	48.6471	0	3.993	120.8	5.93802	17.9298	17.9298	1426.03	5.24605	99.2296	19.2571	22.8422	53.6784	1.58427	230.672	6304.57	21.08	55.6945	0	192.076	308.784	16.9513	1.78141	48.8506	0	215.959	10.7571	928.832	3.55643	0.343192	10.5097	31.9999	598.461	464.375	43.3675	555.673	220.965	74.0297	41.9955	9.33961
6-8 hours	1.02832	7.20952	9.92839	31.0726	11.9233	410.771	2.96052	7.16633	20.9992	17.0937	0	4.939	31.8253	7.01311	24.5983	24.5983	2151.33	7.43781	26.8802	18.3081	12.2575	78.1396	2.44122	392.833	8833.57	23.2327	86.8083	0	48.4676	473.489	24.0143	2.19751	75.1966	400.015	329.907	6.74472	193.65	5.84495	233.428	26.8771	79.8178	794.708	535.766	15.3024	238.454	358.642	28.4021	83.1434	5.41202
6-8 hours	0.927931	5.61769	9.25054	28.2815	9.51222	429.355	3.12991	7.4717	21.2051	38.9944	0	6.03062	71.0535	7.78534	21.7507	21.7507	1764.44	9.04083	69.5688	17.4915	12.0538	67.996	2.74946	315.267	7863.13	16.6861	94.0272	0	106.654	198.368	23.4683	2.22889	71.0832	1027.22	260.558	15.9743	521.727	7.28983	544.695	20.4442	64.8382	784.22	565.301	35.099	467.13	344.649	54.7878	62.6149	3.36189
6-8 hours	0.966446	5.4295	4.20694	15.4148	7.78762	415.073	3.11196	7.18649	17.2897	81.1428	0	5.26327	138.809	7.89587	20.7216	20.7216	1637.45	10.7478	118.125	17.2462	11.3461	79.6651	2.66159	312.185	7218.38	21.919	95.165	0	152.743	374.895	19.9069	1.25155	54.0562	2188.03	206.976	32.0503	1178.18	6.99514	1025.4	18.7549	57.5055	771.247	412.71	55.7031	767.465	337.017	89.6321	51.6537	3.12549
6-8 hours	1.15723	8.03351	9.79945	29.0269	9.42798	442.161	3.72745	8.015	19.1267	122.925	0	8.63412	219.903	9.84805	22.5915	22.5915	1855.7	11.2333	181.372	17.7925	15.2176	74.3395	2.82249	270.581	7287.45	20.5409	89.3257	0	262.648	350.753	25.3052	1.6641	49.6916	3406.89	228.129	23.162	1675.01	6.04886	1489.36	11.9195	43.0143	733.768	522.727	81.8245	885.863	311.189	136.675	46.3402	2.20221
6-8 hours	0.91772	5.70822	5.91471	21.1883	7.00404	418.949	3.20193	7.95663	15.4902	75.6431	0	6.32217	112.957	8.91106	18.2947	18.2947	1284.27	8.51552	110.52	14.4119	10.7098	77.9548	2.94129	185.398	5559.06	16.2069	96.1982	0	174.318	193.556	19.5695	1.4243	46.7276	1840.03	222.241	27.1039	944.033	6.49746	820.442	18.8197	56.5683	629.085	483.948	64.2633	703.4	265.369	88.2168	32.8287	1.47845
8-10 hours	1.04087	8.09898	18.0913	52.5835	11.2632	407.119	18.0861	5.23035	13.8623	167.659	0	8.06672	243.007	8.79532	21.4502	21.4502	1470.27	5.09712	202.649	20.5332	34.3382	63.1057	2.39712	280.837	5815.21	22.7825	73.2739	0	308.438	401.453	28.8674	2.24931	61.6786	3385.94	300.945	19.9846	1876.41	5.63525	1920.4	27.2572	82.5043	568.915	525.041	76.2258	730.459	185.545	139.354	63.4335	6.02037
8-10 hours	1.14149	7.59779	15.3474	43.7969	10.6695	562.85	15.6955	8.29638	20.088	129.466	0	13.1649	195.759	8.7096	22.0217	22.0217	1290.91	10.2837	178.695	18.5755	16.7229	96.0351	5.32279	272.172	7441.97	13.4103	107.727	0	289.524	295.46	29.5613	2.77954	79.5884	2599.18	423.864	30.6526	1489.15	7.45396	1350.39	30.9916	92.4268	712.536	891.28	88.1816	792.392	205.968	134.204	65.8494	4.88446
8-10 hours	0.952027	5.45416	11.0797	29.3967	8.02654	559.156	18.5379	7.15258	18.8254	101.082	0	7.55529	163.24	10.2914	21.4511	21.4511	1304.38	4.08324	162.901	16.6862	15.9941	89.2706	2.699	239.967	6205.63	14.8126	120.971	0	194.525	225.734	22.1651	2.23441	72.2884	2250.59	390.553	24.7003	1267.62	8.85671	1125.3	31.8234	105.589	713.373	638.77	82.6017	726.62	225.585	122.983	63.2584	4.17654
8-10 hours	0.832321	7.85878	12.3841	35.6525	11.7374	566.968	15.5794	6.91826	16.4933	104.138	0	20.674	175.013	5.39344	8.63117	8.63117	1091.66	1.15776	179.341	18.5624	19.3515	53.8337	3.73546	165.958	2191.46	23.5455	126.742	0	189.686	269.828	19.498	2.2223	68.0989	2591.02	285.38	42.2203	1397.48	7.94534	1226.84	28.3281	95.9667	441.346	611.814	75.42	857.759	250.476	119.873	29.0114	1.1819
8-10 hours	1.06845	6.53039	11.3534	32.9564	7.79116	525.863	17.9051	7.79971	15.9135	65.618	0	8.30295	128.645	8.60105	20.4523	20.4523	1367.19	10.7412	109.532	14.937	11.4324	98.1545	2.57711	212.743	4451.18	23.4568	123.042	0	155.295	328.68	22.0037	1.873	51.8713	1719.14	311.072	24.2176	919.714	9.08826	783.176	33.8753	109.862	614.374	557.879	57.4026	609.825	262.554	85.1514	57.6227	2.24375
8-10 hours	0.960915	6.62551	11.7462	38.3886	9.45444	590.437	16.5748	10.3875	17.2484	53.5518	0	11.1553	92.9099	6.22673	20.3781	20.3781	1274.52	4.17998	93.0838	14.7933	8.19661	101.293	2.68287	198.826	4477.08	38.8853	128.886	0	146.288	255.775	23.6241	1.88147	54.6424	1257.84	280.64	20.9172	617.121	8.98648	555.409	43.0865	134.917	652.277	601.436	49.1825	646.906	281.627	71.7775	55.0316	1.57686
10-12 hours	0.922471	5.30697	12.8196	43.8865	9.10663	277.472	20.8294	3.48048	15.4348	12.9626	0	4.40757	24.5525	7.53659	21.0582	21.0582	859.15	2.8818	19.1293	13.2587	12.1489	46.654	2.09309	306.752	5864.9	35.9348	85.6569	0	54.839	241.472	13.9256	2.56816	67.4492	2575.54	189.952	5.99975	147.986	10.7062	1368.95	15.29	49.2978	539.618	460.3	9.56049	399.331	225.556	20.8432	163.794	9.12231
10-12 hours	0.891227	5.37054	10.1582	30.0843	6.75907	393.511	31.266	5.39727	20.7602	15.9512	0	5.36519	34.142	9.49157	27.1851	27.1851	1195.4	3.77346	31.6662	13.9415	13.7784	56.7649	5.98994	395.72	8228.46	40.2648	123.706	0	49.3847	301.794	15.5475	2.61397	89.4133	440.266	259.609	7.70644	210.704	15.6036	286.975	16.3219	52.5245	743.88	630.806	15.3353	498.688	384.801	29.4952	100.505	4.62725
10-12 hours	1.12927	5.0004	8.93816	24.1776	6.02578	440.111	31.6827	5.55374	20.3562	10.5056	0	5.81347	20.2252	10.6716	27.1849	27.1849	1142.17	2.92593	19.1016	14.9752	9.06802	61.7529	4.36575	350.32	7335.97	43.2634	142.648	0	37.1213	256.17	17.6222	3.0637	96.1131	246.18	262.882	5.30982	113.69	19.6402	125.349	20.1473	58.6011	683.657	593.233	9.17079	323.837	348.347	20.2139	99.4072	3.60575
10-12 hours	0.957774	4.786	10.3133	28.6499	8.09032	481.338	30.4524	6.2897	20.7971	10.4666	0	4.71416	21.7961	15.4202	24.792	24.792	1133.03	1.92608	18.8624	11.8965	9.04139	56.8477	4.15195	363.972	7497.85	34.2423	143.597	0	29.6469	350.465	14.6338	2.44232	89.3488	244.232	235.032	7.28004	117.621	18.6689	110.144	18.7609	58.6292	717.517	568.931	10.2319	370.176	358.739	20.9302	70.066	3.25739
10-12 hours	0.975834	5.70765	7.85546	25.6839	5.54274	420.273	31.5594	5.87257	20.5335	11.4465	0	4.78939	21.3181	11.5148	21.927	21.927	1018.59	6.61127	20.5393	13.364	7.99208	58.0367	3.59107	336.55	6961.63	33.2603	137.674	0	32.3606	249.8	14.9224	2.44837	73.4276	247.862	212.732	5.63837	117.936	18.331	104.414	16.0759	53.4933	665.519	614.885	9.974	389.866	348.413	19.424	94.5027	2.85139
10-12 hours	1.07341	6.33636	0.00305923	33.5195	14.1776	454.478	15.4593	6.25586	8.80951	59.7001	0	14.7648	120.173	7.88959	3.65068	3.65068	506.565	3.3469	89.8759	9.45463	9.56412	14.5072	10.5291	91.2434	1130.18	28.044	42.1712	0	121.928	86.866	8.36833	2.95403	73.4108	1559.67	270.897	14.1272	794.353	19.8785	671.957	25.7029	85.6015	254.175	735.491	36.2148	844.134	180.157	71.1974	13.7279	0.00305923
12-14 hours	1.05412	9.43228	32.6282	99.5007	17.4784	530.314	24.5674	4.21754	18.0561	152.044	0	12.0823	300.508	8.02187	29.9086	29.9086	644.564	6.1624	240.962	24.4735	61.7505	64.0632	2.56995	317.942	5486.26	44.0338	144.234	0	479.007	290.631	43.2527	2.55835	63.0881	92.8049	265.101	22.9672	2286.74	8.82722	53.7602	23.4142	80.3125	573.052	682.201	90.1538	949.554	183.611	159.921	72.5225	6.16029
12-14 hours	1.06437	13.7229	20.2262	63.3416	11.36	702.023	20.2741	5.39954	20.0016	142.864	0	12.4276	203.567	11.2823	28.277	28.277	592.078	2.81951	182.59	29.8427	38.8813	80.3172	2.43102	384.591	5861.84	16.9543	166.913	0	358.06	859.288	32.576	2.85038	76.3705	3034.51	639.363	31.1806	1674.29	12.0593	1919.05	25.1201	83.6422	601.623	878.385	87.6954	952.32	178.322	139.936	65.6331	3.90304
12-14 hours	1.01661	7.4284	15.6315	45.3888	10.3563	889.351	33.1691	8.62292	22.8525	153.697	0	8.66969	198.498	6.43517	34.7835	34.7835	687.562	10.2271	173.701	17.6311	24.1243	93.13	3.31315	299.771	5816.44	30.7048	170.669	0	244.224	226.62	19.088	3.05391	85.4109	2944.12	489.968	37.3951	1526.04	16.7243	1600.15	26.6892	98.1938	724.364	766.343	106.104	884.102	212.068	148.446	66.9766	4.11322
12-14 hours	1.2582	8.15317	14.7172	38.4029	11.3163	952.007	11.0735	19.1423	17.8816	120.695	0	12.4789	190.782	9.17231	24.959	24.959	234.003	2.32265	160.736	16.1428	33.7451	86.7193	2.14272	262.264	3814.35	36.693	231.932	0	349.611	332.279	23.2617	2.64223	74.4115	2663.62	359.837	47.5941	1470.04	10.9074	1518.65	30.4574	103.287	462.675	757.03	79.5865	960.749	117.236	129.874	57.651	2.48873
12-14 hours	1.01397	6.99233	15.7824	53.3449	10.5493	627.678	19.6811	4.82548	21.5996	64.6689	0	11.034	88.0784	5.27264	25.7214	25.7214	502.47	10.1985	72.0597	16.0927	31.7068	76.9805	1.85455	209.785	5220.69	29.6718	182.843	0	213.556	257.44	27.3467	2.21349	60.0209	1221.83	332.747	26.0073	569.376	11.3717	1063.65	23.3243	79.9504	566.605	732.857	54.8861	701.125	179.881	81.3294	72.2757	2.93544
12-14 hours	0.964073	7.17559	13.7679	40.8796	10.1941	602.27	17.4863	5.18285	21.3638	56.3009	0	11.3886	66.6328	6.04474	22.6133	22.6133	454.876	2.63192	64.1282	14.7214	22.3568	61.2042	2.49309	218.849	4464.69	33.6143	180.174	0	154.553	374.181	18.7223	2.88643	66.3031	916.833	291.242	21.8025	460.426	12.4703	604.474	21.1315	75.7472	497.185	729.328	47.3765	585.863	165.548	66.4564	55.814	2.20001
14-16 hours	1.05761	7.582	33.0249	133.253	17.9297	645.813	9.82308	5.77349	17.7456	17.8937	0	4.76241	62.4878	6.19759	20.6297	20.6297	181.251	8.29166	52.982	18.1475	26.2499	63.0906	1.97984	246.394	3488.22	13.7965	199.584	0	148.315	204.256	13.6432	3.5377	80.1647	387.085	372.587	14.7748	380.198	11.8019	255.941	25.3266	85.7964	352.637	693.678	32.88	279.123	93.425	53.4378	125.726	7.52383
14-16 hours	0.972341	6.57108	14.729	43.6153	9.43559	1141.12	13.9356	22.2549	25.1652	55.0141	0	7.15254	84.4099	9.02332	29.6914	29.6914	259.394	2.42988	75.2786	16.8691	24.5516	96.8364	2.11679	356.547	4152.65	38.2597	255.602	0	142.11	459.367	15.8997	3.06579	83.7535	1162.92	563.306	22.2491	591.313	15.4884	850.798	36.6981	128.327	656.629	723.046	51.8948	599.957	131.944	74.5007	85.4658	4.17231
14-16 hours	1.08202	6.5484	15.1862	38.81	11.5874	1257.92	13.416	19.8043	20.0943	180.275	0	8.9018	261.635	7.56334	30.6938	30.6938	242.708	11.6512	223.438	17.3589	25.4816	95.8023	2.93769	307.15	4279.88	40.3681	295.194	0	309.52	203.249	15.672	3.2926	82.8105	3717.83	581.976	31.6124	2091.01	16.7021	2037.45	33.0883	118.924	629.154	578.153	109.822	1170.86	128.028	166.632	48.8328	2.53734
14-16 hours	1.06481	7.82956	10.6715	39.6014	9.53646	805.851	23.9199	6.98197	23.2534	96.5018	0	5.76915	123.224	9.02961	26.007	26.007	518.28	8.16818	110.795	20.3358	26.2689	78.7631	3.02087	296.31	6008.35	19.0793	198.967	0	182.101	533.016	16.3672	2.62157	83.3056	1759.07	343.334	45.016	908.352	21.5699	923.192	23.165	80.2932	630.563	742.48	78.4117	592.196	169.946	104.119	74.079	3.76411
14-16 hours	1.25781	6.79217	15.5629	43.402	11.0549	1061.67	13.6598	30.4868	16.2509	248.146	0	14.3931	381.612	6.62866	39.0537	39.0537	269.34	11.2863	303.235	17.637	41.709	107.646	1.97979	267.349	4273.28	86.37	233.326	0	568.312	180.816	24.2179	2.16343	61.239	2857.74	447.32	37.1532	2996.74	14.7969	3450.17	34.3307	120.716	564.09	641.395	131.164	1847.12	158.371	222.576	37.489	1.73075
14-16 hours	1.01779	10.3418	18.6408	63.9457	14.3681	1632.18	18.8871	46.9343	22.5166	124.038	0	9.78299	177.206	9.45526	42.3624	42.3624	320.608	7.17236	150.07	19.511	23.3888	140.226	2.82233	294.639	3604.38	77.869	271.112	0	320.015	218.045	20.7934	3.5989	80.8796	2802.99	718.937	28.6996	1389.34	22.6295	1797.42	58.3356	206.411	619.38	771.458	74.0513	1079.34	171.228	118.257	60.4139	2.93022
16-18 hours	1.14779	7.53179	24.138	69.3322	16.7015	781.267	8.76222	6.99118	22.0869	158.767	0	9.38088	220.014	5.17653	27.3002	27.3002	173.04	7.10481	193.938	19.9555	42.8584	66.5718	1.09843	326.988	3366.1	27.2347	135.051	0	333.064	271.181	20.6556	3.51683	73.6789	415.5	415.128	23.4493	1788.45	8.25949	319.085	31.0465	102.143	412.582	653.374	66.1345	880.281	77.0476	133.453	86.1565	7.10367
16-18 hours	1.0186	8.76605	15.7709	36.6858	10.7625	1086.31	11.2249	15.9726	26.3226	102.312	0	9.72659	118.04	4.9402	32.0563	32.0563	214.495	1.85079	125.596	19.5184	28.8671	88.5243	1.96182	362.317	3930.51	29.849	136.737	0	167.234	305.045	17.0187	3.38276	92.3257	1798.84	584.894	26.7565	1008.82	11.9084	1043.04	28.0552	98.1938	450.118	818.487	64.3682	778.022	96.9603	104.682	53.6088	3.38887
16-18 hours	1.08132	4.4745	13.257	33.7977	9.72863	1131.62	12.3443	23.1748	27.2482	85.208	0	10.7548	91.1606	3.62242	34.0821	34.0821	219.032	9.53832	95.6103	13.803	19.6584	93.9212	1.1289	301.526	3602.7	53.2269	168.819	0	155.952	148.043	15.7072	3.66567	96.8841	1330.02	556.133	21.0306	724.489	11.5863	709.346	38.0927	127.441	479.453	761.3	53.6886	698.34	92.5588	86.8256	92.1998	3.51753
16-18 hours	1.02523	6.32569	13.2081	31.8919	10.1672	1302.02	10.2616	32.4548	23.8264	39.8816	0	13.0215	68.054	8.95029	49.161	49.161	233.788	0.668452	61.7201	12.8441	12.067	99.705	2.80607	298.023	3400.25	102.562	279.119	0	120.506	250.292	12.3694	3.41505	92.1193	991.401	561.306	18.3271	508.182	17.5776	467.507	36.5732	120.028	479.112	776.449	29.4991	689.512	116.896	51.3847	56.5037	2.18682
16-18 hours	0.986162	6.90905	11.7619	34.5226	8.74528	1104.22	9.41784	32.3175	22.592	32.0345	0	10.6515	51.4431	9.08255	56.8867	56.8867	246.605	9.42968	54.9401	11.8862	14.3782	89.7506	1.28004	333.598	3836.28	125.473	317.609	0	75.1909	245.355	11.3941	2.93876	76.0242	699.189	398.972	11.9572	346.287	13.1643	349.101	35.844	126.719	497.766	572.571	22.876	695.398	109.498	38.8489	110.806	2.81549
16-18 hours	1.20844	8.16423	14.4034	34.2799	10.4409	1166.52	13.8294	37.4677	22.0794	213.927	0	14.6439	375.149	10.9001	66.1404	66.1404	246.613	9.01981	320.424	15.5732	30.4407	98.2258	2.21266	437.441	4416.57	162.653	321.638	0	472.185	184.209	18.2596	2.49181	66.6552	4263.38	406.322	43.8676	2775.3	17.3278	2472.47	32.0165	111.555	580.864	710.848	114.168	1451.63	124.012	198.235	46.2737	2.25133
18-20 hours	1.07083	6.19049	19.456	51.1912	12.8297	813.624	10.1215	8.5656	21.9189	27.1221	0	8.95432	89.283	6.57492	47.695	47.695	233.114	13.4465	66.2622	13.8866	21.6737	73.1894	0.805268	389.398	3410.86	67.8031	197.98	0	139.751	160.294	16.2863	3.734	75.9725	419.767	419.336	15.7702	633.626	10.2265	344.809	31.7834	107.366	479.097	587.529	27.2838	535.625	96.1063	55.4071	167.624	8.75407
18-20 hours	0.980788	3.80055	11.9058	29.2697	8.04442	835.153	9.65095	12.4246	28.3173	127.541	0	9.18312	161.517	2.04004	31.5588	31.5588	186.576	3.56713	139.002	12.2991	22.8622	86.8213	1.16125	239.442	2993.57	44.4307	76.1366	0	327.353	132.603	15.5847	3.20227	79.3036	2697.17	536.914	28.69	1497.71	14.2067	1485.89	19.8511	63.6149	457.453	744.21	69.0151	925.168	88.2503	118.934	33.2418	2.76974
18-20 hours	1.00397	3.76488	8.62006	21.5391	7.35406	953.175	10.3017	32.4312	28.2316	70.4213	0	6.08505	86.4145	1.68667	41.6486	41.6486	220.492	7.90925	83.2821	13.8377	15.0595	97.0525	0.739924	307.324	2868.07	63.4246	69.3882	0	147.076	84.5652	14.0907	3.25988	86.03	1331.26	524.747	18.4921	785.824	16.0695	727.876	18.5101	63.7379	519.856	592.215	51.9704	712.697	89.9344	82.9217	56.7613	2.56012
18-20 hours	1.13737	5.83243	15.5206	33.0235	12.3564	1350.53	2.29863	39.4804	4.14913	232.399	0	18.5494	301.532	6.26691	8.93859	8.93859	74.0701	1.98812	284.29	14.0249	19.9154	14.3707	2.45786	17.7669	332.597	34.1279	81.7439	0	120.047	32.7028	2.46923	3.15734	79.2724	3282.45	552.051	10.9779	2890.13	10.3182	2695.57	36.7075	118.105	97.0211	963.621	203.622	1393.1	40.57	233.692	6.07242	0.565273
18-20 hours	1.07701	4.34356	8.53096	21.0781	6.32525	853.534	10.7097	39.7189	23.5757	133.236	0	8.084	169.365	1.44319	49.6952	49.6952	208.541	18.8013	130.464	13.3516	14.4103	97.1416	1.40549	284.515	2857.11	113.06	56.1141	0	222.128	93.0457	12.8616	2.37587	61.8643	2401.72	447.18	41.0824	1380.82	14.3769	1205.17	21.6812	79.4421	473.241	521.194	63.1976	944.329	97.6758	120.098	46.6796	2.35864
18-20 hours	1.08397	2.55599	8.13191	16.5511	8.91454	644.113	0.0030893	30.1202	22.8999	78.9442	0	0.669891	74.2625	1.61511	2.93104	2.93104	129.416	7.8284	60.0116	2.79013	18.4274	15.9473	1.67581	0.0030893	57.5369	28.1484	47.6642	0	67.8411	0.661219	1.39615	2.31644	43.5711	1155.51	387.558	14.0569	686.385	2.9473	13.0076	17.7619	0.0030893	6.47345	938.162	56.5267	771.233	43.0877	81.7874	3.40691	0.390228
20-22 hours	0.990644	7.7508	39.1641	136.827	24.4105	1019.76	4.80958	21.597	22.5074	7.14849	0	5.96764	30.8497	8.66814	24.1905	24.1905	89.5859	6.07958	27.7866	18.1308	15.4541	75.5782	0.547826	236.191	1641.61	23.3881	110.261	0	61.0237	253.945	12.4266	4.08443	82.0125	2658.89	283.78	9.26946	184.071	7.74189	1704.9	25.835	88.1366	179.784	897.181	22.8571	311.848	54.2328	38.4637	156.346	9.75487
20-22 hours	1.02611	5.91964	18.3212	42.4882	9.97689	1440.47	8.33614	47.6352	26.956	45.5635	0	10.4356	75.1504	6.7826	63.8714	63.8714	178.594	3.22097	64.4214	19.3279	29.511	109.575	1.10615	367.543	2457.9	122.409	132.715	0	153.167	239.424	24.3979	4.33738	98.5519	1201.58	385.169	33.4441	564.553	0.000974807	954.284	31.8126	107.396	459.488	878.148	36.2156	476.886	106.202	68.375	149.683	5.13672
20-22 hours	0.974161	4.69058	12.4702	29.4976	8.74017	1495.17	6.28723	60.6133	23.1227	69.934	0	8.16542	89.6082	6.24437	68.2039	68.2039	175.835	10.7021	73.2131	14.0786	9.56626	108.601	1.16023	356.925	2157.94	148.488	71.2131	0	97.9305	168.583	16.2061	3.8304	96.7342	1282	368.285	23.0175	684.133	7.44843	554.298	26.9131	98.5276	397.512	826.929	44.4003	513.91	101.095	82.2065	163.027	4.1246
20-22 hours	0.965562	6.59575	14.0808	29.0528	8.5964	1883.32	6.65465	186.918	21.0203	68.6379	0	8.76634	136.913	16.7139	140.089	140.089	208.579	5.2739	106.095	13.3566	19.0505	125.168	1.64339	435.444	2089.87	281.864	182.96	0	135.219	336.119	13.4638	3.33602	86.2488	1893.47	360.856	52.3682	990.845	11.0615	869.971	45.1081	161.777	424.541	684.448	46.6444	674.025	126.386	90.0763	68.1918	4.402
20-22 hours	0.85314	1.30445	14.0947	31.3264	10.4092	1533.24	0.509325	128.67	25.1011	68.3578	0	16.2736	120.097	11.4662	14.2236	14.2236	44.963	8.44438	104.703	5.49763	10.7581	12.7203	2.84608	5.85083	66.2932	70.0018	129.158	0	39.6864	39.375	0.671421	3.01158	65.4802	1913.59	288.802	14.3251	916.419	7.26022	859.112	41.2749	142.9	32.0397	663.878	43.1766	744.246	39.4458	88.8784	1.87776	0.000810483
20-22 hours	0.964652	6.24516	12.7672	30.7001	10.3372	1419.92	4.61875	92.7986	24.0632	39.9048	0	7.64294	68.1893	7.28312	61.2959	61.2959	138.77	4.35251	48.8336	11.9048	8.69152	96.5559	1.03893	215.882	1383.12	185.298	95.5719	0	91.6034	141.975	11.8112	3.20843	76.6021	685.868	252.088	20.3677	371.125	9.15937	518.018	36.6886	127.038	292.26	785.311	28.7312	438.617	82.3678	60.6313	95.7716	1.8994
22-24 hours	1.19271	5.21931	26.1323	59.8753	15.5494	995.657	8.4778	54.798	24.6176	209.08	0	11.1423	309.246	13.6923	49.8828	49.8828	175.319	5.25867	240.774	24.4494	41.6972	104.2	0.981602	190.964	1856.27	129.929	121.909	0	373.252	164.421	23.7874	3.3706	79.9212	3749.89	352.674	29.4254	2496.12	5.663	2529.74	43.0271	139.204	325.7	612.623	78.2538	940.058	76.6079	175.696	96.7134	5.25867
22-24 hours	1.07657	6.52941	17.8044	42.1004	11.1145	1597.77	8.98507	83.0586	31.0893	214.821	0	21.8243	325.581	18.5063	64.9001	64.9001	180.774	3.65389	288.59	25.9099	26.1069	112.993	2.31248	193.302	2151.11	182.287	175.149	0	410.324	217.626	26.6796	3.87566	88.3037	2796.93	352.122	42.3416	2742.76	6.7275	1915.22	42.0283	155.143	371.63	913.286	106.915	1179.45	93.7727	206.887	81.1962	2.44059
22-24 hours	0.996527	4.3887	12.1467	27.0836	6.23029	1390.4	11.2309	103.008	25.9645	206.272	0	11.0465	307.165	10.3938	69.3383	69.3383	191.735	7.04345	263.343	22.5355	23.0995	125.29	1.29947	269.333	2124.72	161.816	124.653	0	291.019	162.377	17.6365	3.09023	74.324	3617.39	399.659	46.3923	2569.62	10.2602	1856.53	35.6846	130.843	443.195	622.669	101.138	1158.91	91.8818	192.915	80.8084	3.32242
22-24 hours	1.01893	5.68971	12.2496	26.1325	7.95887	1505.07	9.83268	134.728	25.242	114.914	0	11.6932	158.212	8.6711	71.5575	71.5575	170.741	1.52738	124.017	16.2489	24.6683	121.318	1.66799	252.405	1841.97	163.808	88.9088	0	188.444	233.581	15.3553	3.53365	84.2829	2486.19	290.775	41.5948	1255.14	8.69555	1176.86	34.607	128.34	402.216	763.343	62.4788	923.538	94.3387	126.722	99.8634	4.00949
22-24 hours	1.14283	4.69245	12.1768	29.829	8.46836	1471.15	8.49007	136.28	24.3274	100.168	0	11.4511	129.239	9.97689	58.1254	58.1254	203.279	12.6008	94.9782	16.7893	14.6968	121.732	0.915406	310.294	1877.6	166.004	100.232	0	180.31	215.374	17.2224	3.16792	71.2782	2027.38	330.116	25.2268	1019.9	10.554	965.69	35.1603	127.782	375.88	671.527	53.209	911.094	98.6798	104.005	118.741	3.41363
22-24 hours	0.96493	4.73394	11.9854	28.3892	9.65219	1338.4	7.01504	225.446	18.0152	133.611	0	11.6901	199.63	5.34571	64.2595	64.2595	179.629	2.95268	166.139	11.9429	11.4248	133.967	1.17818	165.697	858.403	158.133	76.8219	0	305.04	109.91	16.4212	2.58698	65.6278	3144.71	318.46	29.7247	1677.2	8.29164	291.409	44.3723	156.226	251.333	644.701	76.2275	992.584	85.5121	144.592	51.7675	1.69152
[truncated: 47 more columns]
